# Supplementary material for: The effect of artificial selection on phenotypic plasticity in maize
Source: Nat Commun. 2017 Nov 7;8:1348. doi: 10.1038/s41467-017-01450-2 (PMC5677005; doi:10.1038/s41467-017-01450-2)
Supplement: Supplementary file 4 — Supplementary Software [file 41467_2017_1450_MOESM4_ESM.zip]

Archive with 15 entries (14 files):
- Supplementary Software NCOMMS-17-00795C/118660_3_supp_2531262_svsscy.gz
- Supplementary Software NCOMMS-17-00795C/118660_3_supp_2531263_hvhhcy.txt
- Supplementary Software NCOMMS-17-00795C/118660_3_supp_2531264_9v99cy.txt
- Supplementary Software NCOMMS-17-00795C/118660_3_supp_2531265_5v55cy.txt
- Supplementary Software NCOMMS-17-00795C/118660_3_supp_2531266_qvqqcy.txt
- Supplementary Software NCOMMS-17-00795C/118660_3_supp_2531267_hvhhcy.txt
- Supplementary Software NCOMMS-17-00795C/118660_3_supp_2531268_tvttcy.txt
- Supplementary Software NCOMMS-17-00795C/118660_3_supp_2531269_mvmmcy.txt
- Supplementary Software NCOMMS-17-00795C/118660_3_supp_2531270_bvbbcy.txt
- Supplementary Software NCOMMS-17-00795C/118660_3_supp_2531271_4v44cy.txt
- Supplementary Software NCOMMS-17-00795C/118660_3_supp_2531272_2v22cy.txt
- Supplementary Software NCOMMS-17-00795C/118660_3_supp_2531273_xvxxcy.gz
- Supplementary Software NCOMMS-17-00795C/118660_3_supp_2531274_bvbbcy.gz
- Supplementary Software NCOMMS-17-00795C/118660_3_supp_2531275_fvffcy.csv
- Supplementary Software NCOMMS-17-00795C/
