# Supplementary material for: The effect of artificial selection on phenotypic plasticity in maize
Source: Nat Commun. 2017 Nov 7;8:1348. doi: 10.1038/s41467-017-01450-2 (PMC5677005; doi:10.1038/s41467-017-01450-2)
Supplement: Supplementary file 4 — Supplementary Software [file 41467_2017_1450_MOESM4_ESM.zip › Supplementary Software NCOMMS-17-00795C/118660_3_supp_2531263_hvhhcy.txt]

-14185.67
-14133.24
-14205.68
-14092.54
-14137.15
-14173.71
-14130.06
-14178.59
-14115.47
-14179.33
-14134.87
-13989.75
-14055.78
-14207.98
-14247
-14108.83
-14142.74
-14137.31
-14157.75
-14181.01
-14127.65
-14125.72
-14070.36
-14105.66
-14047.42
-14004.86
-14013.35
-13984.68
-13993.57
-14009.77
-14014.3
-14118.53
-14141.6
-14219.44
-14273.11
-14168.44
-14102.12
-14144.54
-14077.59
-14086.17
-14098.44
-14103.54
-14104.41
-14134.07
-14138.89
-14109.29
-14012.74
-14118.29
-14055.79
-14038.72
-14077.01
-14212.39
-14174.69
-14224.95
-14113.38
-13914.69
-14026.13
-14080.4
-14140.17
-14068.64
-14147.81
-14082.23
-14097.47
-14057.21
-14060.31
-14076.5
-14077.07
-14098.86
-14064.05
-14139.93
-14047.28
-14174.18
-14141.9
-14179.75
-14089.66
-14098.17
-14056.48
-14175.72
-14097.83
-14105.61
-14110.77
-14062.6
-14004.52
-14096.97
-14013.61
-14120.79
-14045.8
-14041.48
-14116.23
-14067.08
-14164.25
-14210.15
-14119.56
-14096.54
-14195.1
-13992.21
-14039.35
-14015.17
-14090.98
-14093.68
-14098.8
-14147.2
-14084.26
-14062.97
-14094.87
-14060.04
-14078.69
-13936.37
-13992.17
-14015.96
-14139.71
-14076.04
-14038.86
-14047.68
-14103.62
-14087.1
-14169.84
-14051.63
-14008.5
-14094.98
-14123.3
-14133.47
-14013.51
-14072.75
-13980.89
-14035.64
-13968.75
-14044.21
-14050.78
-14074.65
-14034.69
-14060.43
-14208.53
-14175.03
-14096.59
-14040.9
-14095.89
-13972.44
-13967.71
-13851.45
-14036.24
-14029.8
-13863.17
-13922.93
-13968.52
-13909.66
-14041.28
-14172.9
-14224.96
-14194.82
-14018.61
-14115.33
-14135.37
-14127.22
-14066.85
-13999.77
-14072.22
-14119.5
-14087.69
-14009.69
-14252.17
-14087.68
-14074.63
-14043.73
-14176.15
-14185.34
-14116.49
-14102.92
-13992.06
-13930.69
-13942.27
-14016.72
-14090.08
-14123.19
-14178.44
-14126.77
-14094.48
-14059.04
-14022.67
-14066.06
-14103.49
-14085.3
-13977.63
-14121.58
-14001.99
-14059.51
-14109.7
-14025.19
-14047.85
-14012.53
-14134.56
-14083.87
-14206.91
-14129.21
-14122.09
-14226.59
-14122.78
-14024.66
-14016.57
-14054.23
-14079.12
-14117
-14140.19
-14143.65
-14136.26
-14142.73
-14101.12
-13953.92
-14120.46
-14123.6
-14077.24
-14096.52
-14069.35
-14033.27
-14149.6
-14102.65
-14149.98
-14066.33
-14044.61
-14119.26
-14183
-14082.78
-13966.88
-14115.37
-14091.44
-14063.91
-14187.64
-14014.53
-14056.89
-14082.76
-14040.22
-14034.2
-14024.62
-14198.37
-14052.55
-14087.47
-14078.56
-14090.92
-14139.75
-13991.14
-14078.06
-14058.91
-14094.21
-14169.39
-14020.62
-14062.57
-14019.73
-14105.18
-14122.43
-14255.74
-14058.53
-14139.99
-14089.09
-14026.91
-14026.59
-14088.35
-14100.31
-14218.72
-14086.27
-14010.19
-14086.83
-14124.46
-14060.86
-14111.82
-14036.22
-14171.68
-13987.33
-14015.36
-13986.46
-13985.22
-13946.11
-14015.59
-13998.04
-14113.22
-14056.33
-13978.86
-14025.38
-14208.01
-14032.14
-14100.61
-14037.92
-14046.83
-13960.99
-13978.63
-13919.32
-14032.33
-14080.57
-13941.82
-14080.71
-14056.2
-14062.46
-14184.89
-14167.34
-14083.05
-14058.96
-14141.99
-14185.66
-14171.45
-14079.05
-14135.21
-14031.86
-14058.83
-13988.23
-14041.12
-14098.87
-14039.36
-14114.63
-14084.89
-14069.57
-14053.04
-14036.18
-14011.48
-13972.08
-13874.97
-13998.8
-14024.48
-13935.03
-13804.23
-13955.14
-14002.6
-14126.48
-14154.14
-14125.27
-14124.88
-14109.56
-14099.6
-14062.97
-14040.22
-14112.22
-14164.23
-14035.02
-14063.53
-14104.8
-14048.04
-14236.47
-14174.25
-14150.39
-14136.86
-14150.22
-14167.9
-14153.33
-14125.09
-14036.29
-14122.87
-14109.67
-14063.1
-14124.75
-14164.51
-14151.08
-14035.49
-14047.53
-14062.07
-14069.98
-14099.91
-14116.84
-14059.47
-14136.83
-14202.8
-14152.24
-14096.79
-14134.47
-14013.28
-14091.92
-13988.08
-14107.88
-14013.28
-14059.21
-14114.04
-14212.59
-14049.81
-14123.38
-14190.77
-14117.6
-14095.78
-14120.81
-14038.23
-14100.21
-14034.65
-13990.93
-14069.47
-14054.46
-14078.96
-14124.64
-14148.97
-14039.83
-14127.57
-14177.26
-14088.65
-14057.04
-14007.57
-14063.01
-14215.75
-14123.18
-14055.83
-14107.93
-14102.23
-14139.01
-14130.51
-14148.39
-14163.11
-14184.27
-14149.43
-14152.43
-14106.58
-14051.5
-14110.33
-14132.88
-14174.02
-14076.69
-14035.23
-14032.45
-14114.46
-14124.5
-14172.37
-14172.53
-14066.14
-14024.35
-14027.66
-13971.07
-14071.65
-13883.4
-14071.01
-14077.65
-14235.63
-14099.45
-14216.9
-14154.75
-14069.7
-14191.07
-14194.99
-14143.21
-14025.24
-14142.89
-14063.38
-14046.14
-14260.8
-14204.39
-14304.58
-14142.08
-14261.07
-14155.2
-14092.17
-14114.25
-14086.13
-14067.37
-14028.55
-14039.87
-14059.67
-14167.78
-14161.72
-14037.47
-14232.33
-14105.43
-14116.77
-14135.77
-14128.94
-14052.63
-14114.5
-14079.46
-14111.65
-14107.12
-14054.36
-14045.94
-14038.16
-14023.66
-14009.91
-14098.23
-14044.62
-14040.02
-14019.5
-14074.3
-14071.91
-14039.17
-14004.78
-14036.06
-13995.57
-14094.49
-14154.08
-14005.02
-14131.75
-14068.05
-14111.37
-14078.17
-14116.74
-14032.54
-14017.96
-14157.16
-14028.56
-14046.1
-14020.41
-14096.68
-14045.5
-14205.03
-14199.58
-14049.54
-14213.8
-14167.09
-14146.99
-14050.33
-14126.31
-14157.13
-14095.46
-14013.57
-13981.18
-14085.86
-14055.91
-14139.73
-14186.78
-14188.91
-14225.59
-14165.76
-14185.84
-14114.24
-14058.84
-14091.12
-14082.49
-14138.73
-14182.21
-14281.91
-14157.91
-14200.83
-14191.46
-14193.37
-14240.28
-14178.04
-14105.31
-14140.42
-14201.94
-14105.1
-14131.24
-14105.56
-14103.05
-14129.53
-14050.93
-14149.32
-14021.72
-14092.74
-14161.26
-13988.28
-14062.65
-14096.69
-14002.49
-14099.03
-14042.92
-13989.28
-14112.51
-14032.32
-14120.66
-14075.33
-14048.38
-14082.2
-14175.64
-14107.66
-14051.1
-14204.66
-14079.67
-14127.63
-14198.52
-14107.08
-14130
-14046.11
-14104.01
-14133.27
-14066.13
-14112.68
-14078.65
-14019.45
-13919.91
-13943.05
-13973.07
-14058
-14026.43
-14068.11
-14156.1
-14091.45
-14080.32
-14117.78
-14005.47
-14098.73
-14097.85
-14071.81
-14087.29
-14100.25
-14135.22
-14097.52
-14092.88
-14091.4
-14142.17
-14146.42
-14095.22
-14058.93
-14001.21
-14002.87
-14118.94
-14110.21
-14093.84
-13910.55
-14016.59
-13975.33
-13976.7
-13975
-13951.41
-13963.57
-14023.79
-13997.03
-14002.85
-14037.8
-14104.93
-14107.06
-14183.02
-14163.93
-14066.55
-14233.03
-14098.69
-14074.34
-14224.07
-14062.29
-14128.2
-14099.5
-14070.6
-14148.7
-14170.38
-14155.91
-14211.66
-14216.04
-14196.22
-14122
-14238.03
-14040.21
-14084.92
-14083.72
-14067.12
-14051.63
-14094.68
-14029.37
-14004.24
-14120.28
-14187.87
-14158.21
-13938.85
-14015.15
-13992.71
-14050.07
-13914.17
-13845.59
-14066.73
-14034.38
-13995.42
-13993.73
-14017.15
-14096.87
-14122.94
-14077.94
-14163.02
-14108.04
-14052.81
-14044.2
-14085.79
-14032.91
-14120.24
-14096
-14158.72
-14054.4
-14009.13
-14100.35
-14023.99
-13966.9
-13961.47
-13996.66
-14119.56
-13965.79
-14102.62
-14158.78
-14064.6
-14052.45
-14044.25
-13945.85
-13960.4
-14003.02
-14122.3
-14144.25
-14084.89
-14117.19
-14142.36
-14091.4
-14081.86
-14087.84
-14106.68
-14097.51
-14193.55
-14099.35
-14060.3
-14148.22
-14172.15
-14271.82
-14164.48
-14183.47
-14157.85
-14089.04
-14168.66
-14120.15
-14137.62
-14043.54
-14116.31
-14027.73
-13996.27
-14099.22
-14030.43
-14160.19
-14085.43
-14116.68
-14129.57
-14243.54
-14174.98
-14104.63
-14113.55
-14098.4
-14097.38
-14073.06
-14119.1
-14214.69
-14171.24
-14078.79
-14163.09
-14096.78
-14124.31
-13996.56
-13951.65
-14046.58
-14063.89
-14046.19
-14066.95
-14098.15
-14026.77
-14124.43
-14102.79
-14083.45
-14089.33
-14047.48
-14119.44
-13950.1
-14032.84
-14103.37
-14061.98
-14051.47
-13909.63
-13968.07
-14085.88
-14048.37
-14074.58
-14139.69
-14167.37
-14065.9
-14188.21
-14079.4
-14004.25
-14086.37
-14057.22
-14176.6
-14114.74
-14057.09
-14085.61
-14036.38
-14017.02
-14103.25
-14061.74
-14006.88
-14118.29
-14112.46
-14115.04
-14065.3
-14094.75
-14137.19
-13992.04
-14104.46
-14007.26
-14064.42
-13967.3
-14017.92
-14030.41
-14132.54
-14051.16
-13969.66
-14068.66
-14117.29
-14050.95
-14089.59
-14043.15
-14106.77
-14033.82
-14089.53
-14100.84
-14168.27
-14166.63
-14020.56
-14078.28
-14059.32
-14102.27
-14052.02
-14065.12
-14136.05
-14104.62
-14036.12
-14136.75
-14031.67
-14066.57
-14048.63
-14115.45
-14108.05
-14174.96
-14153.84
-14057.81
-14025.18
-14080.59
-14148.43
-14105.84
-14036.1
-14098.91
-14089.46
-14114.68
-14235.21
-14125.18
-14180.28
-14131.62
-14136.49
-14109.96
-14133.54
-14125.36
-14027.31
-14129.98
-14067.93
-14074.36
-14118.86
-14093.28
-13969.85
-13969.08
-14044.32
-14018.7
-14063.83
-14148.27
-14150.62
-14000.72
-14088.93
-14137.46
-14102.39
-14015.69
-14130.49
-14057.06
-14133.89
-14182.56
-14057.36
-14061.8
-14081.6
-14059.94
-13991.64
-14009.16
-14006.43
-14049.26
-14142.66
-14131.09
-14022.18
-14046.81
-14103.86
-14130.8
-14115.77
-14114.67
-14172.54
-14098.45
-14106.2
-14040.56
-14095.27
-14069.09
-14076.46
-14110.36
-14106.56
-14161.46
-14054.59
-14087.93
-14095.97
-14048.68
-14058.87
-13966.52
-14122.81
-14174.76
-14065.65
-14081.12
-14032.12
-14136.98
-14045.89
-13988.06
-13983.98
-14033.66
-14093.2
-14047.11
-14043.99
-14105.45
-14140.99
-14070.32
-13981.32
-13913.98
-14032.31
-14021.47
-14079.45
-14045.06
-14140.75
-14077.27
-14116.82
-14149.22
-14134.62
-14147.69
-13967.1
-14063.98
-14023.86
-14025.85
-14011.91
-14031.12
-14129.79
-14093.78
-14073.02
-14093.16
-14029.7
-14159.75
-14151.57
-14145.08
-14049.53
-14166.44
-14174.81
-14257.98
-14162.71
-14215.06
-14068.49
-14130.84
-14013.57
-14074.97
-14063.03
-14044.98
-14023.15
-14080.22
-14096.34
-14072.62
-13983.21
-14070.73
-14117.74
-14136.29
-14142.32
-14213.65
-14268.39
-14152.88
-14129.54
-13966.93
-14109.31
-14065.74
-14151.01
-14030.46
-13961.56
-14088.76
-14082.14
-14059.07
-14005.06
-14044.92
-14010.43
-14045.59
-13995.68
-14039.59
-14085.76
-14157.71
-14145.23
-14068.15
-14105.69
-14119.14
-14146.57
-14139.13
-14111.11
-14018.89
-14075.99
-14030.42
-13953.92
-14121.21
-14090.15
-14041.75
-14087.32
-14047.16
-14070.92
-14064.91
-14029.73
-13889.53
-14113.77
-14079.5
-14072.01
-14097.43
-14036.67
-14015.75
-14130.73
-14117.04
-14061.75
-14089.61
-14116.15
-14013.76
-14086.47
-14063.74
-14112.4
-13997.15
-13908.74
-13925.87
-14126.75
-14081.82
-14049.68
-14061.12
-14066.17
-14026.67
-14011.04
-14058.2
-14050.71
-14006.07
-14101.1
-14134.86
-14134.63
-13941.51
-13974.65
-13958.67
-14008.46
-14111.37
-14096.23
-14056.68
-14129.05
-14048.46
-14128.2
-14129.97
-13996.33
-14026.89
-13916.7
-14040.27
-14032.93
-14035.11
-14089.11
-13918.66
-14043.66
-14155.3
-14111.09
-14052.87
-14064.22
-14039.32
-14087.77
-14078.6
-14081.91
-14149.27
-14131.29
-14136.4
-14132.06
-14050.93
-14108.6
-14104.76
-14051.72
-14061.1
-14103.12
-14019.33
-14036.53
-14063.95
-14111.44
-14076.91
-14064.38
-13952.45
-14054.75
-14008.33
-14027.95
-14102.73
-14092.98
-14135.63
-14124.1
-14040.58
-13971.44
-14001.73
-14027.68
-14115.53
-14121.19
-14009.14
-14121.63
-13990.41
-14032.48
-14159.59
-14054.61
-14033.6
-14070.8
-13931.2
-14002.39
-14009.72
-13892.49
-14018.87
-13996.04
-13956.45
-13956.71
-13961.77
-13960.69
-14176.36
-14031.66
-13986.96
-14051.19
-13989.21
-14103.22
-13995.93
-13996.99
-14204.18
-14127.47
-14122.94
-14233.02
-14116.2
-14101.33
-13955.18
-13987.12
-14044.79
-13884.9
-13950.43
-14004.58
-14012.6
-14023.54
-14043.32
-14040.72
-14128.41
-14170.35
-14078.94
-14050.29
-14183.02
-14036.68
-14091.47
-14017.47
-14109.02
-14034.61
-14098.02
-14037.61
-13977.71
-13932.14
-14099.16
-14074.11
-14026.95
-14011.98
-14002.56
-14090.01
-14050.72
-14133.14
-13983.96
-14103.88
-14125.65
-14086.12
-14061.2
-14093.59
-14011.43
-14047.07
-14081.6
-14080.83
-14039.9
-14033.89
-14130.1
-14071.99
-14082.89
-14094.66
-14100.36
-14028.22
-14079.67
-14067.98
-14008.73
-14014.22
-14132.2
-14224.89
-14083.92
-14096.47
-14122.39
-14128.94
-14066.13
-14056.62
-13983.45
-14111.21
-14045.16
-14074.25
-14118.62
-14002.75
-14073.42
-14058.37
-13941.24
-13998.46
-14113.25
-14037.94
-14027.43
-13884.68
-13995.57
-14001.8
-13974.95
-14087.59
-14009.3
-14049.85
-13951.88
-13946.82
-14051.31
-13979.02
-14058.1
-14129.73
-14034.89
-14118.43
-14120.96
-14146.31
-14124.94
-14158.66
-14043.11
-13952.72
-13927.67
-14081.59
-13947.49
-14004.9
-14075.19
-13986.97
-13969.75
-14070.35
-14047.86
-14131.68
-14181.18
-14071.14
-14020.71
-14046.01
-14022.7
-14124
-14116.59
-14099.19
-14076.32
-14034.57
-13977.27
-14026.8
-14012.41
-14043.95
-14008.75
-13927.56
-14088.61
-14021.3
-14065.86
-14075.56
-14053.95
-14054.7
-14066.5
-14140.33
-14065.03
-14082.91
-13954.77
-14093.27
-14100.25
-14094.09
-14039.03
-14033.37
-14026.6
-14055.98
-13977.24
-14019.38
-14111.84
-14032.04
-14053.6
-14118.81
-14117
-14039.37
-14180.9
-14077.63
-14033.45
-14089.79
-14121.49
-14173.61
-13987.53
-13999.77
-13990.61
-14002.88
-14062.95
-14085.33
-14030.45
-14104.18
-14029.15
-14090.59
-14079.32
-14067.77
-14082.61
-14025.51
-13932.87
-13907.37
-14049.63
-14188.75
-14059.8
-14086.75
-14106.59
-14115.63
-14041.86
-14016.49
-14107.62
-14068.06
-14084.17
-14145.01
-14143.88
-14123.91
-14097.25
-14109.02
-14127.89
-14072.9
-14081
-13990.01
-14043.8
-13979.76
-14143.72
-14079.62
-14142.78
-14076.54
-14096.95
-14076.13
-13904.01
-14018.85
-14010.25
-14023.67
-14089.85
-13913.66
-14096.1
-13993.87
-14045.11
-13948.26
-14001.94
-14004.41
-14022.21
-14062.14
-13960.7
-14003.38
-13984.64
-14056.66
-13940.81
-14013.16
-14038.1
-14094.55
-14090.42
-14096.22
-14005.43
-14022.49
-14031.32
-13988.5
-14129.6
-14060.27
-13997.55
-14023.64
-14056.46
-13992.55
-14098.29
-13967.23
-13856.43
-14086.55
-14040.08
-14029.9
-14057.36
-14061.87
-14036.34
-14154.31
-14111.73
-14042.5
-14118.15
-14116.56
-14077.92
-14127.73
-14080.91
-14025.04
-14146.44
-14123.55
-14028.54
-14146
-14160.94
-14168.8
-14152.42
-14194.24
-14258.5
-14160.56
-14193.35
-14173.15
-14039.05
-14044.73
-14150.48
-14121.42
-14110.87
-14138.55
-14123.43
-14223.2
-14137.1
-14086.03
-14138.8
-14092.57
-14117.35
-14110.05
-14157.05
-14147.21
-14111.98
-14141.27
-14124.01
-14120.45
-14035.54
-14113.05
-14095.6
-14065.81
-14024.55
-14089.05
-14168.4
-14136.91
-14005.23
-14101.39
-14032.53
-14180.56
-14024.07
-14108.08
-14150.65
-14106.94
-14073.18
-14117.94
-14057.47
-14034.44
-13998.86
-14113.51
-14065.28
-14023.06
-14173.63
-14109
-14088.04
-14115.5
-14129.93
-14231.38
-14250.93
-14192.62
-14191.17
-14141.63
-14198.97
-14165.92
-14080.2
-14185.5
-14219.54
-14106.42
-14150.88
-14175.42
-14077.54
-14157.98
-14126.46
-14178.31
-14168.27
-14034.33
-14028.04
-14011.07
-14136.85
-14085.24
-13978.19
-14090.44
-13984.94
-14074.34
-14010.6
-13956.34
-14009.4
-14188.98
-13953.98
-13965.7
-14030.1
-14131.78
-14121.46
-14072.96
-14096.1
-14129.69
-14090.35
-14099.36
-14082.64
-14046.24
-13949.89
-14052.64
-14050.46
-13976.79
-13953.93
-14096.93
-13996.8
-14071.42
-14076.86
-14099.03
-14103.09
-14043.52
-14068.5
-14094.5
-14007.81
-14004.21
-14009.4
-14120.65
-14138.27
-14116.16
-14161.61
-14065.68
-14063.05
-14141.15
-14085.76
-14095.46
-14140.5
-14129.81
-14122.88
-14084.23
-14152.59
-14016.83
-14069.97
-14090.87
-13925.07
-13982.55
-13995.63
-14118.33
-14013.43
-13976.93
-14134.53
-14116.58
-14076.65
-14043.03
-13957.18
-14066.76
-14034.55
-14112.51
-14148.44
-14142.45
-14076.08
-14140.95
-14066.59
-14208.02
-14134.17
-14230.2
-14096.7
-14130.7
-14127.01
-14157.95
-14079.38
-14115.81
-14163.16
-14046.29
-13927.38
-13970.84
-14002.79
-14058.52
-14031.93
-14043.83
-14038.03
-14107.43
-14008.58
-13959.36
-14176.16
-14126.32
-14223.63
-14149.07
-14223.95
-14196.08
-14165.81
-14109.28
-14199.03
-14091.45
-14094.2
-13996.98
-14038.29
-14156.09
-14105.3
-14047.28
-14061.36
-14124.57
-13908.01
-14051.68
-14080.58
-14016.16
-13943.66
-13992.09
-14038.97
-14056.25
-14126.57
-14049.78
-14114.88
-14024.88
-14017.3
-14062.52
-14043.71
-14025.64
-14069.89
-14132.94
-14117.49
-14090.24
-14123.74
-14075.86
-14089.93
-13986.52
-13929.88
-13994.48
-14040
-14053.3
-14019.6
-14071.27
-14106.97
-14046.24
-14037.93
-14059.18
-14130.05
-14104.89
-14080.09
-14126.91
-14071.92
-14105.96
-14076.55
-14047.59
-14008.36
-14104.14
-14116.09
-14150.57
-14103.76
-14144.68
-14167.53
-14086.66
-14084.88
-14066.57
-14191.96
-14074.04
-13982.57
-14046.59
-14058.44
-13998.83
-14141.22
-14053.88
-14042.38
-14086.48
-14097.76
-14015.47
-14153.23
-14051.75
-14051.54
-14132.61
-14059.34
-14164.37
-14040.23
-14111.87
-13985.34
-14088.5
-14106.51
-14117.86
-14180.33
-14165.65
-14091.64
-14090.66
-14133.22
-14200.99
-14099.35
-14143.14
-14117.36
-14074.02
-14070.06
-14085.96
-14029.85
-14071.21
-14028
-13975.42
-13961.19
-13834.9
-14058.36
-14105.33
-14018.05
-14047.84
-14166.88
-14138.3
-14051.78
-14181.2
-14162.39
-14120.67
-14091.61
-14046.29
-14030.08
-14140.61
-14078.6
-14098.32
-14036.36
-14000.79
-14096.33
-14184.21
-14012.94
-14048.81
-14114.79
-14022.02
-14046.96
-14050.9
-13976.01
-14030.88
-14077.38
-14163.09
-14082.54
-14135.79
-14182.11
-14180.65
-14107.7
-14157.34
-14071.13
-13928.38
-14007.75
-13962.32
-14099.93
-13997.04
-14161.29
-14178.35
-14141.69
-14110.93
-14097.98
-14033.26
-14071.99
-13992.83
-13949.82
-13973.99
-14022.55
-14116.09
-14152.49
-14195.99
-14124.3
-14080.43
-14124.56
-14104.61
-14119.79
-14051.24
-14056.03
-14071.3
-14081.77
-14175.11
-14052.64
-14004.67
-14015.33
-14016.68
-14007.76
-14030.53
-13966.61
-14045.72
-14130
-14014.02
-13996.85
-14130.69
-14112.63
-14211.62
-14081.34
-14144.65
-14150.01
-14156.24
-14130.1
-14111.18
-13982.52
-14092.49
-14033.56
-14015.33
-14115.79
-14104.05
-14177
-14169.97
-14090.73
-14174.13
-14077.91
-14127.24
-14118.17
-14180.28
-14176.99
-14083.16
-14010.85
-14021.55
-14076.17
-14172.42
-14170.99
-14086.99
-14082.97
-14086.05
-14092.87
-14064.24
-13863.39
-14015.38
-13986.62
-14045.65
-14107.4
-14116.82
-14148.41
-14023.67
-14003.88
-13986.36
-14073.29
-13906.97
-14003.43
-14010.07
-14083.13
-14115.6
-14089.79
-14087.84
-14048.84
-14136.43
-14081.03
-14170.21
-14123.97
-14151.93
-14162.83
-14158.88
-14150.27
-14096.63
-14105.7
-14136.25
-14100.9
-13964.41
-14025.24
-13942.9
-13978.16
-13940.04
-14043.05
-14014.65
-13998.33
-14020.02
-14024.91
-14074.49
-14057.15
-13945.44
-14006.62
-14062.89
-13981.19
-13962.78
-14119.06
-14164.67
-14024.88
-14031.96
-14159.3
-14169.62
-14106.35
-14061.24
-14068.16
-14132.47
-14096.39
-14084.73
-14032.54
-14062.35
-14071.04
-14049.89
-14125.64
-14152.26
-14123.08
-14046.03
-14013.93
-14076.6
-14077.78
-14087.63
-14106.64
-14077.83
-14080.47
-13983.19
-14002.98
-14028.12
-14109.03
-14123.14
-14060.36
-14177.63
-14160.75
-14086.89
-13975.16
-14038.98
-14157.93
-14057.92
-14032.44
-13967.6
-13934.94
-13963.24
-14031.63
-14073.52
-14120.86
-14053.8
-14119.25
-14113.88
-14049.35
-14110.09
-14061.79
-14093.9
-14148.07
-14126.81
-14103.08
-14098.46
-14114.24
-14044.99
-14079.47
-14064.65
-14075.21
-13982.01
-13973.01
-14071.11
-14116.88
-14066.42
-14202
-14118.83
-14057.62
-14006.93
-14013.83
-14091.35
-14099.29
-14132.77
-14261.77
-14163.56
-14104.04
-14081.19
-14094
-14072.6
-14045.79
-14155.91
-14071.31
-14162.54
-14126.92
-14112
-14122.7
-14027.3
-14040.02
-14102.7
-14056.02
-13987.22
-13932.49
-13982.94
-13976.99
-14037.58
-14094.39
-14093.21
-14112.16
-14032.2
-14168.2
-14169.18
-14097.94
-14014.9
-13979.63
-14041.28
-13971
-14060.67
-14034.16
-14090.47
-14081.72
-13958.6
-14056.72
-14125.54
-14144.8
-14174.69
-14084.17
-14045.64
-14115.8
-14044.73
-14021.22
-14078.64
-14058.7
-14002.79
-13994.07
-14044.39
-14015.46
-14093.78
-14014.23
-13972.17
-13872.01
-13960.09
-14072.22
-14164.09
-14117.17
-14095.22
-14091.46
-14085.85
-14097.24
-14160.83
-14090.28
-14040.34
-13979.93
-14185.85
-14219.96
-14107.31
-14090.5
-14139.49
-14055.19
-14013.08
-14055.49
-14135.45
-13977.48
-14085.71
-14044.08
-14046.33
-14055.93
-13994.46
-13907.86
-14008.52
-13953.09
-14006.77
-14005.87
-14065.62
-13977.34
-13998.83
-14003.07
-13951.03
-14073.26
-14047.58
-14029.88
-14157.77
-14147.86
-14105.47
-14172.92
-14116.01
-14062.33
-14062.5
-14148.16
-14052.03
-14038.3
-13954.56
-14056.34
-14128.95
-13988.4
-14056.51
-14067.75
-14045.42
-14052.38
-13993.9
-14106.41
-14058.17
-14059.58
-14072.28
-14040.52
-14008.73
-13989.21
-13992.25
-14040.3
-14157.49
-14059.27
-14079.94
-14224.78
-14092.12
-14187.66
-14008.01
-14026.94
-13993.58
-14008.75
-14099.36
-14046.75
-14094.53
-13999.52
-14123.5
-14199.62
-14161.09
-14145.41
-14129.83
-14040.49
-14242.58
-14200.15
-14164.56
-14099.69
-14101.45
-14070.5
-14076.91
-14183.45
-14032.28
-14123.59
-14054.4
-14071.45
-14124.09
-14120.37
-14145.65
-14052.32
-14038.17
-13974.04
-14039.87
-14066.82
-14147.56
-14108.04
-14212.21
-14076.67
-14123.27
-14080.79
-14132.56
-14058.29
-14057.48
-14162.11
-14128.78
-14218.33
-14234.93
-14266.69
-14108.85
-14192.66
-14178.8
-14111.66
-14120.28
-14027.89
-14031.13
-14065.49
-14109.07
-14148.88
-14162.53
-14038.96
-13964.41
-14124.53
-14051.95
-14095.94
-14083.47
-14086.44
-14076.77
-14225.91
-14146.68
-14197.85
-14151.65
-13991.02
-13958.54
-14016.39
-14088.29
-14015.51
-14131.99
-13996.37
-14066.38
-14025.66
-14047.56
-14102.38
-14082.83
-13999.55
-13893.86
-14055.07
-14036.71
-14073.28
-14024.85
-13980.49
-13976.26
-14004.51
-14131.96
-14117.91
-14010.73
-14111.36
-14089.33
-14120.89
-14044.5
-14025.77
-14097.52
-14070.23
-14104.34
-14024.34
-14060.15
-14086.02
-13978.09
-14124.18
-14056.85
-14027.63
-14160.74
-14100.26
-14118.15
-14069.56
-14124.17
-14110.51
-14148.63
-14080.27
-14108.99
-14037.17
-14030.32
-14035.69
-14130.6
-14087.37
-14064.96
-14108.04
-14054.19
-14004.69
-14081.66
-14085.22
-14109.42
-14078.24
-14052.47
-14042.52
-14041.61
-14013.14
-14040.27
-14084
-14178.32
-14201.61
-14061.21
-14080.5
-14018.21
-14057.29
-14094.4
-14097.86
-14002.06
-13923.77
-13964.63
-14058.35
-14011.74
-14105.24
-14029.32
-13994.86
-14020.89
-14018.86
-14122.54
-13994.82
-14051.13
-14121.1
-14086.78
-13998
-14076.74
-13960.5
-14076.08
-14109.01
-14106.02
-14124.86
-14133.32
-14057.64
-14146.78
-14079.39
-14094.35
-14076.07
-13986.87
-14099.67
-14145.68
-14128.24
-14218.09
-14125.9
-14150.2
-13992.73
-14109.47
-14131.11
-14108.02
-13963.71
-14029.39
-13974.8
-14132.61
-14073.69
-14123.69
-14178.17
-14178.29
-14153.19
-14161.97
-14183.17
-14123.45
-14132.26
-14077.02
-14068.92
-14144.01
-14010.36
-14005.62
-13997.73
-14077.09
-13953.38
-13992.04
-14023.28
-14072.69
-14021.85
-14058.62
-14034.42
-14118.27
-14145.04
-14050.75
-14098.94
-14128.37
-13957.49
-14052.2
-13959.06
-14195.95
-14139.65
-13949.08
-13944.38
-14020.88
-14046.78
-13994.62
-14032.7
-13965.75
-14037.03
-14049.16
-13981.68
-13949.98
-13942.95
-14018.31
-14087.43
-13998.89
-14082.19
-14143.34
-14052.16
-14035.25
-13992.85
-14097.33
-14111.58
-14075.59
-14097.08
-14062.18
-14081.04
-14065.98
-14137.65
-14083.79
-14014.63
-14131.01
-14119.03
-14005.01
-13979.43
-14113.6
-14162.05
-14100.03
-14107.33
-14050.62
-13997.76
-14012.12
-14037.37
-14166.02
-14163.43
-14060.24
-14042.45
-14088.99
-14039.91
-14112.39
-14052.61
-14158.46
-14056.53
-14026.85
-14069.98
-14078.98
-14180.3
-14025.75
-14112.07
-14096.67
-14138.5
-14172.06
-13917.72
-13986.06
-14010.27
-14044.58
-14121.3
-14033.88
-14013.66
-14205.08
-14133.27
-14015.11
-14093.48
-14098.04
-14011.11
-14139.86
-14094.91
-14046.23
-14095.03
-14068.12
-14053
-14071.47
-14081.75
-13987.65
-13987.67
-13904.35
-14033.44
-13991.6
-14034.72
-14070.82
-14109.04
-14078.49
-14023.16
-14026.04
-13947.2
-14029.46
-14142.39
-14188.02
-14001.88
-14113.69
-14148.67
-14175.81
-14153.91
-14097.14
-14156.54
-14139.51
-14023.16
-14140.87
-14061.53
-14125.33
-14294.26
-14154.62
-14102.88
-14100.99
-14132.78
-14124.09
-14095.8
-14081.93
-14055.25
-14022.72
-13985.81
-14048.06
-14033.66
-14190.28
-14060.75
-14107.34
-14084.54
-14040.81
-14111.42
-14114.3
-14136.43
-13988.69
-13874.5
-13942.12
-14016.59
-13983.79
-13968.06
-14119.49
-13992.33
-14020.28
-14003.49
-13956.67
-13959.25
-14073.49
-13979.68
-14110.36
-14002.95
-13958.04
-14068.82
-14075.3
-14084.88
-14043.14
-14094.9
-14077.43
-14148.79
-14061.25
-14047.8
-14072.48
-14066.23
-14129.05
-14149.68
-14074.2
-14140.81
-14093.82
-14098.1
