# Supplementary material for: The effect of artificial selection on phenotypic plasticity in maize
Source: Nat Commun. 2017 Nov 7;8:1348. doi: 10.1038/s41467-017-01450-2 (PMC5677005; doi:10.1038/s41467-017-01450-2)
Supplement: Supplementary file 4 — Supplementary Software [file 41467_2017_1450_MOESM4_ESM.zip › Supplementary Software NCOMMS-17-00795C/118660_3_supp_2531264_9v99cy.txt]

284.6122
282.5818
287.0886
267.7549
289.3945
293.9538
275.0248
292.0504
273.5544
300.3465
275.667
251.8174
262.0556
297.1044
292.278
277.5733
291.0936
285.2433
287.0857
281.665
272.4336
282.7359
270.795
266.6655
264.2235
272.4774
265.0528
246.967
258.9489
263.6755
258.467
278.9866
282.5202
294.78
295.3326
286.3828
278.2232
271.1994
264.0675
261.1492
275.7155
276.8675
268.4515
284.3702
274.0517
273.2753
257.7705
284.8655
268.8537
263.4454
265.2664
294.2685
284.2449
295.6122
269.8139
243.7348
254.6586
264.1248
281.6245
267.3122
284.4214
273.7581
276.6186
266.1979
275.1629
265.4849
273.9202
273.5699
269.5498
271.2789
264.2419
274.1962
284.9076
305.9951
274.2466
280.7903
263.1644
293.5804
277.7912
279.4262
283.2795
277.9768
266.352
276.0903
265.9243
283.028
263.131
267.2454
278.0984
263.3461
275.1147
303.1871
290.9877
278.1073
289.4499
258.7858
264.1719
265.0265
257.1417
280.9819
281.2849
287.1018
261.7514
261.4974
267.2391
268.3617
264.9519
246.3259
260.6035
261.2696
287.8459
271.6328
263.3692
264.1422
271.7355
269.7112
285.0991
250.6201
258.7358
287.7724
278.0988
290.3484
261.2779
255.0673
250.1627
267.1432
266.312
257.9471
274.6088
278.1171
261.3166
269.4542
287.7253
298.0381
294.2264
272.6127
267.8644
258.1054
246.2541
247.8101
259.6551
276.5235
244.0756
251.3
256.6097
256.1601
271.7936
278.9641
275.999
296.0525
257.2916
283.6206
278.067
281.0599
273.0193
267.5016
269.8273
276.127
255.8763
257.2887
304.1486
273.1526
269.7119
263.2124
289.6274
291.5548
278.3844
270.6863
263.3431
246.7269
252.2013
269.7321
272.3946
272.6243
288.9407
283.8343
264.8906
259.1267
258.5983
263.7141
287.0185
273.4477
265.2819
275.1467
257.1375
273.0445
276.3099
256.3724
265.1505
252.9703
273.0804
272.2106
277.5988
278.2323
283.368
289.7127
273.172
269.5326
271.7655
266.8984
271.6879
277.7193
282.576
288.2458
279.5296
282.7411
268.1836
251.5001
283.03
268.5865
260.2775
280.0557
264.651
257.2508
280.5834
287.4359
278.0059
275.3428
280.6177
274.6443
289.4346
271.8395
246.2028
259.9013
259.5106
256.8342
292.9108
261.9873
278.8526
260.9688
262.5235
261.2566
251.3627
285.2982
262.7807
282.8066
276.8061
263.2674
282.8281
246.219
281.9471
281.5264
277.393
297.0183
258.6812
277.3228
260.9881
267.1386
290.6284
301.2006
264.7084
278.0948
275.1016
261.1506
256.6531
275.6275
269.8863
284.0146
276.4007
250.33
275.345
283.1594
272.4619
271.2726
267.0542
280.6617
254.544
262.2563
257.814
256.7791
249.0224
261.8251
247.1924
269.8566
270.4263
264.3268
264.3114
280.163
261.3322
280.886
263.2219
260.6935
248.892
252.5844
238.3752
273.9994
271.0373
240.595
271.5593
252.8377
266.5801
290.2046
290.5675
275.3882
261.6069
282.8997
287.1454
277.3901
257.9835
276.2481
264.3699
266.3269
245.468
260.3569
273.7219
261.973
271.2847
264.8144
276.9774
258.3609
260.6529
250.816
254.7223
236.7407
264.6831
248.7689
241.3435
238.1601
246.0641
260.5831
283.6431
275.6037
265.8992
285.3762
262.4782
276.2924
277.1453
269.3093
284.7768
286.4754
265.9814
281.6372
288.8582
272.9559
299.7319
294.3577
279.6632
283.3328
284.6377
290.2488
288.0113
268.4156
263.5002
277.7177
276.8837
262.5558
285.3343
279.958
294.5001
253.8751
271.5792
272.078
262.7249
288.0815
277.3684
264.4113
277.3337
295.845
288.6186
269.4297
269.5488
250.9504
275.7683
254.1917
276.2633
244.2171
269.5846
282.5228
289.262
256.5954
282.899
296.024
273.9424
271.0435
266.5867
257.2947
269.4617
267.1236
260.3985
274.554
280.0004
277.4027
279.3402
285.2432
262.43
285.4242
291.7586
282.9645
263.322
264.2253
266.3256
292.4009
281.9343
273.0711
272.7287
272.566
279.8605
272.5055
288.5078
286.7346
294.8385
278.0617
274.8292
264.3578
258.9023
270.0808
267.1793
284.9496
270.0306
262.058
257.6153
279.1221
277.8046
283.4657
288.8988
275.1764
262.7064
258.0706
256.2325
273.5284
241.7295
271.6985
274.3721
308.647
277.6913
299.7094
279.1146
262.7443
288.0635
294.0727
275.6895
263.6104
271.246
270.5773
262.9035
300.0049
301.6821
319.8972
275.9027
303.4421
277.6236
276.967
273.6722
274.6375
276.4815
267.9907
265.0388
272.486
295.949
299.7494
262.538
295.2779
276.8225
275.6294
282.0574
273.3771
272.0974
272.391
277.7913
267.165
279.48
258.2778
271.0264
264.9163
267.7103
255.5941
272.4486
261.5785
265.6971
264.5997
280.4102
268.3854
260.9254
256.5234
264.2286
263.082
270.9192
280.7355
267.5493
279.1225
275.0049
266.1579
268.6207
273.9407
279.8091
269.4578
282.4619
261.6851
263.4903
260.4964
292.7775
264.8057
300.1735
291.241
271.11
285.8849
280.7157
279.9757
265.2226
268.906
292.7354
274.1917
252.1649
257.329
281.9803
266.3101
286.397
284.8986
295.3648
289.0396
292.8026
284.4578
272.9686
279.6082
270.2168
264.6043
276.0421
291.146
309.9244
295.1388
295.4155
280.0903
270.8609
302.1271
280.601
257.0079
290.518
290.5126
276.8942
273.5242
289.9262
275.9865
270.764
269.4281
290.3861
261.8837
268.5468
280.7035
253.2396
279.3661
274.8678
255.1429
281.3075
265.5646
254.5184
267.5549
257.1348
279.8589
277.6259
267.107
264.1779
281.9845
280.7563
258.88
297.1375
279.516
275.0749
296.5471
280.6557
271.9574
266.5482
256.7682
270.1687
260.0916
276.4983
275.6966
264.9998
245.1839
251.2222
254.9389
255.831
261.9975
273.9332
267.4555
265.7274
279.8826
282.8134
261.4245
279.5452
267.2992
270.565
272.763
276.1259
291.763
291.629
269.6023
261.0157
280.7882
291.2478
262.8257
266.4471
257.9259
265.0682
268.6567
266.1886
273.8023
241.2179
256.6098
257.3871
248.9438
258.1247
248.0012
263.5802
262.1449
249.3201
245.1499
272.3279
279.7249
283.5051
280.3204
284.6251
263.1245
292.8324
280.2863
282.2637
286.3682
269.4841
269.0338
273.3058
271.6357
285.5786
289.1363
287.7401
304.9199
300.7846
301.0923
288.5571
279.6222
248.7169
271.7968
265.1799
265.1269
274.5077
267.9431
264.3628
253.0559
271.2026
291.2779
278.1002
243.0607
258.8602
254.5188
248.2841
249.145
232.7373
277.5521
256.6304
265.9018
260.8296
260.3412
275.6172
279.3262
268.2249
282.4591
268.552
273.7398
273.9485
276.2195
271.1609
269.9647
272.573
276.2528
265.4089
258.3453
279.8142
256.782
255.8849
246.3004
267.2314
272.1157
253.3268
267.3034
279.0454
269.4336
267.3219
256.1489
258.3735
256.413
261.9104
277.08
276.3714
279.3123
284.8504
299.2314
267.2514
270.2545
271.9639
275.6951
268.2181
299.6976
270.874
259.0442
285.5709
284.3551
297.1781
281.9245
289.3796
277.3136
265.525
284.175
275.4461
297.2213
266.7444
281.2083
251.658
256.4019
275.9691
272.2411
298.4264
272.1613
273.3136
286.4281
306.8575
282.6899
283.6077
268.1971
279.2143
271.4689
269.6514
277.5038
301.2994
279.8074
263.0183
284.643
283.5385
291.3695
253.1202
253.4773
266.376
265.8834
267.1113
267.3175
280.3178
261.8891
287.1174
273.8188
272.1448
265.9711
267.5327
272.4899
239.7176
259.886
275.0292
264.9215
258.28
243.1084
259.44
275.8422
254.1025
268.5254
271.9478
275.2667
284.0997
299.1699
267.3188
268.4055
265.3691
268.6686
290.6304
277.8551
262.5466
272.7382
265.2681
264.9863
258.228
262.5574
252.6858
281.5514
278.6497
271.1297
264.8667
264.0153
282.7119
259.0647
286.8172
259.152
261.1413
250.948
269.1655
264.8194
285.6114
258.9977
254.5766
260.391
293.919
271.2628
270.7799
256.4572
274.4596
268.3636
280.8736
278.3885
277.451
290.3957
258.5895
268.3975
267.8218
275.5463
274.3137
256.3668
280.4092
270.1847
257.4014
279.4977
261.0627
257.6016
269.7956
272.2535
276.1228
281.8995
277.4798
259.349
282.9364
265.5204
290.4888
282.8711
260.1419
269.527
269.087
275.8349
294.7427
287.4678
291.0678
279.8458
275.3904
278.6055
290.0906
279.2561
261.7298
279.9814
265.7922
263.391
285.1972
281.5398
250.4955
260.2874
263.4089
257.2694
264.2885
271.653
289.9562
263.6143
270.213
277.3033
281.7883
257.82
271.1829
265.1277
291.6071
279.6223
272.8229
265.2304
286.1994
272.3357
246.7818
266.2938
247.8036
273.6577
283.2778
280.4081
275.1075
258.9762
269.3033
285.2823
279.8337
269.7308
276.3089
272.7887
282.9815
265.5599
279.8911
260.0839
264.0186
275.2064
272.5311
285.047
263.3129
265.6725
268.9169
254.0264
269.4073
249.7332
278.2863
291.731
257.7407
258.9366
259.4738
280.0771
267.4589
259.1059
251.0374
260.453
270.9137
261.6647
266.2149
276.3094
299.2639
266.3339
255.4805
253.4086
264.0213
262.1315
266.6502
255.4571
287.1718
285.2435
277.4777
281.4538
273.6558
276.809
266.3638
272.8888
264.2516
258.8626
260.5481
265.9989
278.428
273.159
279.6463
275.0661
254.6106
286.3716
284.2655
282.2852
264.2072
293.1833
270.9099
291.088
287.208
301.4181
277.3148
290.0588
248.3168
254.1708
274.6384
279.0576
249.6153
278.0041
271.8682
279.5896
257.681
262.1283
268.093
284.839
284.287
308.8177
293.8425
290.4118
290.3742
252.1368
268.0302
273.9355
281.9681
253.2198
253.6701
280.7431
272.8726
262.9047
259.2757
267.0835
253.8284
262.0933
256.3371
250.9897
275.1757
289.5758
282.8982
257.1256
276.4767
271.463
275.434
272.635
266.7234
279.9597
262.2068
258.6802
252.2424
272.0431
269.3565
251.0143
264.9911
273.3643
262.2274
271.1432
258.1574
227.3861
267.4347
274.0044
271.246
270.2707
264.272
251.3597
272.9462
278.8062
274.2578
271.256
275.6605
276.4411
265.7921
278.5009
274.6765
263.6438
241.3551
260.5071
281.2184
274.6297
265.5546
264.5709
279.9238
262.0964
260.8867
271.1214
256.8379
255.7211
280.7512
280.6091
282.2358
249.3986
254.3542
258.1532
265.4567
284.2765
275.14
263.3876
281.0336
256.4336
272.0696
282.1667
257.1268
273.8929
248.0423
264.0342
261.0153
263.178
275.9321
239.8947
268.03
277.9455
269.345
268.6409
261.6332
272.3658
284.1971
264.2962
270.154
284.2204
279.7513
276.7385
273.2605
260.8559
287.361
266.6554
266.1562
271.5632
264.097
260.3176
271.8582
265.546
279.396
273.86
265.1632
253.884
263.252
257.6314
257.7235
271.7817
283.4547
278.1202
279.5952
266.9081
258.1258
261.9498
264.9174
275.6798
276.0805
264.4117
286.3389
247.7301
262.484
268.128
256.4256
266.1498
270.5088
244.1736
245.8251
260.5865
245.2034
262.9999
264.6974
256.0089
248.9146
254.7188
240.3273
294.3372
251.8996
250.8393
271.0863
264.6077
268.8353
262.5273
254.3924
289.7045
286.3259
280.9368
295.9118
274.7938
278.2446
252.0571
253.7332
262.3409
238.6791
246.7267
259.9611
256.5454
249.5208
255.3161
249.8193
275.658
280.9143
266.8536
265.3944
293.7384
265.5005
281.3864
256.9552
274.2896
258.4278
276.9811
264.2515
254.4739
263.4357
277.5423
280.7204
254.7786
243.5857
275.5519
278.8491
263.2266
279.2768
261.669
285.2411
278.8084
283.0479
271.6093
274.3469
251.9836
256.9819
259.0363
277.0697
262.1979
260.5334
269.15
267.4809
278.2073
270.1912
278.3547
257.2555
277.672
258.2421
255.6053
262.0297
280.7743
292.7944
270.614
274.7055
271.0887
270.981
260.7088
269.404
257.4356
271.1527
263.6808
257.3727
280.2334
259.1876
283.8403
272.5067
250.9672
262.1314
284.7001
269.9706
270.2493
236.8588
258.9678
257.6441
254.5704
266.3903
257.1379
262.9982
263.1787
244.2939
266.8184
252.014
268.19
282.8066
256.1257
275.4924
286.73
289.5422
274.3757
285.0955
258.5337
255.8734
242.1704
289.7023
247.4835
262.2124
273.7894
251.4582
257.1507
271.6121
267.3283
283.8014
285.1249
278.1274
263.8437
261.497
274.6372
270.357
278.4518
289.6411
261.1211
273.165
250.901
269.2535
262.5417
263.7068
256.936
254.8717
273.3295
265.1199
266.1287
268.1093
256.8276
263.7011
282.368
270.9768
270.809
270.5873
253.2597
281.4356
272.6879
282.904
261.2556
261.6586
262.1929
269.3168
253.4283
259.3247
270.4093
260.6129
264.2011
281.323
270.9055
256.8072
289.3544
274.6561
264.6428
274.3964
284.7336
286.9391
251.7156
259.7066
262.8591
264.8195
262.3036
270.0241
260.3816
271.8219
262.7869
270.4955
271.0351
266.2271
267.6442
254.2743
248.7442
249.1983
272.4557
286.7232
265.061
276.0617
268.9346
273.3615
273.7877
264.2945
283.5444
270.568
277.6554
278.151
284.2351
262.276
270.3619
264.8676
257.1653
267.5747
261.7403
252.0514
266.8466
252.4657
287.3738
265.6254
285.272
273.7031
278.7067
266.3141
238.6724
252.8803
259.6667
256.7075
279.0661
244.2112
276.6601
249.3425
273.8886
258.0748
266.2587
267.82
258.8762
266.3646
255.0284
259.5791
253.8975
260.2286
260.3561
255.1597
261.9915
270.3461
286.009
272.0512
265.8668
267.0468
261.2127
247.9925
287.0666
269.3768
250.4551
256.663
269.0929
260.0605
267.0155
248.101
234.497
258.5272
269.051
254.6388
265.7427
278.4135
266.0126
287.1797
262.3863
268.6789
280.0105
280.1265
259.2878
287.6523
267.0452
259.9749
284.7928
272.2104
260.6265
284.0729
287.0094
288.2549
280.8627
289.0704
300.1237
276.6653
293.7734
276.3643
270.6043
265.8295
280.2261
285.766
266.5582
269.4189
270.1923
299.6753
290.0311
288.4136
277.6759
287.0537
267.3847
280.6124
278.9644
277.5806
270.3126
271.332
283.8903
272.5896
265.8399
275.4154
278.6169
261.8442
267.3023
268.1204
301.492
269.3848
261.1591
268.824
251.0086
275.459
261.4989
279.039
275.2167
269.7926
263.699
270.2905
264.2523
278.0808
261.8294
266.8068
274.4711
263.5617
287.0742
282.0781
278.0479
274.9268
282.7939
303.9099
294.3627
288.5424
285.375
288.6064
284.4344
293.9276
271.7514
273.1876
295.7403
272.7573
284.7677
282.7895
262.5308
292.9566
273.898
286.0292
286.739
268.67
263.5165
266.0718
288.3616
279.0087
248.7012
275.1976
247.4062
267.2301
251.1692
254.8808
258.1908
287.8131
255.0778
245.1753
266.204
270.8057
278.0537
262.7253
275.5185
265.8397
262.5572
267.6192
271.5063
265.0395
249.5545
281.0552
272.1595
253.3128
250.7942
266.46
257.8788
266.2133
276.8556
268.728
291.1583
267.8135
271.911
273.7469
265.1939
252.5426
250.7458
268.8392
280.5762
268.693
284.187
267.2584
263.4903
261.6719
271.7515
277.2243
269.2168
286.4988
276.0215
264.3142
286.2928
259.6455
265.7488
266.4282
247.2954
263.1983
263.0812
278.8148
267.4343
259.9536
278.8776
282.6698
271.9209
248.9441
263.836
265.0477
265.2273
285.5912
282.4394
284.0652
274.5393
275.1523
274.074
288.2996
285.3655
297.2487
269.7396
290.2863
262.6582
284.5769
263.0986
286.9432
267.4676
279.1186
246.8904
249.6388
262.6313
270.419
267.7658
262.7149
269.9372
276.1611
257.4035
245.7074
278.4891
282.4197
295.0335
286.3237
297.5588
293.6894
295.6627
282.0403
280.2877
273.5205
274.3518
259.6946
261.5366
281.2367
270.0931
261.7591
264.702
290.7308
245.6676
271.0205
272.441
255.7251
248.3551
263.7496
267.9519
269.2556
286.9483
267.5441
280.9322
267.8965
254.4052
269.404
266.8466
257.9994
283.247
285.0143
290.0096
264.3216
283.3303
262.3102
265.789
242.2138
236.9712
249.1255
266.1602
271.4156
253.3533
260.8401
272.4707
260.2179
263.9547
261.8685
288.3977
275.2205
274.1115
280.5585
272.1164
278.1631
284.3913
262.5138
256.6153
275.1008
294.2965
265.5961
271.8671
275.7785
288.2499
276.8278
277.6584
272.6383
285.0413
274.8978
254.9686
262.8174
282.7097
266.8217
267.2886
260.224
268.8084
274.8805
277.6056
251.7088
277.743
282.0342
260.886
276.8479
277.8372
269.3285
257.3038
275.1223
259.1268
259.4837
280.1694
278.2066
288.4772
284.0143
270.6109
263.3797
289.9814
278.5131
273.0765
285.7378
261.707
264.3271
266.0965
270.2158
255.3989
269.8465
261.6451
249.4793
251.1286
228.5995
256.4271
267.8454
270.9519
262.4119
293.4083
278.3986
276.0792
293.0218
286.3613
294.1633
270.231
258.8535
263.5026
271.5114
263.1465
277.664
265.2974
253.8807
280.8903
276.4604
264.3251
275.9691
278.8146
258.1784
271.7601
255.3859
261.2421
258.1467
271.6219
283.9442
259.1804
280.4921
287.6823
280.1673
267.8781
288.994
276.9752
253.1081
251.0849
248.5333
274.63
259.878
272.1642
289.3269
285.6657
284.1165
272.7056
262.9566
260.3331
255.7091
250.3058
266.4044
261.1211
278.2117
280.5631
294.8392
286.5466
264.5415
273.0176
277.6367
272.27
273.4168
278.8086
277.1194
264.5408
278.7097
272.966
256.17
254.0892
267.3749
264.2867
262.3896
249.3247
269.3196
279.1306
259.7309
272.0618
287.6219
281.6356
294.621
267.7483
276.9123
289.9418
283.1382
278.7543
275.987
259.2142
257.1404
266.5577
267.5993
273.2245
273.2838
270.3838
279.036
281.8567
291.5905
266.9645
286.7484
269.2712
278.9674
287.6371
270.6152
254.271
271.9592
272.293
292.1533
296.5108
276.8574
257.8395
264.9682
279.3571
272.8785
245.9055
261.8542
255.13
258.5349
282.2755
283.6742
284.6664
265.888
262.4498
253.8135
266.0288
251.8119
256.7636
275.605
284.341
278.11
276.6757
263.8315
268.4068
266.0837
260.6103
285.1226
269.792
277.7349
280.9695
287.6675
292.0344
273.7461
262.5801
275.2881
284.1578
253.3629
250.3177
241.0493
259.2785
249.5006
265.1954
252.9705
249.3963
265.1434
263.3681
294.5768
262.5865
248.2818
265.7333
273.0662
253.4856
260.2783
284.5112
283.7454
250.1452
267.6933
287.64
283.5701
275.1878
278.0523
276.8354
273.1294
279.275
280.5862
258.6394
265.5368
275.493
263.0066
281.8546
278.0088
277.6793
276.5764
254.087
261.3453
265.5161
281.4641
260.2916
275.1467
266.2456
269.9692
264.4391
267.7897
266.3994
272.5219
264.7816
286.5489
284.3051
269.4493
256.9727
278.6215
295.6839
274.5101
262.2196
256.0372
235.9119
250.1651
250.4245
276.8095
267.3674
269.033
277.2288
281.9084
263.1239
276.8324
264.3037
273.6708
292.973
275.6899
265.999
287.0124
272.8312
260.6897
279.2746
280.0992
278.0783
253.4173
258.8538
273.5018
272.1802
247.1631
292.4737
283.0722
258.962
245.1314
248.0158
273.2723
275.1036
275.4713
291.4548
282.3312
264.2822
272.5719
267.6241
275.8907
272.2883
281.5137
258.5517
287.9376
277.149
275.5383
271.8271
265.0868
249.8306
265.3378
265.6502
264.418
248.3543
267.9176
255.7225
264.1932
277.4757
272.5997
267.643
251.5239
287.9035
288.6029
274.6378
255.4589
256.6955
260.1837
242.5573
276.7287
257.2822
281.1869
279.8765
244.2859
272.9417
290.5325
280.4258
288.2462
282.4641
265.4683
290.5338
274.4712
263.8379
274.1513
257.6162
255.1716
263.8707
253.2505
253.3994
271.7206
256.664
246.3114
235.4936
254.1034
274.2218
283.2261
278.4048
268.6692
269.291
266.858
279.6462
279.8777
277.0454
267.2417
260.9834
286.843
297.3635
284.8334
282.8232
285.8042
263.4142
263.9675
260.3848
286.0205
248.6085
264.1029
258.2817
272.3938
272.4879
260.8354
248.3832
250.7066
245.8348
253.0277
254.5507
275.4379
249.7575
263.3848
257.4199
253.2474
273.1279
256.6705
260.5253
279.2746
280.1018
277.4417
285.3107
287.4452
268.8538
256.5401
273.3887
268.4918
275.9873
243.728
271.1049
280.7522
248.7798
256.1855
280.1282
268.5576
263.235
259.0028
275.2388
269.3779
272.0264
269.079
272.4151
270.1423
256.7361
250.7401
257.473
292.9354
269.4519
272.254
303.3064
271.7831
284.207
257.8577
258.2746
265.9562
256.8708
274.0847
256.2091
263.0152
267.4267
280.8869
273.1891
288.3348
289.2957
285.7989
269.4097
306.6343
279.8435
298.2357
275.0626
263.5579
267.7333
275.6756
280.3706
262.0053
283.6209
274.6163
258.7023
276.7532
277.2985
279.7157
261.6453
264.8658
248.805
268.1948
273.4778
273.5286
272.194
296.962
271.0983
276.9531
274.7468
289.639
264.1913
267.6313
282.8376
285.835
318.2561
298.7221
305.8956
278.393
281.6124
279.7699
281.3953
277.0887
262.539
264.9864
273.086
275.3096
273.8747
288.7492
253.6766
245.0055
280.0441
266.6851
271.4496
264.679
265.429
269.9424
306.9005
291.4733
292.1243
283.1441
267.7387
255.1735
255.5001
272.4296
262.9819
290.8294
257.7519
266.9632
264.0739
275.0248
275.4382
276.3679
252.8448
249.5687
279.6135
265.7909
288.4693
254.8476
255.5994
249.1268
253.8814
278.9313
277.3691
267.6424
279.6147
269.0274
285.8562
278.0039
264.143
269.8511
267.7863
261.8602
266.9761
267.6111
276.6169
255.5589
254.6024
274.3384
278.2857
276.7588
259.0975
282.2794
275.243
263.4475
282.5038
284.9666
260.8205
272.9227
263.4579
264.3314
268.2103
271.3778
260.9577
268.6182
275.8248
276.6025
261.1362
270.5713
277.0604
275.1433
270.4884
270.7741
260.4982
267.4316
254.3613
259.142
266.9592
285.5986
296.7238
266.0699
272.9825
254.5855
254.4932
277.4012
279.5261
267.3506
244.9464
255.0156
260.1539
258.6991
272.6472
262.2369
259.703
260.3053
266.7944
274.8772
254.7648
277.5892
274.2789
273.256
259.3982
260.1312
249.2348
266.5113
261.7161
267.1215
266.2566
273.3169
257.734
275.9386
270.494
274.0872
277.4615
250.8024
273.2852
290.2452
274.3177
295.725
279.6586
283.411
250.3313
276.7991
286.5878
267.4039
255.5506
255.4973
278.7871
280.7985
269.5252
278.8917
281.3731
279.0172
288.8623
282.7151
290.9769
269.9588
274.8191
269.0078
260.6065
297.6316
269.3649
260.0996
259.3007
268.216
254.9125
265.5132
263.307
271.3138
256.1064
267.3539
265.2968
275.8122
269.5638
260.2506
267.6089
272.4393
259.551
273.8189
246.5217
299.3104
277.3955
251.2512
246.6783
259.4282
264.1182
259.731
255.9332
248.2513
252.8044
276.6316
261.7536
257.8764
249.3248
258.7091
271.2082
264.2027
260.2976
282.1959
262.5232
273.1477
260.9673
261.8562
284.4664
268.5837
281.9376
268.2419
279.2312
271.135
287.1502
281.6548
261.1676
280.4332
282.5642
262.2099
256.4211
279.8457
275.6286
266.7321
263.8883
256.4991
252.6267
261.0793
260.2307
281.1711
295.0901
271.2865
270.1049
280.6481
264.7968
280.5149
274.5582
284.1298
264.6186
245.3704
273.3951
259.9494
287.4133
257.1931
279.6219
261.0181
285.0382
298.1929
251.4445
263.8162
262.7635
259.5317
285.5336
261.8886
266.4069
299.4955
270.26
257.2017
279.1039
267.2114
254.9124
285.8433
279.1655
262.5708
279.1935
269.871
276.3876
263.4168
271.1424
258.6549
257.7039
240.8372
263.0309
244.0834
260.6823
267.7611
255.3831
267.4893
270.969
262.5207
236.6895
260.3716
280.5928
287.0668
261.7214
284.9487
288.1072
295.6521
285.5177
279.5988
289.643
285.7543
260.9709
281.9804
261.2565
281.3862
326.8373
283.8458
280.0146
269.8861
280.596
269.1896
272.438
281.0118
268.6841
261.526
255.4284
263.9157
259.4296
277.2571
271.0351
281.3169
274.5117
259.5918
282.796
281.1198
283.9993
249.817
225.2325
255.1275
266.176
253.5858
260.1614
278.9664
251.5697
261.3095
256.3906
256.8825
263.5755
276.1785
247.2857
277.5787
257.8116
244.8367
276.7428
262.1418
282.912
270.7724
275.6873
272.8877
275.0079
271.5863
263.0216
276.9888
267.3686
279.6982
266.6848
258.0794
284.1864
270.735
270.0995
