# Supplementary material for: The effect of artificial selection on phenotypic plasticity in maize
Source: Nat Commun. 2017 Nov 7;8:1348. doi: 10.1038/s41467-017-01450-2 (PMC5677005; doi:10.1038/s41467-017-01450-2)
Supplement: Supplementary file 4 — Supplementary Software [file 41467_2017_1450_MOESM4_ESM.zip › Supplementary Software NCOMMS-17-00795C/118660_3_supp_2531265_5v55cy.txt]

87.95374
63.84623
61.84197
48.34553
45.34388
37.86845
38.83108
38.59014
40.7975
47.07062
49.31522
57.448
52.45757
56.32909
77.46164
57.53756
80.824
59.22673
54.45962
55.36141
51.59511
69.50215
55.06209
61.11338
68.14784
66.4952
88.05055
72.43732
70.64691
57.28793
40.54465
52.69609
64.59607
50.30738
47.32569
74.31442
54.38657
52.01355
52.11607
56.08958
62.03673
53.4587
51.4122
54.22173
49.97976
53.00977
57.36727
60.49406
68.61623
62.58108
48.95791
42.54801
62.92514
57.17622
46.00946
47.73772
48.14591
40.14939
42.94329
39.41854
70.34889
61.81312
60.08301
73.6085
59.6147
62.29041
60.57912
71.69335
49.69602
53.62694
63.35657
45.10038
47.06332
71.29501
74.67341
66.29447
51.02129
55.71918
66.69351
46.10711
40.01671
50.81398
54.51589
47.71331
42.94719
39.2004
69.75701
69.69811
63.7948
71.88159
74.75371
62.04132
64.29668
64.62833
66.75825
62.61372
52.67086
31.06828
44.91065
48.68411
53.4666
43.42514
44.45843
49.24658
71.92731
86.95284
77.73608
75.22246
62.08242
68.80091
51.57157
54.97991
60.88738
70.41154
76.68155
82.5424
69.48366
62.7218
65.84977
54.76225
61.68034
52.2206
55.69736
55.8624
79.8123
70.3482
67.40087
60.70621
53.32126
52.38814
33.87726
48.71585
77.81044
66.41691
57.58788
59.19881
68.98996
48.92041
41.56024
61.05688
39.85116
52.80373
55.0679
84.49296
57.99591
56.69628
47.9675
45.90463
61.97866
59.21057
69.80402
82.8723
61.16151
57.5495
57.16096
48.02001
58.75026
60.57456
47.06719
61.74953
54.14209
49.14445
62.71605
57.02541
41.11251
41.48084
63.17015
53.35174
64.60143
57.7195
52.26584
44.68553
39.68767
48.03435
35.83358
33.30931
41.3116
48.14433
44.46104
48.34515
62.1017
64.10962
59.98316
57.99284
48.14885
56.81467
54.84853
50.15765
44.92994
53.56109
75.04923
47.99642
42.90482
49.07647
65.33712
62.50123
52.66225
64.87247
60.71363
38.5398
50.42983
85.00502
65.92898
62.99589
68.46695
55.6902
56.2373
46.58072
56.16466
66.77415
53.58622
45.35426
52.44321
39.7267
41.52139
39.45785
50.90148
64.18
61.34428
48.57294
73.05122
57.36695
82.30568
67.57576
105.634
73.94467
81.92803
61.20329
68.72137
53.18479
37.29865
57.98393
58.63703
54.15033
54.16278
53.75878
56.97266
42.35535
52.65892
50.27009
56.33546
56.13103
43.47406
48.80818
61.65567
47.72441
49.26481
41.61534
56.65189
46.00177
45.89274
48.41836
51.70429
55.92529
67.51421
59.51126
65.72986
53.79662
66.17446
69.4223
64.45218
64.23694
71.54783
54.02223
72.806
52.98984
47.6799
42.3518
57.35473
66.73376
75.84529
65.02424
77.73346
75.46221
72.3036
70.21897
70.53467
57.5005
68.83467
69.14717
56.7485
66.02334
66.49029
52.35521
61.17275
59.53365
75.78627
67.84836
51.51178
58.21928
51.99656
70.46857
58.36543
62.40741
73.77486
55.53982
47.27731
46.68557
42.41081
49.57461
47.88414
66.99637
57.34568
48.68094
72.07345
75.50805
73.44884
59.19065
60.68893
59.83187
42.97849
71.17721
73.35126
62.98109
50.81765
29.17031
41.81681
56.14245
46.96838
66.70654
58.31575
62.61003
62.82861
52.47117
67.74802
70.58323
53.59732
53.8996
54.22767
54.75991
54.74639
59.29162
53.88847
43.41534
45.7583
43.44624
45.24206
61.21655
60.02075
47.01754
59.75591
62.53555
66.20283
56.4418
43.44824
48.23585
38.8096
61.84469
59.53738
54.06352
52.88357
48.82166
61.49185
54.40912
61.52921
70.54994
55.41018
47.98872
57.69914
55.14479
62.54673
78.28108
65.84511
68.74678
71.64875
64.65215
85.41517
79.90598
62.29527
58.5962
73.44396
72.20936
73.57926
68.88114
70.69281
68.78291
73.04004
51.5508
68.95303
56.5192
69.22523
75.40655
67.0971
56.22247
56.77502
52.36671
34.81962
35.09897
43.59441
47.37663
67.80862
76.71283
78.94945
70.60256
63.52885
56.61434
39.022
41.54704
49.48544
53.10017
40.10112
59.96705
45.1492
64.10714
73.16053
61.52499
58.90529
63.16612
89.9846
68.12917
72.9906
54.85875
42.48653
55.17238
64.37078
56.78152
64.56743
56.91426
56.68501
51.90761
53.62775
53.69202
43.72934
50.99658
54.83099
52.06399
58.69274
50.25457
52.98266
65.05015
52.12334
74.94936
64.24599
45.65786
49.38162
28.62761
31.72585
35.1827
30.45629
40.06885
36.09809
34.67662
43.59289
38.39704
37.92436
50.00339
40.08311
47.81999
25.85953
34.25367
36.01469
34.20229
28.82446
40.24257
54.54045
53.0964
68.00137
68.11377
64.18798
55.37256
53.99223
52.46006
57.38524
56.22388
61.84048
61.47272
53.34771
77.84049
93.08031
86.15067
79.58044
82.05761
69.7868
75.86074
57.2753
76.2276
70.4902
63.01035
73.71956
57.63231
75.20548
58.98644
65.35971
49.25659
57.03333
64.21501
68.90538
76.47989
76.84631
60.12081
48.20235
42.51824
61.51118
49.77584
64.19935
75.1543
69.99646
79.31628
81.37652
74.11816
65.61388
72.42848
72.51758
60.36253
74.92037
77.5887
65.88665
69.14684
74.61949
49.2587
62.40358
51.57127
51.34013
43.60443
41.45034
36.78504
44.74799
46.55682
58.98046
65.47081
46.74206
39.54556
38.7094
40.70228
41.88026
40.51506
43.69037
36.17904
39.55075
39.34457
36.84435
45.07161
42.32793
50.006
39.54259
37.12094
38.68744
39.84856
35.86938
45.30832
37.84913
65.10881
67.44736
70.91653
59.62464
53.35742
52.28541
58.05264
65.52248
69.16616
67.59558
58.79882
52.00626
45.88625
35.81184
30.65225
40.4092
35.85956
36.46965
46.07864
84.97958
81.97437
80.06316
70.62745
63.0768
71.91548
68.10146
69.44464
75.20643
58.95318
68.12134
92.54544
66.23092
64.07166
45.02793
49.90367
39.47331
43.74834
51.65164
57.10389
59.30654
54.87616
55.79614
50.54165
48.64776
60.88668
53.56965
62.47819
58.60754
56.48671
63.65317
57.94899
52.17123
62.66253
73.66981
81.04828
58.94282
54.36865
49.78832
38.75249
41.41228
32.05099
49.44861
48.12987
52.12497
51.83277
68.10566
50.85276
61.41408
66.09638
59.40781
54.97592
51.92007
56.2155
42.56588
44.92002
51.04474
52.0534
49.09556
55.40986
60.57326
56.87377
79.74784
72.58145
66.85828
75.03315
78.36591
67.33711
57.71201
70.56206
60.95751
55.90858
67.03189
63.70314
56.73629
52.85584
65.46517
62.6493
70.26744
77.1076
59.01245
64.39617
63.22109
45.47501
43.63284
50.87373
51.93672
59.66083
79.75009
72.71327
56.98383
47.12687
55.89978
37.78113
37.55299
55.08052
49.99576
60.07444
53.06284
53.93922
47.67594
56.08215
62.26381
49.64305
42.61083
51.20912
60.18296
60.11724
57.91522
47.06825
41.90988
45.37739
39.75809
47.58511
54.7236
44.71532
42.99206
50.27857
72.28869
55.17694
44.2994
78.78063
73.49987
65.45695
55.14852
58.08668
57.55156
46.87433
56.8601
44.80168
49.98011
45.97509
58.46173
57.7383
63.67773
64.52802
56.71326
72.56262
58.2059
64.47027
59.415
72.39999
76.66453
63.14476
56.03674
63.95722
68.72111
76.09407
66.53664
70.33625
69.99994
62.88092
74.31564
63.0501
63.55466
52.48163
46.23049
63.0201
51.7905
54.52699
78.91413
71.23326
63.39657
61.57628
70.43878
47.21216
50.35341
62.12152
64.75527
60.23086
79.29856
74.33319
70.48845
70.98085
83.55676
70.26769
88.07231
69.75468
69.98126
76.92443
58.24814
54.94128
70.56555
80.03673
75.60502
86.71158
61.10874
53.78227
73.72276
65.01996
47.95601
37.04955
46.49758
55.66473
54.59403
68.30599
91.95855
63.11126
68.79833
71.87249
75.76123
77.89029
61.46192
69.04391
57.59915
54.16225
54.96928
49.96312
46.45464
55.9374
45.77294
52.5633
47.97962
76.08206
75.45045
55.99545
69.00916
57.51321
53.8465
58.04868
51.43194
66.74539
74.60092
65.6399
53.78092
57.10785
54.95334
44.24623
46.89689
51.08272
37.11958
51.27372
55.78081
58.98577
48.89347
60.98378
68.21884
56.50889
57.279
61.51718
68.10551
68.03752
69.52691
67.11473
52.91472
43.54637
50.66843
60.68105
74.56543
51.26251
74.33638
58.30234
64.13488
78.07714
56.53759
46.21326
49.09604
46.50784
47.94815
55.93279
49.61378
47.42768
45.6073
39.72922
36.03866
47.71389
54.92749
44.49802
61.50887
60.03151
65.23945
46.96225
44.9298
51.76601
68.254
57.40172
41.68025
55.70212
56.96517
50.53836
54.81412
51.11565
48.90824
64.66971
69.52751
51.07644
46.84573
59.01564
62.59334
48.30803
50.18708
69.34686
53.68374
66.58153
62.57861
74.98258
66.89146
64.45574
63.19973
59.60058
81.84844
86.21829
61.77403
69.38641
50.08025
50.73423
46.9648
58.90884
60.74451
63.30782
83.9308
65.91739
55.27454
44.7061
38.45039
46.75821
55.91157
63.55886
63.01695
57.48549
51.14281
39.60567
39.51088
60.27629
60.63894
56.18514
50.92807
61.92153
69.23782
64.22871
53.8408
62.9743
75.42826
91.70084
83.24117
61.12858
68.19968
75.33076
76.02252
75.94681
89.19376
90.06589
58.36759
81.39185
76.76219
55.70261
57.17346
55.00899
63.53386
61.738
68.19999
49.7608
47.51658
60.04988
53.25814
49.00131
56.52863
55.99901
45.7905
42.32134
62.16593
42.16818
66.68914
76.59248
64.43429
54.11244
55.91183
46.18126
51.75203
55.66347
74.28305
72.16412
62.78006
58.29851
78.97636
85.08914
87.57775
80.77257
74.62863
86.72702
61.99176
68.75293
66.04506
57.68686
46.82231
67.16615
67.73142
64.05111
54.38482
69.05896
77.11224
81.35683
70.99613
51.41276
79.96734
72.1478
88.61051
75.22711
87.27612
78.09097
70.1533
66.34095
74.27607
71.72626
61.66319
42.32594
59.60097
69.98479
60.44954
51.85477
53.35417
70.58964
69.87978
72.28093
73.0586
78.58106
61.57986
78.26994
62.47453
82.66379
81.00553
57.76694
57.0839
77.44676
46.61148
57.44636
49.35024
48.39137
56.71143
64.1779
47.86297
50.16295
52.79484
54.28912
52.70872
45.54789
49.98912
63.43103
67.2343
56.84455
54.32623
58.79658
57.24452
51.31366
37.91743
49.77961
56.69958
61.10333
74.96449
73.41019
72.971
77.29385
51.43534
62.51059
56.9507
66.46732
57.46723
68.62132
54.3395
75.71715
73.3306
57.49421
58.28318
61.92412
38.40688
43.04786
53.47474
51.33849
58.21836
68.45261
63.75424
59.27168
69.66014
82.12166
93.77399
83.01195
80.66812
55.42894
83.94203
45.1713
52.10827
60.24504
42.50641
73.54046
58.17675
50.33465
60.2663
63.28847
67.05787
75.03029
66.65323
64.06234
59.62112
61.94484
50.59542
56.95481
53.56348
61.41062
70.24667
76.1831
64.61802
51.5161
37.56795
34.70381
33.78351
44.62568
56.35708
71.25756
63.10875
61.57384
48.97199
47.92484
80.54801
63.24207
58.90429
46.29289
67.04204
59.97658
54.90965
52.73543
71.47775
57.51543
73.09364
61.00863
62.16732
57.05009
70.67822
66.57867
62.56098
60.87051
63.27348
48.93679
51.74189
47.39814
50.93049
34.8755
57.42138
68.61418
69.37196
93.66873
91.98065
60.44609
58.36044
58.39958
59.58741
55.078
54.54346
62.38774
72.615
53.57618
61.15882
78.63546
63.22907
64.1391
57.28452
55.34455
48.27104
59.46692
69.68257
70.48064
52.29311
45.85573
50.57355
42.7377
45.50754
43.42084
56.49961
43.6093
54.88646
58.44356
68.75895
50.51701
57.53612
64.675
70.1669
61.02124
55.06119
48.39899
41.5297
46.77541
44.42788
43.56198
49.81834
81.46112
65.49022
77.66157
56.94872
54.85991
46.67051
57.20391
51.42765
45.10455
51.84633
55.37491
76.17051
70.56332
57.23117
57.03198
57.31485
71.26413
70.41123
49.91812
68.25282
73.42032
70.16165
49.3615
48.56751
61.34647
55.55661
50.25512
39.2917
43.35347
44.4742
40.01279
69.14416
76.66121
56.75203
69.58493
60.93012
65.83174
48.72089
55.59818
56.22898
62.73586
48.35178
56.24325
50.10673
49.02144
56.30736
67.95337
58.91345
55.35325
70.4884
70.49362
59.01175
73.54871
76.65947
50.4118
65.26458
70.79032
54.98513
58.79819
53.29306
68.25233
58.70975
82.53742
74.24338
58.3414
58.54982
59.34128
68.28859
70.44792
57.7659
64.09024
68.1839
72.27003
83.29943
76.2077
62.15797
59.00892
64.77558
69.89211
61.20513
69.05358
69.52827
74.32347
67.61861
68.86515
63.68121
39.23917
67.43981
66.45815
72.90755
53.55866
40.6778
42.87268
36.19689
44.54586
38.12428
54.15568
57.08569
63.5382
61.31922
64.79795
53.01982
54.4781
61.71392
70.5534
53.46534
51.54674
51.91933
56.16789
72.09322
66.69786
60.66334
66.6459
69.0014
48.38635
70.42135
82.47537
68.47528
80.56081
90.07193
64.12329
50.92198
72.75456
65.3794
62.59416
52.04539
65.93934
62.03431
65.29608
52.52518
57.5022
50.73546
55.04703
56.23948
53.45027
42.13597
40.25733
49.52667
46.90611
68.90074
71.93569
67.50907
65.89499
87.99158
68.83704
81.03937
82.25514
80.94141
53.68665
56.69041
68.91133
79.20637
73.91096
54.12661
45.83357
56.02108
55.35841
43.65695
55.4747
61.65282
68.69704
53.9729
70.43372
54.14961
75.29755
64.19133
57.27145
77.86772
46.70284
54.06584
63.6036
76.12371
86.75563
85.13762
60.06745
42.04736
39.3918
41.63001
42.36997
63.17527
71.75149
56.18839
65.86319
61.80221
56.63105
69.78968
97.22725
77.28875
66.23758
67.77687
56.99807
60.69015
92.38142
59.58889
76.05655
79.15739
74.94306
77.80804
59.15897
64.40183
66.34348
61
67.75292
68.06854
63.71328
46.62535
48.36907
44.39884
46.12325
54.67345
52.04019
72.15085
68.55588
88.62488
73.50837
54.7955
64.87802
51.24822
40.05572
53.93183
53.7719
56.30888
48.08229
42.18955
44.79502
44.62524
46.60586
50.806
71.43127
67.61378
64.22498
60.98224
68.13367
47.2853
44.06892
68.20424
54.88857
58.10214
57.17074
45.30184
49.44647
30.83066
45.38332
59.66108
52.16563
56.32783
46.56392
49.00613
50.02258
38.51883
60.34515
46.15804
51.83545
40.24316
48.447
50.27741
45.67258
53.59819
68.24419
61.26539
63.68093
81.02883
66.35263
55.73401
52.79949
54.48173
66.25661
48.8525
37.54749
47.83467
56.86176
59.3592
66.56242
53.9391
52.42029
54.63384
47.37678
51.92964
37.20977
44.45535
65.85679
51.22095
70.18039
60.30641
59.9562
52.70022
64.71398
61.20961
55.36655
50.7153
49.20989
58.68207
53.72054
67.1488
74.78173
70.45705
69.19166
78.53353
65.43825
58.03746
67.76864
55.72726
61.3747
63.25498
69.74362
54.12782
67.66911
74.04134
75.88613
58.8372
54.14401
47.45996
39.70631
56.69745
80.31851
56.72522
77.72985
57.42855
69.64429
66.05085
70.44937
72.24031
57.28262
52.78229
52.72137
49.41007
58.39631
63.09035
68.15591
58.0258
54.48904
57.94125
57.02864
66.63437
77.72962
64.68584
59.59747
60.25943
67.4847
75.00222
70.95981
68.48704
55.48903
35.46096
44.53201
62.532
56.13449
70.4748
65.88449
61.43903
60.43839
42.56037
50.81169
50.61296
66.84873
68.88639
69.21358
64.65015
49.80462
62.40944
64.99886
56.6905
60.04585
52.19372
55.11553
62.69504
55.80582
49.48632
81.28974
54.94469
58.07139
52.77756
64.1422
58.67954
58.37252
57.10475
58.69429
44.37343
50.62964
52.03977
33.6958
49.90123
72.31725
56.20154
66.07641
48.36295
72.35176
56.32958
58.87325
54.69511
59.53846
68.85767
45.39344
49.84296
71.24473
67.42297
56.62864
64.05148
54.85064
45.56482
46.71143
64.54157
69.08086
54.85051
68.96461
63.2906
54.24172
65.26944
79.58743
69.17074
65.40856
90.3907
87.96093
80.82843
59.69068
88.26772
63.91467
63.61296
62.09676
48.93011
41.91461
41.79749
36.35396
34.71008
40.32976
51.06954
55.16774
57.17105
66.96577
53.74279
52.92036
65.42401
94.9166
70.684
63.70721
59.93393
61.81099
59.4012
71.06419
95.87929
48.86086
55.37683
41.22204
46.16314
45.06857
43.77092
45.05858
68.31379
72.38595
64.68451
56.93323
56.89914
51.95839
63.89809
54.74348
56.1468
53.65655
60.83756
61.53113
63.25705
63.04216
69.34004
44.75356
49.03915
47.88497
53.74786
64.88144
79.02135
56.60416
55.03903
58.71476
62.9654
47.95563
55.27248
56.19902
61.01138
54.86028
47.41874
58.39815
47.27766
68.42655
54.56222
59.38023
54.9412
63.88871
56.08622
53.51694
44.87774
48.94193
40.14695
36.40433
57.29369
48.97865
49.92674
72.4137
61.27537
57.19573
56.70726
59.44633
62.21341
74.32436
72.74293
76.56263
68.35022
87.88634
72.59564
70.46889
62.91197
47.67997
44.71608
54.73124
58.70833
51.40109
39.35419
61.23299
47.10601
36.5866
35.37832
58.06508
50.30179
52.02216
57.9816
47.87667
51.0854
73.46339
60.74848
58.41531
75.52517
94.9523
68.06754
64.99475
81.35386
81.46
54.54939
43.46224
55.97644
44.75554
56.70117
52.90966
48.6249
79.70919
72.5007
61.75534
76.82102
55.93265
56.38782
51.81885
58.795
43.19707
69.6518
61.40702
60.99693
60.0987
51.44734
74.76973
69.63479
65.57891
71.71829
49.82638
54.68764
67.4009
54.98219
57.09672
56.69855
37.86612
52.90411
59.5852
61.62773
45.09764
35.99317
62.89172
52.10917
50.32603
55.31516
55.52269
53.85795
67.18223
52.76213
64.33763
61.66611
68.49665
74.36698
66.57337
50.34434
48.65945
60.23647
49.62589
51.60921
48.8358
54.05318
63.74967
66.02554
59.23935
63.94284
55.57228
62.44805
67.12017
49.1448
58.06271
75.02332
63.59855
73.26288
52.34107
54.48254
65.68687
51.85326
42.94996
37.75733
38.6915
46.71464
52.17099
65.65358
59.10819
48.1945
61.92144
67.90217
77.56274
81.57438
77.81301
83.92637
88.30197
55.11539
80.07073
72.37361
63.31964
83.40706
53.05554
58.27381
48.15392
38.04296
42.11581
57.48862
63.44589
67.4558
54.18496
49.12378
53.04036
32.04949
46.50237
62.5889
61.25491
70.60918
77.80612
79.76784
65.46367
46.16948
36.206
39.27472
39.37998
53.55
72.01067
49.63498
40.56374
55.65969
69.51268
61.33814
64.21501
60.12659
76.95188
91.7335
87.84763
76.53408
73.53382
79.40125
64.13693
61.70261
65.6911
75.11808
59.68232
58.99853
61.89925
63.38628
58.87514
65.19709
64.17738
46.11337
53.87918
75.88626
75.86082
63.42565
64.63342
58.36805
73.48948
60.80962
63.21009
66.12826
60.20754
53.85132
53.43222
59.79641
55.49121
64.1722
45.44375
34.38206
50.22065
47.33091
63.16281
61.93233
69.74945
66.32881
69.53488
62.43689
60.63252
55.15986
51.62059
56.56441
61.95094
64.39072
63.36872
74.93169
51.65143
42.30759
39.42917
38.56135
40.47456
53.34433
41.99433
43.88218
55.14725
66.18621
57.70133
42.78963
46.38178
52.32319
65.26466
70.9468
54.90545
59.0067
63.04021
78.84876
52.23804
54.76005
60.93101
71.17481
76.48985
80.1991
64.44031
60.90626
76.46382
51.89357
52.72408
51.74921
68.49824
71.03909
53.83223
66.57695
70.41327
67.62636
55.62108
62.06821
53.29011
49.33564
70.11489
54.77291
64.67574
57.57373
55.47481
62.20758
59.13915
46.4529
46.11329
51.85244
67.03116
56.39349
51.49301
37.89025
52.53061
78.75105
70.1708
68.67364
56.81421
80.93864
68.92148
72.80849
61.45221
65.24021
55.61984
47.30202
50.33752
52.84785
52.56787
53.34666
72.62252
43.36219
47.38263
68.65222
79.60765
68.67978
82.3836
64.90913
79.92683
85.92621
79.66434
71.6374
71.63941
70.41398
50.47848
67.36187
53.46069
67.79651
45.90832
51.73115
44.45676
43.94204
42.42103
45.25958
45.94945
37.41045
51.01995
68.37727
56.02841
62.0425
62.49171
64.72865
57.09834
49.52776
55.83918
54.31953
53.61399
70.55297
74.93132
48.17685
61.36707
49.48027
38.05626
39.14896
37.47298
41.08809
45.35707
60.91406
63.87189
63.77409
49.23715
69.04507
41.54093
34.43301
42.49688
38.96168
54.84244
55.31716
59.93774
59.93352
58.17002
73.85762
78.17866
59.61112
75.75777
85.1259
52.23794
49.66796
48.3616
52.22642
33.22739
36.92272
41.95345
50.76023
50.62278
53.56733
56.22261
53.55664
70.5745
67.03034
68.8316
81.79291
58.69479
61.77469
68.8807
57.18175
50.18484
54.48167
68.14117
77.58968
69.17084
73.09594
69.34342
75.24992
74.70864
73.25225
56.95774
55.55477
55.60129
48.15098
47.09893
57.24091
51.18139
48.00149
53.38081
76.0597
76.66196
80.99627
88.9906
47.10558
56.52095
59.57533
59.28217
46.43187
40.77609
59.62537
72.59947
60.47158
61.31034
55.5008
56.93014
37.91069
49.65898
63.74194
45.91726
43.57264
61.14626
59.81947
49.92122
74.31318
68.01765
74.45428
75.44426
46.51975
45.70094
64.51829
58.97112
56.53802
68.78224
73.61883
59.14778
78.10406
80.89145
75.3251
54.48471
71.73706
64.01085
61.66771
69.48319
72.68282
58.98697
70.32477
71.36603
73.24173
53.36428
56.56363
60.68684
79.05016
65.82489
67.75837
55.76176
68.03788
72.1711
55.81724
58.46588
72.13575
86.36406
59.23568
61.60719
48.61736
53.54552
51.18753
44.48967
42.27129
50.75276
50.61037
58.15994
54.57844
61.06594
60.02328
49.78529
48.23378
58.0489
64.69479
68.45387
80.71467
87.66816
84.4904
83.75783
57.62588
54.56486
50.45569
44.85037
53.89966
57.47082
50.18166
44.41985
65.61659
60.2783
44.65234
42.28319
56.6419
51.04055
47.88435
38.36479
68.61114
75.0563
92.26177
74.95732
85.24337
64.13762
51.55842
49.71824
56.91517
65.27163
69.62133
76.54724
71.36884
63.15884
69.86755
57.99799
75.23535
49.32381
59.75641
74.70971
66.64291
60.21493
60.06811
54.41773
66.13377
65.98847
70.28522
65.72592
64.06203
55.67229
77.11621
65.39608
79.33175
74.58207
49.43759
69.7543
69.87923
63.23961
69.89001
62.11573
52.57656
60.87924
47.746
49.3232
50.16931
71.1867
76.32305
68.07917
80.95475
69.74251
56.01546
51.03955
62.91546
65.17515
55.72693
52.05969
38.58603
45.72798
48.73659
43.8361
67.4003
54.34497
46.13703
69.46959
63.7186
39.94664
43.18025
65.97845
58.66244
74.45197
65.74494
70.07882
62.49707
68.72029
61.10733
48.79089
36.71215
43.56072
42.0886
54.31044
89.74619
68.9982
86.85399
79.71384
60.21302
84.13471
80.09797
64.40139
58.19722
47.27721
58.02028
57.38973
54.94237
43.09589
43.25286
61.14393
80.82117
67.66958
48.29905
53.38411
55.05601
74.82657
66.99351
91.90864
70.61242
65.01636
45.88953
43.35162
46.27151
43.12265
62.90471
69.53802
71.22348
50.41003
66.42315
54.62971
47.31445
56.68485
74.33653
77.61862
76.4725
63.20961
48.07052
57.47131
55.07237
42.09668
57.1481
47.22323
38.12074
58.53397
46.30766
53.68979
56.55173
56.82516
40.61892
49.12855
50.43481
58.79337
61.18157
66.02701
75.01325
77.45683
71.63879
96.40722
69.76267
62.83118
47.6957
72.70504
66.3583
79.03109
74.99206
84.29168
73.01215
82.17082
76.12658
58.25148
48.23806
54.71285
59.97694
44.84068
36.88244
34.34004
38.28435
33.05133
53.10419
36.19637
49.52096
46.88106
49.07032
61.84212
50.47596
60.17266
67.86602
66.00321
56.03328
45.77815
48.63568
49.29129
47.98528
51.32867
54.95362
42.53847
39.43506
48.07474
55.77506
48.42535
52.3851
55.30225
53.28677
66.3925
61.44036
44.77491
44.57314
56.68456
44.94064
42.15814
50.46578
51.39524
47.11397
62.09422
52.43446
45.48676
40.7274
50.88442
65.60526
54.53155
65.76397
63.10633
63.00716
53.54139
59.47918
67.19914
57.64629
76.93133
77.24702
69.57402
61.23384
68.62623
81.83447
58.75251
53.20551
54.75465
43.98581
62.4599
63.6274
63.97228
53.57552
56.62126
55.58165
48.52977
43.56429
41.84342
45.65004
46.89839
42.22722
44.49617
47.2284
46.19413
66.00194
46.40522
45.06459
42.83493
47.29993
59.92982
81.37958
100.0655
76.24275
81.52386
80.32354
63.85266
54.10909
54.71391
50.01962
45.39589
55.54325
54.53001
68.18111
76.78039
63.26252
61.93734
55.09364
63.49858
60.03786
81.4798
75.81977
67.66588
55.46588
55.06421
55.80941
40.91314
