# Supplementary material for: The effect of artificial selection on phenotypic plasticity in maize
Source: Nat Commun. 2017 Nov 7;8:1348. doi: 10.1038/s41467-017-01450-2 (PMC5677005; doi:10.1038/s41467-017-01450-2)
Supplement: Supplementary file 4 — Supplementary Software [file 41467_2017_1450_MOESM4_ESM.zip › Supplementary Software NCOMMS-17-00795C/118660_3_supp_2531266_qvqqcy.txt]

826.5947
1464.563
1044.129
1135.859
1303.226
1252.665
1304.431
1893.497
1428.959
1415.737
1735.568
988.7148
825.0645
1139.066
895.6509
850.6315
3015.198
745.3134
1029.033
2172.522
1429.291
1223.712
1539.275
741.0686
1460.211
2397.099
1050.588
1202.607
1614.662
1339.224
1330.013
2431.825
1282.053
1498.286
1328.458
1413.622
1026.877
1509.648
1979.952
709.1654
1014.102
1604.842
986.8201
775.1494
1201.861
1287.774
1540.501
709.3704
996.7937
1117.148
1009.365
2063.593
1918.115
1582.39
1894.564
1643.437
886.8552
1273.854
1327.106
1494.468
1507.182
1462.346
736.2988
1084.143
1232.17
1589.666
1233.92
777.4655
993.0563
1163.502
1024.784
1047.502
1297.209
955.7432
856.9359
1047.977
1429.994
854.582
1246.712
1180.087
1248.415
1132.108
1006.886
1276.588
1017.726
973.7618
766.5725
899.9821
1196.225
1179.09
1041.643
1012.682
1157.439
837.1233
1051.034
1090.807
745.7083
1514.924
1177.682
887.1679
1746.69
1606.207
1156.105
1320.72
740.6038
706.666
771.0832
1357.345
1495.624
1283.882
1365.508
1247.661
1555.458
886.1764
922.5744
1128.483
2148.238
1916.059
896.98
896.8027
2165.822
1254.242
1588.692
1034.921
931.7863
1250.498
1178.689
1432.291
905.6306
1416.127
1421.098
1807.04
891.1702
1122.338
1451.265
1455.784
969.4353
1320.331
1066.418
1009.679
1448.381
1250.291
935.1879
1105.597
1091.31
1282.202
926.741
1147.029
919.2692
1181.748
1085.289
814.8119
1035.698
783.9072
1370.626
1812.945
1715.589
1141.346
1236.629
1239.72
954.2736
1293.878
1933.306
1081.287
1270.966
1413.247
1251.103
1035.672
1491.916
942.1655
997.3152
1265.926
1207.926
861.02
744.9472
946.8304
1173.788
1010.362
1343.792
845.7054
1053.586
1084.233
1199.456
992.9509
1873.529
1346.39
914.9321
1150.607
917.4023
1414.822
1089.265
1137.215
814.961
1329.072
1862.614
1045.145
1330.831
998.7507
2213.906
1243.808
1026.907
1862.223
1101.487
829.9958
1351.21
727.1117
1171.091
1419.25
827.3824
761.0348
941.6135
1285.138
1213.272
1088.493
2038.38
942.9963
1024.847
1157.489
649.6663
1000.486
1546.098
829.6205
1220.941
830.6266
1068.758
1475.026
986.8802
1667.262
1338.272
1274.113
861.9027
1134.13
844.6569
1344.616
1315.921
1031.786
1187.996
1442.317
1202.703
1152.906
1314.349
1237.807
1404.876
949.0284
597.2074
1847.701
820.1364
1052.237
1623.633
1322.698
1007.999
864.7697
1394.8
826.8875
1115.986
1579.288
1388.03
1049.957
903.4056
913.953
699.526
965.0645
1154.552
1308.442
856.3531
2259.299
1082.494
1487.567
1432.93
1053.154
1005.798
1232.647
1014
1060.955
1527.201
1044.954
912.2529
1163.989
1057.748
985.2428
1269.919
608.4956
895.5945
903.4871
1386.578
1391.849
776.3322
1285.408
1463.598
1002.509
1070.984
1019.954
1049.597
1222.735
1526.272
1184.308
1214.278
1970.391
1578.829
1350.73
1353.794
1492.91
869.1952
1128.608
1306.41
679.1508
640.7657
1073.394
2033.105
934.9996
1451.784
1639.166
983.0533
2001.654
933.2612
1305.446
1090.572
986.6987
1332.754
820.1936
893.2183
1338.273
1160.442
1437.136
1299.314
889.8071
1134.343
1323.996
1041.991
895.212
1580.059
1277.961
1333.474
1459.69
894.315
1904.556
704.3625
1054.392
780.7283
1096.235
1269.034
1105.89
930.2061
1867.618
2077.785
1516.558
1047.275
1322.65
1274.57
1945.665
1938.172
1252.282
1155.939
1079.476
1094.78
1074.233
1549.684
1234.771
1015.419
1061.043
747.7789
1245.262
1410.641
1450.244
848.2409
718.5389
1232.3
1294.08
2017.951
1907.214
1170.968
780.2784
1152.236
838.1928
1224.23
921.6787
1081.388
1388.246
1754.1
1179.573
1202.651
1117.959
750.7975
881.4899
1526.329
1361.197
1896.75
785.2587
1042.506
1130.553
1075.755
1052.42
881.3791
1277.772
1764.128
2487.42
1606.075
1379.197
961.829
1579.743
965.3286
997.8653
1148.833
1076.124
1042.942
1152.072
1399.763
1268.658
1028.991
1451.701
720.1529
1193.363
1133.083
530.8691
1013.045
808.5042
1803.016
1089.318
1390.208
1084.725
1052.221
1710.88
967.0124
1032.267
852.0242
764.4555
1122.078
1376.194
1108.491
1317.01
1033.981
888.2046
1060.604
1121.082
983.522
1648.366
1298.996
996.2664
780.977
1191.102
1173.681
1252.008
1289.912
2362.364
1147.777
940.2676
1290.393
1980.407
1653.073
1669.573
1315.843
1420.723
1581.01
1566.611
1594.046
1452.095
1691.238
897.1092
983.3184
943.8578
1229.951
954.6541
1372.822
1964.986
1083.505
1352.667
2123.7
649.364
1081.678
1181.341
617.8678
1635.533
1088.497
1400.558
944.226
919.0856
982.3271
1785.414
917.7058
1422.076
1202.862
1379.106
1526.071
828.0319
784.0987
1701.394
952.7146
1001.247
1142.316
888.931
1523.551
945.6325
1065.25
1135.288
1334.231
741.5066
828.0768
940.7509
768.011
1163.584
1164.423
1124.224
1302.728
950.0596
1139.551
1493.108
825.6611
1148.618
950.3028
926.3033
650.9233
873.1887
1149.514
1072.341
1420.791
1004.804
1057.84
927.5744
1396.497
1072.319
833.643
1159.759
1123.412
988.3781
1440.988
1141.032
1333.742
730.8778
843.4541
1134.867
1201.518
897.6214
1822.355
1131.714
1249.884
950.0668
1249.237
1054.947
1482.034
1002.566
2443.906
845.5927
973.6079
1672.769
879.6724
982.3169
1628.157
1308.603
1149.23
1633.817
1401.431
1271.143
1323.382
1110.373
955.0895
1514.994
982.4083
2099.573
1836.743
1740.394
1328.049
1452.56
953.11
1234.775
717.3569
1549.009
1705.869
998.9472
1419.816
772.8259
971.644
1050.867
1111.848
892.2384
976.3495
964.1702
1246.232
1127.334
913.6102
1624.852
1714.989
1154.508
935.1501
2156.807
1359.444
957.5885
1018.136
1042.919
1596.649
1540.197
827.173
849.7426
916.8091
737.0824
1915.313
1522.423
2215.5
1811.476
854.2416
1473.948
1448.239
896.05
915.026
1482.821
892.2688
1554.261
1289.402
1094.727
1446.539
900.9403
1027.701
1514.839
1436.896
938.7905
757.613
965.7614
1188.495
844.8896
1192.765
1500.667
1067.189
898.931
1478.973
1843.217
1015.154
772.1912
839.3403
1160.142
1166.814
1698.95
843.2244
1040.859
1203.976
1680.241
1185.241
1346.993
836.7152
1259.75
862.4286
967.9693
1658.935
1429.894
1453.307
1508.395
1478.192
1455.927
898.5559
825.7049
1090.777
1557.8
1231.665
1461.786
959.9833
1036.508
762.4613
886.1955
1016.102
1015.396
1364.272
1092.538
1155.987
1411.201
1354.532
1146.071
1205.856
767.5298
1077.363
759.5688
1321.876
1751.446
1746.442
889.0029
1352.317
1305.072
1915.242
923.8363
1123.086
1298.942
1508.739
908.762
1413.905
1409.599
1145.061
1094.844
805.772
1444.792
1535.617
767.4238
1382.636
939.1783
1537.707
895.3858
1166.817
1643.756
2290.348
1592.954
950.2335
1315.601
1258.156
970.9039
1124.571
1188.146
1035.613
1081.993
1464.172
1214.164
1033.906
1065.03
1424.982
741.2846
767.5554
695.6718
1023.481
932.8033
1165.669
1551.391
1634.722
1617.212
977.6913
1210.842
1224.328
1323.318
773.728
1457.496
1212.603
1000.254
1813.353
983.4749
1258.891
919.5077
1139.745
918.518
1617.305
1206.437
977.0093
1167.273
1493.125
1224.119
1424.921
1433.679
1552.208
1326.962
1214.388
1136.043
929.129
1429.098
1177.037
1379.536
1397.48
943.1236
1340.073
1380.244
1093.277
950.9432
838.3099
1718.482
977.4109
2662.829
1087.181
1588.314
1387.866
998.4616
1103.705
1040.153
1437.417
943.0219
936.8965
1389.699
1514.736
1485.664
1527.313
1338.881
1268.99
1115.115
1150.574
893.7566
1037.959
2034.069
1191.507
1399.598
993.8881
827.5233
872.2373
1493.988
1248.913
1711.188
1953.636
1147.791
936.5462
1763.692
836.1922
1101.093
1638.117
874.5822
1088.838
1071.927
1265.624
1458.781
990.1777
975.3351
1457.617
1353.224
1074.219
1063.745
1057.253
1468.226
1407.701
922.1631
1561.747
764.9729
1165.905
994.8286
738.8489
1170.231
912.6029
1763.585
930.6273
1165.761
1517.416
759.8169
1184.771
1127.231
778.8013
1239.597
969.5971
1241.053
1560.853
1252.711
1186.796
1156.336
1257.354
1069.132
1512.617
1160.429
683.493
1482.28
794.6204
2346.419
1492.954
1160.785
1073.506
969.883
1255.15
1538.786
1237.293
1232.949
1594.236
2057.587
1194.347
1866.082
876.0078
897.6717
1152.957
1857.661
2123.192
1132.256
1819.864
1017.507
1593.029
920.373
984.1043
1185.558
989.0268
1453.818
1478.966
1091.548
1248.437
1111.428
1074.749
1993.147
1111.489
908.1198
1174.421
946.0306
1197.566
1243.125
780.3163
1352.815
1384.912
842.5184
1193.419
676.4383
1048.384
1296.697
1155.566
1483.583
1376.483
957.3618
1259.783
2159.136
1697.475
1077.791
1121.704
1244.401
1039.388
1216.694
1238.488
1227.031
1484.172
1049.567
765.4345
1939.216
1275.309
1327.382
1180.323
863.9258
1655.07
958.5525
1075.443
1130.836
1356.068
1481.153
1375.106
1046.613
888.5136
1304.694
1104.101
1306.932
1074.904
885.5298
1246.92
1533.673
1190.611
1012.545
1201.559
757.3602
949.6451
1021.421
1427.587
979.0221
1000.064
1095.103
1238.626
1220.296
1128.356
894.4766
845.9857
605.5743
1019.807
2082.144
1492.084
934.6242
1314.267
1167.029
1138.284
774.2403
638.924
1032.818
861.7507
1549.882
1110.27
829.9923
1165.375
2004.835
1699.911
1089.003
1368.637
734.9967
1643.028
1091.196
1705.923
1138.635
974.1349
1126.665
1183.61
1377.246
930.3362
739.4065
802.5039
1402.619
661.4809
1111.01
852.3541
770.9046
1287.688
744.0755
1011.842
856.8011
1414.159
906.45
2305.08
708.0892
991.4475
1110.467
1539.399
2009.347
1303.123
868.5413
1097.044
878.315
1370.017
2091.471
2746.851
1253.178
1311.487
1985.8
728.6735
1443.846
781.4069
1451.161
1130.068
1383.561
978.1544
1446.346
1349.394
1561.975
1451.225
911.4205
1397.322
727.2183
1445.004
723.3393
1360.011
1042.561
968.4917
1507.214
966.1988
1096.477
1596.415
873.6897
2036.254
1494.872
1166.37
980.2546
1305.775
699.9997
1231.252
1832.234
893.7475
1596.804
1050.033
930.2465
1083.174
1237.856
1579.342
1033.419
794.5324
938.3806
980.5898
901.4946
713.8499
888.2878
760.9796
676.3519
1381.827
1546.71
796.6831
750.2872
2186.386
1163.793
1088.027
924.6134
1145.096
695.8531
1259.671
1004.459
1640.452
939.9375
848.608
663.2291
1197.344
2003.927
1231.109
1094.165
848.0232
1734.421
1071.527
1046.948
1158.139
1502.217
1290.906
1470.358
1155.067
729.8029
1352.872
1117.562
1517.709
918.7526
640.0269
1567.531
1075.029
1862.205
1458.206
1080.49
3299.211
1307.018
1624.263
1834.217
1461.871
1255.057
1163.188
1012.418
1004.732
567.5152
1020.921
802.5287
931.0195
934.9053
2101.132
1022.161
1008.199
1734.769
1816.789
1840.75
1706.43
1113.013
1242.856
1372.539
1385.991
1685.795
1112.067
947.2269
1350.207
1587.408
1941.553
1134.583
1215.495
1997.112
1574.841
1399.208
1082.512
772.0809
1225.123
919.2834
1147.61
1031.143
1162.2
1553.016
984.9158
946.1459
1007.304
1998.733
1595.277
1232.529
955.5758
1214.323
865.5019
1363.112
808.1285
1037.049
833.1914
834.276
694.7875
1492.867
1515.314
974.3751
755.7178
859.9635
1313.695
1260.57
1730.857
1267.351
1276.604
1498.731
1255.447
1316.881
1409.682
1027.912
1386.977
1252.639
1502.68
640.5663
1779.003
1360.432
1123.758
1389.423
995.279
986.0107
1243.086
1015.858
710.5755
817.4101
1323.954
885.7065
1168.233
1370.993
702.8251
967.7661
1404.349
997.5804
1182.991
918.6446
828.903
1358.315
1590.237
1012.266
1195.916
871.8005
868.6318
874.619
1589.638
2038.736
1249.797
825.6876
1001.623
782.2571
1267.703
930.9483
2400.452
1237.949
927.8904
1686.563
1238.441
1025.562
1010.448
1259.854
1352.788
1880.516
1407.599
940.7662
601.2266
706.8044
708.9396
1344.184
1122.791
995.4985
790.062
754.7433
1161.238
1137.939
912.1625
1021.943
918.7114
990.7498
1323.875
929.6297
893.5573
1056.103
1279.311
1160.151
1065.136
826.2789
1557.28
1510.404
1493.79
1516.861
957.197
1901.29
1710.409
1182.833
1706.353
1336.205
1571.802
1544.366
1930.654
987.6014
2500.223
991.7813
1295.662
1109.972
1017.873
1495.567
1212.133
1655.386
1489.647
964.5599
983.2722
881.6106
1188.475
979.3514
1266.966
931.0341
1169.822
1263.831
966.4962
823.7526
1009.194
986.3926
1168.902
1554.182
1230.986
947.5998
987.3533
1428.289
1118.453
863.5831
1093.553
1901.222
996.9612
1283.973
991.4925
834.9039
770.9804
1017.173
842.9513
1563.341
792.8108
1090.548
933.7173
1094.114
1126.001
875.668
1029.974
998.791
736.7422
1412.157
1028.321
1102.438
2496.781
997.8609
888.6225
1435.806
1128.163
1288.757
996.9587
902.8824
1527.464
997.5641
1545.124
1797.9
792.314
615.8821
844.63
1221.795
919.1587
1081.921
716.3472
793.8834
1209.379
782.9506
1011.677
1343.478
1711.879
992.2682
1061.638
1169.746
755.8785
1158.647
1482.477
1146.758
1022.02
1378
1899.441
1179.421
758.6573
1045.466
1321.686
1532.672
1400.279
1249.369
1197.856
1380.003
1011.281
1328.067
1052.563
1646.957
1587.748
1223.334
1397.709
1014.79
1119.231
950.9495
1283.662
1054.622
1221.954
1592.026
715.897
1078.183
1755.465
693.0997
1254.265
1370.016
927.1263
1179.375
1012.592
1778.46
762.7968
1053.064
1166.404
862.8284
1010.42
838.6566
1113.441
1349.431
1294.065
1222.869
1040.118
1135.119
1228.384
1245.255
922.4125
613.4275
998.5101
1073.351
671.7179
1284.421
794.1595
1152.111
1107.847
1139.549
1014.889
1329.486
1170.82
922.3307
1303.219
895.2503
791.1859
945.5277
1359.95
1625.969
1415.325
906.3718
1024.723
1191.559
1095.323
1138.825
1270.416
817.4532
1520.03
1731.589
717.3314
1069.744
1573.041
1639.376
1417.385
2015.213
1623.284
1229.578
1552.354
1558.248
1527.587
1344.908
1535.043
922.6267
793.9815
815.783
1384.35
1030.127
1274.015
1428.376
1228.492
1381.12
1172.231
1142.236
1369.651
766.6271
1219.781
1130.796
2075.459
1549.698
978.3379
1068.321
1247.708
1106.365
1203.147
1076.766
667.9904
823.0526
1388.363
1694.7
969.4801
841.5161
1388.171
928.23
1138.714
1454.774
1041.901
1187.862
940.7859
1358.191
1565.939
1666.313
1519.081
982.433
1575.211
843.7353
1334.242
843.2784
1275.724
683.2456
1330.108
1258.079
1424.571
1043.085
1618.995
826.7654
1083.85
1748.283
1283.806
1009.073
889.0957
1035.91
1659.186
1829.968
1626.626
1021.368
1776.202
1327.542
1497.123
769.7838
752.0109
1104.163
1462.382
906.2018
1078.066
1122.775
1194.65
954.8638
737.7612
1121.669
1483.308
1288.786
786.9919
1109.544
1242.674
1570.803
1578.281
1157.116
1312.173
1344.573
622.0808
2029.795
720.5731
1680.861
1260.791
710.5039
1368.781
1322.321
992.6848
1037.135
839.4039
1253.326
1269.272
928.928
689.38
1046.069
1146.819
1154.252
1301.81
1425.314
1035.695
1122.614
942.6798
988.0673
1424.412
1032.711
1561.868
905.1334
1649.135
731.093
2608.762
1280.617
1853.496
1136.426
1506.192
1611.301
1191.511
1021.407
842.3542
2319.146
1233.896
805.982
1534.903
1117.243
3095.18
1013.171
1439.952
1676.447
1492.666
1719.189
1242.32
1425.312
1068.692
1100.527
1442.009
1204.097
1122.11
1964.106
3174.305
1655.046
944.3757
1207.714
1865.324
1002.433
786.9228
1193.069
1670.139
1151.043
1441.519
1298.179
906.1109
1039.243
1075.345
2187.816
883.628
854.8397
1249.727
1102.138
992.7807
1408.958
1093.744
935.1834
1882.832
1446.984
950.8995
1109.2
1392.668
917.8037
666.4346
604.7986
1031.006
1199.472
885.1883
1885.86
888.4297
1002.222
934.5054
881.8801
636.1976
1228.225
1155.993
1401.691
973.5453
1837.716
1057.373
756.6003
1873.008
1189.541
879.9723
830.5595
1496.935
1319.805
1731.257
1238.327
885.6087
1128.02
1156.145
987.5289
793.9755
1258.919
1256.833
1509.857
801.5118
988.0623
1372.307
1021.171
1963.672
933.5258
1718.768
2204.076
1426.478
1002.316
1880.418
724.7601
960.0563
1376.058
733.906
1093.725
910.2738
622.4861
1190.911
1575.462
732.3977
1881.176
837.9871
990.144
1651.742
1196.748
1053.559
1288.101
1562.892
1818.926
1012.828
1232.108
1089.558
658.6914
1637.053
1590.323
915.9885
1229.969
688.884
689.2052
1105.171
988.7332
1036.478
808.4318
1116.234
710.8785
1005.987
892.0164
883.5602
767.5397
1256.358
857.4022
1458.111
992.3786
789.0509
1732.255
1554.5
1520.621
1344.929
1145.64
1345.171
733.2912
933.6618
1518.223
912.9328
1069.956
1162.077
747.922
1043.505
1592.359
1070.702
990.1716
1288.433
1153.849
1386.354
1448.47
831.1637
903.4873
1063.865
1077.201
1529.474
1183.206
1113.43
811.6146
1286.528
879.8542
1350.787
1365.801
1138.911
799.5476
1230.378
1213.99
838.0916
552.4217
1273.012
1222.891
1119.442
1337.826
813.3874
960.6525
841.9258
1703.302
1052.744
1017.089
750.421
1069.582
1417.674
1455.646
1333.56
1223.473
854.1894
915.6364
1227.105
923.0909
1178.16
1192.535
1454.866
1835.883
700.1103
794.3085
893.4158
1404.343
1193.859
2293.206
1191.291
767.3895
1123.651
1751.738
1303.074
1105.305
859.5305
1223.136
1037.315
750.5637
815.0896
1208.278
964.1809
952.2838
1446.914
982.9262
1373.669
1236.256
1223.51
1304.945
1024.943
1106.677
918.3523
1125.148
1642.177
2156.801
1067.545
2793.416
1260.627
1646.427
1656.448
1350.007
1092.968
956.356
1650.581
826.1606
1396.764
1159.511
937.693
1410.369
1347.494
2066.746
1155.095
761.064
1031.679
1370.488
974.7683
1478.396
1306.564
1075.933
1240.699
1068.254
1792.968
959.5328
1515.33
1129.018
1460.592
1327.515
1929.662
1233.368
1250.056
1073.678
1403.644
1110.843
795.6524
867.6874
1323.263
946.5033
1159.491
834.3926
900.8147
1355.522
1536.656
1587.528
879.2091
1470.264
914.1094
986.7071
1059.082
679.5403
1386.994
1188.293
2031.179
1650.205
739.7392
1325.367
1404.556
1121.869
1078.69
1088.414
1471.309
1267.424
1388.973
1036.855
918.5471
975.4055
993.5584
781.3679
648.4776
833.8209
1439.357
1151.436
1144.858
1377.9
1063.089
2087.248
1429.464
1502.955
1427.078
1328.605
1878.12
1233.057
1021.667
1155.163
907.818
1195.496
844.8698
1584.747
1091.777
1788.983
1489.699
937.9721
1364.016
1114.846
923.3718
1617.399
1205.589
960.7016
1258.162
1161.949
1387.933
1291.569
889.8739
948.1304
1143.274
1235.798
1604.639
792.8203
1336.767
972.9955
1016.527
1269.27
1244.624
1297.205
1349.895
1071.497
1778.76
928.9171
759.7413
1869.4
1312.776
1465.799
907.3397
1023.445
858.6791
1059.527
791.6772
1264.573
792.4755
1069.821
1174.054
961.064
941.9019
1350.056
1257.356
1187.629
1364.659
938.6638
695.4848
1364.694
1225.083
1406.47
2083.849
1215.887
1247.614
1513.611
1666.314
873.0942
853.375
1648.031
1017.862
992.3742
1062.726
1683.747
725.7134
1410.636
1688.978
1825.275
914.3089
1024.689
2085.747
1548.782
1599.062
1227.7
1398.886
1269.746
934.4583
1311.374
938.377
1207.927
1354.168
1685.258
854.3831
864.8046
861.6062
1421.903
866.9196
1080.512
1629.543
992.636
1103.842
1758.944
2236.824
1024.325
992.9304
1116.917
976.5051
1282.639
1092.193
630.8148
1344.219
2015.386
1273.207
1219.18
1897.612
1462.007
818.4342
2555.433
936.0668
1277.664
1293.561
1645.337
1381.547
782.646
2355.829
1291.948
1347.301
1184.611
1049.365
1037.125
1043.525
978.4913
910.1458
890.1252
941.3107
1718.235
1265.028
1022.147
786.2161
1540.615
928.5317
954.3237
1390.793
1271.819
1198.441
1292.572
767.1251
1037.367
873.4989
1652.322
1289.878
1260.512
973.9873
1033.658
955.7837
1177.474
1269.644
1019.096
1132.55
1019.644
903.6272
792.8292
629.2479
1095.681
927.5673
1357.88
825.9398
1377.913
1246.042
847.1742
1065.767
1075.713
1055.245
658.5073
724.4832
878.2554
1425.211
1277.368
844.0414
1003.963
1003.651
1063.585
959.5363
1239.705
1558.923
922.2132
1033.302
810.4306
976.6648
1375.374
942.0168
862.8989
986.2953
665.43
893.1965
1668.221
906.6658
767.7629
1333.46
1273.217
750.2127
1193.234
1068.917
1419.916
764.3879
980.0761
1300.206
1825.142
1110.605
1184.683
2035.698
1771.176
1467.472
1071.473
1839.218
1066.415
860.3398
1034.293
850.0382
1077.809
1510.139
1172.807
954.0502
1071.89
1286.99
1554.314
979.7325
1135.074
1289.047
1004.295
1119.472
1200.731
947.5265
1563.799
1380.22
1074.606
1045.024
1615.399
1852.058
1327.879
1341.986
1237.236
1444.714
1170.291
857.9663
1052.186
1283.724
797.8847
1181.729
963.8583
790.7435
1194.444
1234.474
778.8111
1252.486
1780.333
734.7691
834.9574
1095.043
925.0898
840.5606
668.4676
753.293
739.7689
1126.835
962.3088
898.9886
1358.617
985.8219
1890.569
1194.08
877.9467
1642.435
667.5006
1178.202
1201.58
1505.838
885.0005
1450.993
1193.933
957.418
1371.736
872.9341
730.6327
865.427
845.1276
665.8361
1707.733
919.9637
872.149
855.6815
812.6282
1362.981
933.5798
1216.224
1409.935
1167.664
1453.467
1274.369
766.8303
1405.78
874.9062
1540.162
1478.482
1173.653
979.0914
1093.798
1671.777
851.3401
952.7982
1254.179
1207.121
1110.467
913.9446
1551.934
874.3121
1510.708
1516.108
839.3708
1519.591
1238.572
2010.161
1345.272
1199.031
1263.706
1036.36
861.5833
1053.068
1220.087
1679.108
996.0971
824.2323
849.9806
1018.73
988.3799
1156.282
985.4669
674.5806
1288.848
1231.762
1327.761
1112.276
1258.575
1248.107
1091.095
1153.146
1247.783
1055.66
1481.105
1096.22
1029.596
977.3548
1131.61
800.8035
1045.613
1483.345
785.8432
786.5127
894.7182
1369.517
845.6205
1496.675
1074.365
1003.477
1146.374
799.8187
1076.147
972.5236
940.847
1416.697
1296.496
1628.995
1971.638
1438.917
1160.232
1051.194
1146.664
1170.978
1077.808
856.9671
928.1254
916.1935
1211.126
1147.761
2662.793
1702.067
1109.751
1345.487
1228.067
1844.819
902.783
1069.749
731.9774
1410.202
1184.49
1512.255
758.4095
1227.538
1171.333
2245.114
896.7711
1489.636
1292.734
1055.778
826.2204
900.6009
976.7566
775.3506
683.0371
971.7694
1430.27
844.9664
1411.024
1503.898
887.3542
1228.252
1594.686
1056.918
1038.339
833.2818
1196.802
797.2217
890.2342
1041.762
835.3804
1255.901
1598.255
707.2208
754.29
1634.753
1105.645
1074.768
1693.701
865.6225
1139.079
940.8177
1253.368
1496.753
811.527
1083.999
615.0269
920.2329
1242.756
912.6028
983.1926
1278.004
1099.699
1360.096
1676.871
639.5571
1096.863
1691.484
1285.287
1083.07
1024.897
794.2807
1067.2
1245.323
1038.402
1099.278
1519.671
1267.173
1325.089
1316.039
1614.898
964.2677
972.7499
1121.489
1179.311
1391.731
1206.678
1128.361
1372.385
1196.197
1019.493
1312.455
1292.69
1443.719
1223.401
1201.793
1401.677
1926.374
890.732
1420.259
1483.866
1361.094
1193.78
1061.227
1572.704
1743.979
1386.425
1186.772
1221.141
1297.027
1048.453
1142.606
1202.459
1098.029
1008.827
998.7996
1066.699
1196.285
1275.209
1507.932
736.0405
1113.083
1042.498
926.2891
1206.356
973.1315
1201.758
981.3056
1097.988
1000.772
1004.211
904.5175
869.8599
1766.388
659.2785
1792.251
1218.972
1332.467
1546.157
990.2185
1911.719
868.4393
889.6127
991.7519
1237.077
562.6195
905.5889
1193.98
927.4428
1185.441
