# Supplementary material for: The effect of artificial selection on phenotypic plasticity in maize
Source: Nat Commun. 2017 Nov 7;8:1348. doi: 10.1038/s41467-017-01450-2 (PMC5677005; doi:10.1038/s41467-017-01450-2)
Supplement: Supplementary file 4 — Supplementary Software [file 41467_2017_1450_MOESM4_ESM.zip › Supplementary Software NCOMMS-17-00795C/118660_3_supp_2531267_hvhhcy.txt]

122.7955
120.208
150.6948
150.1468
156.8702
144.7087
170.6504
183.1887
182.6223
150.5975
202.087
177.1807
187.1373
136.7015
112.2272
126.4162
130.2313
121.7671
106.455
97.56765
94.81787
155.9045
126.5321
116.8677
117.0875
111.1941
105.5015
85.23071
78.9086
118.0994
132.2719
138.2185
176.8753
150.6206
151.3786
117.3077
135.9478
124.0789
139.5455
151.6213
128.6508
141.0709
153.8447
176.6979
139.761
193.9497
147.775
111.1911
124.7361
122.1478
136.763
140.3688
128.5465
121.9492
161.1587
165.9011
152.9383
142.3134
155.3369
164.1041
128.2762
96.1062
103.1874
93.72797
98.60562
92.21473
144.2147
149.8095
148.6922
141.4767
138.6267
117.9791
107.7319
111.7055
101.6355
138.0632
149.5613
144.8546
144.6651
164.5757
152.8215
155.7369
122.3766
132.0109
149.269
168.0478
125.5515
137.2006
150.3874
114.2101
107.4708
118.0654
116.2343
97.76567
139.6158
96.51956
113.9629
149.2035
157.3863
155.0695
157.3195
189.777
151.8311
144.7622
126.7177
109.2007
101.0277
99.78631
116.6178
138.8049
136.3994
123.3728
130.4824
111.5763
110.2172
114.2705
105.9798
95.07508
112.2131
101.6712
149.774
114.5929
92.75697
102.1554
123.4562
169.9601
143.5072
136.8176
118.591
177.5512
150.1146
104.341
136.9681
105.6093
152.8286
156.2335
121.6228
139.1498
150.598
149.5408
133.8969
155.7137
156.7418
128.3815
120.907
116.3264
123.4183
112.0539
156.1386
205.675
149.1926
106.4131
114.0029
114.1028
116.6271
121.0934
127.6684
127.2675
118.5036
98.1365
108.555
126.9682
106.9509
152.6768
139.2712
159.1764
185.278
105.0377
155.9833
130.4219
143.4619
158.2075
175.5098
133.3165
169.4776
115.81
162.7983
139.6689
128.4846
123.8721
128.9315
150.5151
143.433
136.1254
98.05936
148.9758
163.5588
131.9788
143.2111
105.3379
114.9221
155.4353
152.7395
143.7722
155.1191
119.4132
104.8433
118.3749
111.4988
121.2469
99.48559
131.6146
153.1293
96.13058
111.3869
107.6213
151.5926
145.0914
123.9629
132.5213
115.1881
143.9548
133.7763
138.2196
191.366
154.5568
141.8583
134.1484
136.508
142.7948
113.4927
89.98037
95.6071
75.37846
65.68842
88.79401
107.4728
93.86404
115.0358
189.0859
151.3962
128.0614
161.5408
132.3425
163.9019
155.515
139.5397
138.4834
104.4755
174.8491
187.7939
149.7079
119.9847
115.9074
174.9005
143.1068
156.1119
175.1039
136.816
140.8843
144.7562
131.6774
117.0265
139.065
113.7785
118.9791
87.81613
77.63765
132.4913
148.191
112.5767
115.4891
104.6434
127.4292
108.9241
102.2323
118.9058
146.2027
130.3843
150.5942
123.5644
99.92096
66.90266
89.82948
99.97271
114.538
103.7105
126.8766
118.7086
131.0292
129.1878
132.1583
166.1251
142.583
169.1054
132.1617
128.4907
143.2053
143.3376
138.9921
143.3813
138.3962
134.5472
125.1785
115.9221
111.5101
107.2332
126.1066
145.0872
138.1763
146.7013
118.6135
157.8625
113.4331
167.9492
127.6485
133.7078
123.9906
137.123
151.1893
138.3561
131.0391
95.49743
106.8718
106.2897
141.9161
111.3078
133.0192
106.8068
149.9005
104.9403
103.5887
108.9075
95.16746
106.3898
93.16407
154.7915
91.59408
113.5879
116.637
105.5274
141.3944
127.1141
153.189
146.4075
165.0764
201.6713
162.9903
133.3794
142.3504
155.2157
168.437
140.8796
115.2789
135.8181
147.923
127.6803
144.2911
105.1933
168.9898
170.232
137.2477
142.3119
111.5672
133.0158
146.0747
144.7203
139.4742
130.6057
102.2502
126.5583
102.8262
94.16869
156.2084
85.03708
116.5504
102.306
120.3408
110.2721
96.22197
92.14893
94.31043
68.73793
93.72395
112.9255
165.6614
123.2621
155.1495
127.4309
112.8783
109.6107
109.6749
126.8972
147.767
176.4171
134.5924
177.0466
200.0304
118.9735
123.565
119.8321
121.108
84.95679
101.6403
106.7377
132.9104
151.0693
125.8239
151.4988
192.1958
172.0693
144.6829
112.144
161.2273
137.7737
107.0544
113.6464
102.0784
86.77337
108.596
124.1746
134.9783
126.994
129.0403
114.2092
120.5651
103.4785
130.2333
100.8685
117.8442
119.1842
147.5073
126.4921
126.7258
132.6673
162.2316
156.3975
171.7486
127.0757
98.56743
84.10261
94.18515
115.5344
198.8916
190.0772
215.3581
213.826
274.5
189.0137
225.9252
182.8706
157.6149
181.0109
209.2134
151.1474
144.0218
215.8171
233.6945
207.076
153.8386
209.7367
229.3868
167.1312
175.874
127.9094
147.4348
159.9143
161.1247
190.4981
104.1839
102.7383
110.3128
140.595
121.9775
101.4323
92.28861
112.3352
80.04813
79.72252
73.87298
56.27505
72.13638
101.6334
136.7823
142.748
121.3975
115.6341
109.1983
118.144
110.7666
110.1159
123.7075
110.8562
91.85368
127.9376
109.6738
96.93925
108.2742
106.5735
128.5375
169.4725
172.6295
165.9187
158.444
140.579
149.88
135.6916
118.0732
139.7288
120.2186
93.95401
73.74471
89.52508
101.4483
90.79864
86.73676
127.6502
181.8747
132.919
149.1197
171.971
132.6561
155.6415
134.2829
134.7287
215.63
203.7714
166.196
85.21957
145.5404
167.2168
164.9157
150.2477
170.9177
223.4884
183.8201
162.7819
133.8204
192.0889
164.1923
138.0761
123.9613
153.4214
172.1813
142.7125
189.3425
160.2507
149.3236
131.0277
121.8189
126.3176
109.2518
89.13177
111.9481
125.0676
156.0421
194.6904
131.9833
128.8493
166.5301
153.6473
142.7895
137.8088
148.39
162.2341
136.8841
173.0009
192.6403
163.3449
134.4502
121.7186
118.1136
91.71363
113.5839
140.1615
99.37727
89.50481
92.20186
108.7932
112.1479
118.7091
107.9491
111.5838
144.1771
136.5789
124.5622
169.042
161.4481
151.6654
108.2091
115.1837
133.542
141.8464
140.6861
116.7919
166.0166
134.292
132.6013
154.2434
164.8964
126.6228
179.9458
156.1376
134.3443
100.6949
128.1018
112.8842
128.788
164.7151
151.9341
141.7145
184.8201
153.6323
145.5893
156.3007
126.4657
149.3573
165.7111
134.5726
125.3569
141.5924
129.4605
129.2339
155.9036
190.3555
140.6634
190.6807
171.6981
149.0014
156.7013
172.263
141.5631
92.6053
86.4714
91.21073
77.14566
89.69387
70.28039
113.4277
107.5875
112.1148
138.3983
94.70597
105.0409
110.7724
112.0829
136.866
116.2499
143.606
121.6422
127.6776
108.1369
136.6831
153.7662
137.4771
145.2419
154.0213
116.8956
106.1694
92.66927
135.5514
118.8681
155.2722
170.5511
144.4686
108.4183
136.1714
166.9241
175.5401
165.0228
118.4233
123.1998
126.9595
158.1922
156.0441
167.5031
144.6816
120.8621
109.5964
133.8333
123.7552
128.7755
133.8329
113.1893
106.7325
136.5805
158.4093
145.0881
150.5962
136.625
119.7428
89.15883
93.22032
115.6695
138.893
143.3021
154.0081
148.8697
198.4956
182.256
151.2115
116.4056
123.5722
89.99493
110.6397
142.0408
125.0075
122.677
95.14098
109.7178
113.5406
106.0379
109.0211
114.6183
130.1296
98.00583
104.413
158.0564
99.87832
114.4385
105.7194
108.3246
108.9514
129.5417
139.6456
131.7585
145.4342
137.949
123.535
94.74879
119.7862
110.9414
151.1377
151.2455
144.7549
134.7789
147.8133
132.1645
102.9317
107.1095
101.5799
141.6509
139.0418
114.7242
118.8963
85.26507
124.2212
140.9207
119.6553
117.5744
129.4744
135.5145
147.0141
118.7258
133.5942
155.5847
148.9223
123.2874
97.282
98.73009
144.0706
161.5466
161.4908
147.5878
111.0656
101.7259
92.12143
88.22641
127.8224
123.2259
136.6125
93.01375
123.472
136.2259
127.2733
135.4394
136.9197
119.7984
134.6717
135.0446
167.1871
188.974
176.5556
127.4467
97.75799
112.3468
139.0515
142.2937
119.5203
139.1011
119.7588
131.2922
120.8475
116.6007
144.7274
154.9802
170.3844
140.1568
128.5571
125.3551
113.4424
122.7532
156.5124
158.9541
146.3999
97.87231
120.3769
121.8154
138.0552
149.8975
100.2942
88.86533
107.1371
128.3393
129.9844
166.2054
167.7623
150.4076
164.5276
129.5045
146.4024
156.8433
137.1948
120.2601
148.5898
142.5757
152.8625
145.5053
124.2938
187.7195
156.7502
143.9763
134.306
160.1157
146.6555
147.0687
129.9032
140.3629
146.4699
117.4309
116.4766
113.4157
172.9359
180.0433
136.2252
174.5211
148.6128
147.7532
146.2265
157.3216
143.7644
172.9716
132.2059
124.239
112.6399
139.1496
140.5083
147.0713
131.2307
176.4761
140.0792
108.9258
126.6594
109.3435
101.9973
80.93062
127.4885
117.7251
131.9002
104.3382
88.13307
75.54373
116.0855
129.8478
89.88023
111.1714
142.1633
113.9521
124.4218
133.3178
142.914
106.2641
144.1613
172.4753
136.7966
150.7691
181.2505
121.2357
115.3837
122.0269
174.0839
192.9209
142.2707
145.8234
108.7354
154.4223
168.2747
95.71146
88.81574
103.2834
122.1646
117.2829
147.8906
110.2956
84.79558
102.5328
106.5169
82.83488
71.61724
84.93513
74.57528
94.99349
111.4758
126.1454
123.4408
116.2349
134.9542
98.2367
122.934
96.67808
123.3148
128.221
153.7885
137.5481
128.8264
103.6314
123.0997
170.5274
137.7381
159.0978
202.2885
154.3033
121.1888
118.9508
137.7591
134.1725
119.9071
144.7977
105.3909
178.9191
147.8893
118.7814
122.257
115.8235
109.6367
100.2039
88.91712
115.5935
127.8131
89.69495
95.35507
87.48062
113.8764
129.4893
109.0318
131.2717
117.6829
145.8737
131.5231
142.8911
99.23706
147.4459
112.1363
94.70758
92.07925
101.0652
113.7637
106.1363
99.16613
106.2537
105.2282
104.8926
119.6071
111.9327
152.0495
128.2614
120.9164
125.444
173.3431
167.0372
139.7555
151.3163
148.2182
113.7286
112.0802
105.9087
115.7645
77.99771
81.46735
96.79962
113.4953
143.1116
149.9623
158.7414
166.203
166.8017
139.984
160.7298
146.005
118.2558
159.2453
162.0093
131.9597
146.666
135.6425
138.5676
159.4502
156.8089
111.2244
157.0597
150.3966
171.6463
155.015
159.7995
135.9372
135.8817
131.4749
127.3737
98.07941
133.0715
138.9107
136.6789
129.2072
91.03515
114.8056
133.3577
146.6005
143.2331
104.6159
134.7075
133.0157
151.6435
134.3668
153.0205
141.428
163.9915
159.1235
129.2062
139.4721
126.0925
107.368
100.5625
85.01157
79.25345
80.77281
95.5318
88.71686
114.4616
105.977
139.9367
148.5428
191.1957
161.339
118.3595
173.8969
151.1066
123.6258
104.6719
110.1098
120.7611
117.9263
112.2801
107.0524
133.7091
112.7138
128.7177
125.264
141.8359
120.3935
112.3609
134.8677
200.5567
182.8718
135.7313
136.067
148.2725
152.7684
138.1132
159.0253
201.7756
137.1582
156.5428
112.0857
124.8135
144.5413
180.1658
121.635
154.8612
135.5771
141.598
117.4153
153.021
97.68602
120.5662
116.8139
107.6757
140.7049
116.6011
128.8091
120.1526
127.2068
104.1018
159.8817
96.31802
128.7702
146.0732
127.8036
123.228
136.5312
116.6274
94.32433
134.1987
160.89
121.5377
146.2171
134.5525
105.9136
110.036
131.6264
139.6285
118.5487
107.2237
90.18004
123.6998
130.7188
113.801
127.2363
117.7213
119.7569
124.9014
175.9586
122.4419
146.9529
167.4626
164.7492
137.6281
159.766
142.0695
148.9223
113.4883
101.1521
132.7811
136.1498
116.8638
103.2757
122.5103
101.2855
140.3527
187.2736
172.831
133.5595
164.7775
114.4901
117.9015
137.4805
145.5918
135.1097
162.9833
174.5308
144.423
141.85
153.6843
119.155
133.6212
157.2359
111.0212
132.1171
129.1254
121.0527
121.3811
110.5251
128.8209
148.9077
109.0639
123.2195
130.7057
177.9754
145.8972
132.5806
134.501
114.1639
148.4527
169.3888
132.7371
137.4538
108.2081
159.2313
113.8022
143.3654
125.6246
149.0339
135.0744
132.299
145.9973
166.2871
144.9205
149.0082
127.6701
114.2822
117.093
152.8362
81.54264
96.9178
90.73937
133.1476
98.49854
94.92657
117.1095
158.573
120.2439
125.3666
154.1773
162.0314
154.6032
131.6793
140.3244
161.9063
122.5075
148.1598
128.0815
114.2748
126.963
124.654
138.5037
91.79294
109.5359
106.8484
92.03993
101.8519
92.9222
95.78494
131.1522
131.3208
135.4268
149.8894
102.5414
82.57865
99.44106
116.3415
133.2631
144.916
135.2386
132.0242
164.2765
153.1072
196.4635
132.6225
149.648
181.7716
150.1325
125.1969
123.3268
113.4587
99.19375
156.1738
159.4081
109.9804
106.1346
98.56346
149.3059
137.0589
142.4397
103.5327
86.95314
102.5664
111.8001
98.88455
105.6134
101.0784
100.4212
108.2325
104.9082
94.91707
154.1484
170.4043
156.5055
116.4966
114.559
83.89614
124.1479
149.0851
145.2287
146.8601
158.823
134.5301
180.2538
163.7285
210.0783
163.3651
152.5747
146.6974
124.6667
120.855
111.4761
89.85136
117.2322
117.2258
105.7101
100.7072
115.0057
94.12206
105.6039
78.80036
87.02362
79.49224
94.66592
133.2237
97.77794
133.6743
144.5672
127.3123
139.0645
123.3884
139.5522
128.1873
127.7642
119.5127
110.0037
96.47602
96.98553
118.633
109.763
92.66285
65.72915
94.09388
89.71322
79.84673
127.6436
160.8882
164.4713
178.19
144.2259
125.3844
171.1882
117.1064
114.5438
134.0754
133.8223
91.22769
82.56651
90.16866
113.1872
96.70547
87.91304
125.9133
103.2083
104.275
114.0789
89.06653
124.1288
119.6428
92.99245
88.06615
93.18938
115.4642
111.0335
121.4525
106.2795
119.6043
150.3839
172.8098
138.6352
119.2113
82.45929
95.64101
95.59896
120.1403
124.3983
107.4759
128.4001
163.707
149.1103
138.187
205.2262
194.3558
157.8889
162.896
177.355
177.2785
134.4277
99.25535
146.9341
111.7903
115.3037
119.0658
155.9677
118.8337
124.9117
149.9534
145.1846
155.0032
155.2163
150.4972
163.3395
142.1651
143.6017
126.8164
148.1588
129.5704
179.5618
163.8186
155.0811
163.5243
108.2684
154.5823
147.4134
151.9856
242.3026
192.4175
124.8315
160.989
202.6086
132.8086
124.2801
132.7801
119.2572
135.2191
120.9717
135.6869
155.1598
123.1903
133.8971
120.2279
137.9906
121.3548
136.0441
114.9238
141.748
121.0229
161.8005
155.3234
135.4447
168.9888
112.9091
113.4494
164.9486
141.4029
140.7178
141.5662
112.5492
119.2478
170.05
166.5784
130.034
116.9216
148.2292
115.7467
168.1383
136.9623
107.9823
93.32816
110.1524
120.6339
104.5464
148.8025
116.3958
91.98128
128.9847
99.63689
101.2781
128.6448
126.5651
139.7553
180.3362
165.64
157.0864
133.8289
131.9907
103.6617
108.3662
134.2683
168.6849
147.9349
109.7002
105.5079
126.4099
96.70157
150.6838
119.0868
148.1615
137.6744
132.1165
148.7929
133.3523
173.7212
125.9124
104.0848
128.3255
135.3445
172.7119
191.9569
130.2643
126.0984
148.1005
123.5534
172.1924
165.4672
184.3194
141.1297
160.629
154.2987
165.9602
171.3518
185.2348
121.948
126.6112
147.2325
116.3591
153.7604
143.3087
111.4661
154.3139
165.0235
123.414
132.976
120.4395
127.5697
135.3097
102.96
109.6083
135.5599
109.6511
137.2689
153.6526
146.8423
131.2414
199.971
155.2823
124.5591
150.3282
137.0189
119.3677
127.9677
184.3096
157.0076
142.2012
127.1983
95.83799
119.4787
103.4391
108.5633
99.15369
89.00843
96.6682
139.676
166.7826
126.1259
159.2846
159.85
120.2426
118.8348
124.8689
109.7773
145.7147
129.4727
126.3202
102.8177
97.66165
110.7912
112.1279
93.68397
110.9917
111.7665
120.7991
102.1552
108.4726
104.3508
105.3141
100.3222
115.8326
92.87324
82.52345
124.3673
147.1729
204.4481
180.2545
195.4756
166.4235
162.1924
125.6318
139.987
125.1558
125.6976
86.81297
78.03354
85.1814
106.7252
141.4928
147.7458
140.0728
105.5591
137.8757
112.4272
71.06467
124.2656
152.6598
164.9473
149.2881
148.0799
113.3557
176.4266
117.6565
99.25557
116.8619
131.6329
185.5689
176.5829
134.6729
156.9596
135.9585
107.7666
130.2741
141.0621
114.0752
136.6444
117.6641
132.7772
135.5827
106.8934
101.8457
142.0895
127.0004
124.2607
121.7118
87.24568
131.9109
129.9048
98.27646
147.3654
151.6184
116.55
115.2682
132.9594
130.5963
102.7316
96.54067
137.9718
107.0265
150.1847
150.58
137.9414
203.4135
173.0363
143.5221
92.45351
150.1045
134.3984
111.2252
106.7637
93.97666
114.1093
113.0978
106.6753
106.8029
84.98802
89.14059
76.33022
84.64668
71.09012
93.93987
114.4684
123.0005
117.4923
111.2798
128.6169
145.2949
163.2825
204.8868
190.2722
182.7921
192.3722
154.3917
158.1744
186.3326
118.1029
121.5606
98.8179
140.0095
146.3138
118.3716
84.96281
55.31043
86.64667
81.76016
71.19985
90.48338
128.9384
150.6158
140.8943
153.8882
133.5384
128.4756
104.1866
87.40859
65.70944
73.0278
110.9004
108.3893
134.1643
133.8722
134.0109
123.5625
126.2484
159.1224
147.0112
112.7123
110.566
107.4018
119.8845
133.5003
96.8458
113.9442
135.6455
135.2201
143.9965
141.4535
132.4065
176.6927
155.3746
172.1412
134.7683
114.7961
145.1658
149.97
182.4487
163.105
137.5742
130.0082
132.4659
105.398
106.7995
92.08205
96.20071
111.9183
106.9607
119.1117
119.4818
158.2954
137.8362
142.3768
132.6974
143.6175
159.6595
116.6557
104.9989
112.2946
134.697
101.3006
129.1741
153.1085
172.4805
171.1971
125.3917
134.4263
153.4605
123.8276
159.6486
158.5338
150.2604
159.8948
169.3018
136.5791
189.8555
170.3864
117.8497
95.1364
87.60629
87.04479
89.3148
87.46676
77.86659
93.1764
92.04357
151.8069
94.17607
85.46729
82.33025
108.0895
111.7034
97.37944
118.1383
118.0321
114.0404
142.2629
163.0528
179.7177
177.167
161.186
149.892
196.2087
136.3356
119.9799
111.4861
125.3374
90.76551
133.281
136.5053
126.0525
134.2781
138.5156
169.5956
123.4892
143.8077
134.9019
186.3369
176.2872
138.5553
104.3424
108.7937
106.7022
106.2199
79.89069
100.1454
91.27745
111.9713
87.85347
77.54845
74.71039
72.91445
76.63289
68.93433
90.30988
79.466
70.29505
95.43369
93.2248
101.1267
98.6791
112.4967
96.97915
88.28729
107.0518
138.391
111.8187
116.8897
110.5541
91.0115
93.20234
101.2529
88.34554
130.8699
155.5085
190.7394
141.1491
151.7376
148.3451
137.0912
170.7813
132.893
135.5273
101.2472
110.0966
118.884
125.4523
111.7455
106.2897
114.843
104.3402
120.3856
115.754
117.07
108.8224
109.8054
196.9869
213.7512
174.5158
185.0556
125.8844
167.0873
151.0094
165.5433
200.2049
173.1167
145.9931
162.1836
178.9737
130.7552
132.5281
113.9953
115.9422
90.2291
98.96767
125.5192
122.1815
137.8403
126.7179
141.1653
140.5003
105.4451
153.96
123.8278
133.6768
113.5239
108.8377
113.2916
137.1596
108.5418
117.1949
143.6254
125.7045
143.6135
124.7874
141.0718
128.0733
110.4415
114.2738
94.97442
118.6219
144.8113
135.8486
94.90788
116.282
136.747
181.0988
141.218
129.3612
163.9963
119.2261
162.545
181.2063
112.9863
131.1273
100.5007
106.8817
106.2083
128.1437
161.95
147.4227
150.0071
134.5785
157.6204
142.6656
118.265
129.2577
141.7095
115.6672
150.3798
134.6527
118.5392
107.2307
106.2619
100.0423
112.2395
104.2458
107.6836
110.0841
118.9522
108.5961
123.2763
139.1889
150.1476
110.9744
134.5001
118.0128
149.5117
163.0637
141.5456
150.7753
170.1607
179.9629
139.5031
158.155
162.8846
132.2245
121.5692
122.841
107.6816
112.0858
139.681
107.5181
140.2438
149.1358
128.1549
97.89237
133.8255
135.1559
139.2844
174.7047
131.1205
178.8715
148.7345
168.4165
115.4279
124.049
149.6967
107.9683
135.3964
194.7364
177.1862
182.3853
161.0043
145.2318
150.9484
99.40889
119.8199
146.6469
98.09762
100.5992
94.95168
98.69039
124.5802
116.8756
134.436
114.5614
121.9716
131.2961
151.2659
140.3206
145.0156
160.6777
163.0372
152.0688
147.2873
116.5865
156.8243
96.38832
140.3107
117.764
100.1819
115.8702
131.7566
126.2701
110.4086
100.0387
105.2724
125.3363
114.8491
130.2517
138.4289
135.106
163.1497
119.8882
140.9653
169.6368
182.2564
172.0934
169.3996
171.5187
161.8711
103.4839
90.76124
98.45357
144.4515
131.5729
167.1743
141.2197
156.1586
128.4581
132.5681
161.9071
154.2637
114.0794
106.9918
103.8227
164.1898
183.959
162.927
131.7775
108.5918
137.3173
128.6518
157.4408
127.6619
119.3827
99.70269
108.0621
112.9595
106.8947
163.6181
120.361
107.1655
113.0201
137.2559
156.4698
124.1423
132.7058
88.71203
107.9376
104.897
117.449
118.573
125.2641
92.52229
130.4561
125.6313
148.1814
138.6043
142.2435
104.3699
104.7606
114.6809
109.7779
97.43146
98.79168
107.7217
156.1426
146.8313
99.33391
84.59597
103.9728
89.1127
95.13945
105.1405
108.4184
120.2262
124.6116
158.3376
183.8759
156.0789
144.2196
171.9106
160.5235
125.6174
126.958
138.2996
146.6237
131.8278
113.9548
131.0127
93.11905
112.3759
79.68962
85.9466
97.06219
123.6093
157.7471
139.4277
189.9132
197.9232
147.8844
106.7271
136.1061
111.2854
134.269
150.4808
130.1065
165.7371
162.149
115.8852
141.0896
106.7159
88.55239
90.45608
106.9955
97.95986
127.0865
147.9607
145.1722
134.9159
99.90497
118.0626
133.0658
93.97642
103.6871
113.0702
114.0174
106.6345
112.3572
120.2699
122.4465
135.6439
103.79
143.5874
133.5024
100.6265
95.541
134.9877
170.2271
140.4014
149.473
99.91106
101.6559
98.32048
103.1151
117.8792
136.508
105.353
114.5758
88.08784
145.5912
182.2299
143.1434
119.4816
133.4147
103.4247
111.856
104.9752
117.0498
132.4095
111.8428
103.9458
106.1976
148.1392
179.5303
139.7039
151.7935
172.0965
164.6945
182.5833
123.7979
162.786
180.4883
135.079
143.5922
156.2089
202.9734
186.6501
137.2379
131.8485
103.3788
89.30377
106.0944
145.6301
107.1667
136.8702
182.6038
167.9902
180.8901
152.8578
162.7476
121.6671
99.89157
79.14642
81.20861
105.6301
86.0313
110.4631
118.0067
131.7102
132.7817
154.4995
125.4504
95.60832
141.697
109.0606
95.44911
98.53262
105.3991
121.0984
94.9256
86.5243
102.7444
117.503
119.0383
122.8653
103.6938
106.7808
168.1742
118.0464
109.7076
102.3255
116.6144
128.3294
100.9813
106.0666
154.2354
147.5521
106.2683
133.1082
150.6558
141.3574
142.6888
84.78864
107.6103
102.8443
125.3822
128.7242
142.0922
164.6546
184.06
220.6962
173.8518
133.7753
150.3017
171.205
133.8212
115.716
144.4052
136.1989
128.4871
107.0206
123.0849
110.271
99.34335
116.7865
151.1631
141.6751
132.9538
85.79407
89.25506
84.63252
71.2564
71.53038
116.3219
133.4411
151.5405
145.7651
171.0172
140.0992
134.7179
182.1354
140.2398
178.8848
142.3253
152.0593
154.0888
136.5846
165.8168
142.0176
121.5245
123.7836
119.8007
136.9055
133.4199
102.4264
108.7842
137.8763
128.9657
138.2336
168.837
143.6492
185.519
206.8952
146.216
107.0494
140.2387
175.4008
140.5709
145.2313
146.9185
148.9068
110.1789
113.1528
162.2687
185.323
167.8313
154.3058
169.3063
128.9799
165.4419
159.2415
142.3211
137.5462
156.9151
180.8501
142.0124
120.3021
103.0116
101.0331
98.94099
147.8071
107.996
82.33702
82.91285
111.39
120.2371
123.6838
82.01091
68.7246
108.9321
120.5403
117.441
113.7541
103.9325
95.94171
121.6297
138.4864
112.3964
104.863
113.4293
146.5935
177.5859
185.7108
184.2593
191.2716
182.9093
175.5498
183.143
151.2841
166.1793
133.3029
158.5317
126.4609
110.3064
113.3947
84.40969
76.38064
74.52209
73.32207
98.28167
100.0928
110.6743
116.7348
168.9621
162.8446
109.2
133.9319
123.4048
108.2958
124.7328
164.9722
141.1332
116.231
138.9224
157.3562
159.9664
144.4524
209.1523
171.4802
136.4075
