# Supplementary material for: The effect of artificial selection on phenotypic plasticity in maize
Source: Nat Commun. 2017 Nov 7;8:1348. doi: 10.1038/s41467-017-01450-2 (PMC5677005; doi:10.1038/s41467-017-01450-2)
Supplement: Supplementary file 4 — Supplementary Software [file 41467_2017_1450_MOESM4_ESM.zip › Supplementary Software NCOMMS-17-00795C/118660_3_supp_2531268_tvttcy.txt]

83.81
83.95449
89.63108
96.52451
96.03037
87.99958
99.60163
96.32207
95.46447
88.56417
102.5981
104.6226
101.7079
94.38561
91.72292
110.6521
116.8849
113.9831
118.0151
116.5384
120.6645
125.5465
120.1545
109.9377
107.4621
127.5739
129.0892
120.7914
131.3508
117.7578
112.6702
102.5596
96.65067
95.31105
92.24895
108.3324
111.9621
127.5963
146.5576
162.5539
148.9296
140.4047
169.0907
158.5704
173.7957
155.4669
172.5321
169.9989
167.9879
160.2002
134.6688
137.5773
117.7764
150.1736
170.2186
205.5212
171.6695
163.2415
137.6311
134.4169
132.3857
150.2739
134.6945
143.0487
119.8711
120.7869
113.6225
134.419
126.3858
127.4327
124.3585
120.3351
106.1628
111.5371
127.9538
103.2918
103.3845
101.3433
119.1857
116.0994
116.3627
126.9623
124.8156
128.4875
136.535
130.3583
165.1067
150.3663
150.4684
153.0843
138.3249
131.7564
148.9369
129.2367
126.294
143.8076
155.416
134.498
128.2265
108.4615
107.5097
108.0146
109.0345
113.6188
123.6202
121.1074
110.5295
119.8746
131.0383
139.6407
118.5391
139.5265
145.7825
147.3085
133.9197
133.4271
140.5526
150.6484
148.2405
148.2951
143.1287
133.0083
144.6962
140.1305
132.2124
157.233
172.8637
168.179
149.6121
168.5719
155.7939
165.9421
158.8668
148.6263
166.693
181.4519
176.3425
175.0632
174.6107
206.4179
190.789
183.9734
196.5338
185.8947
181.3422
192.5138
159.8199
124.2826
109.8745
116.1144
132.08
113.865
108.7884
107.5831
136.4072
117.0451
114.0253
105.4996
98.19139
94.36431
81.99673
103.4242
131.9049
121.7317
125.9289
116.0188
122.7395
137.8759
170.2325
158.8632
159.1594
165.0319
143.9712
142.5017
146.4422
140.448
121.1357
142.9479
140.0652
132.8072
116.7485
109.7751
140.0029
138.2206
148.4758
127.0905
120.5403
145.8938
149.7078
166.4341
153.478
132.8329
113.3877
126.2949
131.37
142.5949
132.6313
137.7166
140.9438
134.2218
131.0829
123.6648
108.9378
121.8356
129.8137
139.6257
137.1222
161.6072
155.7117
147.3286
181.4759
177.0992
172.098
152.9877
156.5533
144.6247
132.3889
135.5568
140.8754
125.9856
116.5191
156.0007
159.8988
119.1335
131.1718
161.3036
130.8371
133.4355
135.8929
162.7484
187.7335
163.2
142.7093
134.5477
166.8567
134.5724
119.1709
131.2649
147.2782
177.5593
166.6844
170.2606
160.5486
157.2196
169.706
158.4937
160.2538
134.7227
126.4708
117.1819
137.4953
151.9765
142.6393
139.4507
139.7448
139.2201
132.231
132.4795
126.6896
157.1891
155.4764
158.5288
171.7095
152.3221
147.1273
133.9592
151.2564
176.6567
167.1336
137.6741
137.6984
138.4056
147.9895
152.8087
166.9021
131.1347
129.3256
111.7994
114.4754
114.2643
119.6359
128.4344
116.6452
113.9456
143.0704
118.5786
125.2995
131.7236
125.1097
132.9064
118.0324
98.44128
93.68839
89.18623
101.8472
92.67884
104.2196
101.9617
106.093
110.2849
125.0334
119.4908
120.2713
125.1723
127.6493
140.4918
142.2422
140.6542
128.336
135.2128
150.4089
157.5241
162.7128
179.28
145.8815
149.3769
174.6607
174.0182
158.7982
135.989
141.8997
117.8241
119.5997
150.5474
136.9776
118.222
120.001
114.5965
117.2421
129.1335
136.09
142.1569
139.9915
122.455
112.9918
111.6531
111.3472
120.8732
116.2973
113.7923
120.1238
126.0195
148.1437
172.5937
177.4262
178.4776
157.9624
163.3581
164.441
182.8483
177.3379
198.7471
158.2806
166.3368
181.44
161.704
140.5707
149.613
127.3879
160.8533
156.3214
178.3514
159.515
177.2218
180.5225
190.2093
187.6782
182.4861
153.853
208.8279
181.441
173.0586
176.6098
162.9065
160.4306
174.3665
175.7389
174.3006
177.3734
199.5471
173.5297
168.0426
161.9861
168.8113
185.1474
193.704
165.6556
177.8858
183.3
214.0639
186.1191
157.0748
172.1661
153.9495
149.9582
157.5882
165.6069
164.6005
167.3451
165.4667
128.0584
142.148
141.3143
139.2435
164.2205
147.7611
153.107
151.5304
160.6593
158.0915
135.768
124.0064
148.4917
120.7199
129.929
136.9856
140.6232
159.7605
150.2257
160.0253
174.8321
173.8002
157.2126
136.437
160.4193
136.5122
135.3689
135.4172
118.9337
132.6636
131.4649
124.9206
110.6098
112.9422
104.7259
87.64173
83.7537
80.36382
80.92136
80.9472
90.51794
86.60534
98.094
97.6822
86.88435
90.05289
88.87221
77.16148
75.91783
74.79772
76.12548
66.23906
72.48053
75.49877
71.2998
69.63569
81.48592
81.80709
74.24194
79.30308
76.71956
96.93832
99.83112
106.5699
115.5389
120.7784
120.4811
122.3718
111.6521
106.9416
119.589
108.4458
117.416
126.6996
139.4052
154.5875
137.7973
122.6782
141.8626
125.7513
131.3394
117.2433
112.5908
126.0505
121.6861
127.1403
91.29504
98.58438
101.6495
110.5516
118.8606
120.5032
111.6327
141.0837
129.6308
101.6758
115.0949
131.4164
122.9884
128.9387
143.506
142.9171
157.9356
153.831
130.1191
125.1875
128.9294
113.2571
106.5276
95.05657
118.723
132.3735
122.9646
120.2219
118.2186
113.5433
113.7737
113.4957
102.9926
103.9142
100.2535
88.89838
81.43419
76.12899
74.82367
72.1589
65.14452
67.56066
71.95624
67.76115
71.14403
65.0558
66.28794
75.25308
86.21796
83.85185
79.44722
81.86999
96.6186
91.24299
98.88981
101.2049
83.91165
100.3389
89.13246
85.96928
80.87761
72.71238
72.51064
76.56242
77.99829
84.95006
97.57093
102.346
95.35005
106.8911
117.233
102.5404
112.7307
118.7708
111.7852
110.1461
121.5636
122.6142
116.6345
121.4963
130.6687
129.1159
131.9877
133.0429
121.1859
106.6304
100.2629
113.0925
109.5383
124.4055
150.3503
148.4644
134.0717
123.5337
125.4895
100.5242
109.0731
113.896
126.4408
134.76
135.4083
135.7203
139.1262
138.9317
169.4469
173.9149
161.5527
139.9501
150.8954
154.8298
169.3152
188.401
193.0671
183.1767
206.7126
202.9315
158.5708
168.6896
151.5079
159.5346
140.453
110.7943
118.3802
103.3839
100.3482
93.47468
104.9908
93.7693
107.9491
97.21528
107.7929
110.3848
131.3981
116.9671
110.5186
115.1837
115.5975
112.2276
117.9294
108.8985
127.2218
117.3564
113.756
98.72684
84.2282
74.44475
69.78858
61.20783
72.18625
67.56317
77.15248
73.78916
63.36602
73.40871
79.38958
76.67988
79.22072
78.27788
74.16613
85.28954
93.70941
101.8363
104.6519
107.943
105.6065
107.3698
136.7495
129.2983
153.274
155.7946
140.5307
156.1651
143.2136
128.7548
149.3537
153.3473
137.9937
143.2762
152.9707
166.6834
159.3348
149.0848
132.2306
127.61
121.6442
136.9396
133.1898
133.257
145.3934
135.6142
150.5417
140.6178
116.5042
128.066
150.8757
150.6038
145.4263
139.0231
145.4327
133.1161
152.5492
133.7052
123.2805
118.1951
132.8424
110.3481
102.2207
97.00284
103.6121
104.1668
96.34215
96.64171
97.85132
102.4834
104.4356
86.84317
97.32851
94.74551
107.4615
109.4897
98.45174
98.31752
87.93302
95.41442
80.50611
74.3723
70.94912
74.5903
82.81441
78.7426
88.01607
87.14042
76.82823
69.3439
59.29273
66.51839
66.33556
56.68582
62.11608
62.39229
67.64456
73.32661
66.99989
76.33609
76.48602
69.78289
76.08802
69.38806
65.11863
65.58953
59.24
75.49925
66.94652
84.1139
85.28972
78.78656
75.52687
70.28012
70.43642
88.78672
78.49711
70.50334
67.1246
69.21907
71.51748
74.95054
74.60941
88.61066
102.057
93.78608
112.5738
110.8853
105.2812
103.8866
109.1157
105.878
98.38737
106.6897
104.3394
93.41706
107.9253
115.7612
105.2082
125.6174
124.1226
145.1992
143.6466
139.2222
141.4565
143.8841
144.5317
129.1152
133.538
154.0563
143.5604
138.1633
142.2982
136.7248
141.4922
128.2903
138.9824
146.5797
144.734
140.4876
150.9678
143.9529
131.3384
144.8308
160.5873
156.5268
165.1719
150.3588
142.1492
149.4861
145.3623
150.5878
151.53
133.1539
155.5073
153.6396
161.8313
141.542
140.8356
136.4928
146.1795
139.8185
157.4525
157.4227
133.495
150.0661
140.0206
146.7073
146.5139
144.3921
139.2861
126.6899
122.0534
125.6711
121.4415
140.5071
133.9131
114.9496
121.0052
136.2629
147.3248
146.5835
125.9403
133.5021
151.4334
140.8748
139.0356
124.1268
123.1219
130.4936
130.8192
123.6439
119.2654
124.6358
131.8797
158.4148
131.8053
142.7563
135.4778
139.1086
154.1818
157.9103
167.7051
183.7692
180.4012
153.9263
160.4686
151.8931
132.7489
120.5395
128.3474
136.3728
126.8671
117.3017
147.8164
159.2422
161.3291
150.9396
150.399
160.9546
127.4979
120.5165
122.7804
135.6377
116.3996
111.9498
106.3174
111.4895
142.9513
129.2851
142.1235
159.1097
139.864
149.9256
152.7065
159.9202
150.8895
138.2195
135.6194
168.7632
190.2202
157.5793
150.2418
151.0342
160.3597
148.9293
141.9101
135.0888
154.8192
177.689
159.8502
149.5547
128.4159
116.5204
121.7303
127.1644
139.0171
140.3664
141.3315
153.6765
145.9376
126.7253
148.0613
148.8356
141.289
139.6855
127.0097
130.2178
134.5043
142.7199
131.4374
118.6842
121.3772
103.1464
116.231
113.7698
117.9549
94.98898
94.1446
102.393
109.9767
104.8005
114.8913
121.1073
119.8811
128.4761
138.2341
123.6651
119.5677
127.2094
123.0464
107.8049
92.21881
97.71864
77.727
69.43238
64.70748
77.8726
72.65687
80.28765
83.80997
80.07437
86.25255
87.41196
116.4084
124.6105
119.7354
122.4551
109.2542
130.187
121.9735
121.0659
115.2848
112.0977
115.9975
119.8502
109.4616
96.22372
98.96218
82.47413
94.9655
100.9854
100.2114
114.6948
122.1979
120.8601
135.2395
132.9146
129.6668
140.2848
160.3136
134.0874
111.6452
125.6224
125.7745
142.9252
118.6554
111.7601
106.6968
102.069
118.5707
122.4435
130.2483
106.3892
122.4771
121.0544
123.0781
124.6371
127.8979
117.4222
159.0708
164.2484
161.7224
136.1861
121.839
122.2433
132.1245
128.9175
132.6843
116.9467
106.3822
100.8142
96.70781
101.2618
82.63857
84.17393
93.83044
100.2242
100.4829
94.59806
88.6567
97.49027
97.10885
97.12269
104.2732
130.1493
113.4732
127.7018
138.7543
124.2073
152.5378
133.131
119.3962
111.5972
133.117
149.8697
114.1522
106.5053
98.92882
99.42504
111.8758
104.1849
101.0689
93.06471
99.58865
101.2253
126.3313
123.5123
123.4577
137.0096
131.6572
159.384
160.4203
134.115
137.4149
153.6832
140.1471
133.5222
118.7715
122.2071
155.9983
147.4124
143.8801
165.6814
179.0583
151.3584
151.0804
137.0372
156.7397
170.6574
168.3768
175.5042
164.904
144.9312
170.9756
178.8129
184.0706
164.7567
165.8953
159.7727
165.6243
180.4736
171.1122
174.5763
172.7353
179.8909
195.5387
157.9844
169.1501
167.7468
171.3369
180.2071
174.453
162.7702
164.6284
175.4895
176.9703
182.5278
163.1418
155.0625
145.5034
123.1996
150.6131
138.3117
147.6564
153.6419
154.8929
155.7582
186.3873
159.9855
197.0487
190.6479
170.3416
176.381
150.9538
161.1701
143.3521
145.8178
150.539
155.5615
182.9372
180.5801
200.3899
174.6008
172.3743
174.5921
178.6376
167.1
187.2764
171.4621
176.9684
166.0762
162.7135
171.4379
185.4194
172.8001
167.3541
169.9409
172.3589
192.5336
150.8573
164.9455
162.9874
163.1312
175.4377
160.4714
171.5095
178.6949
149.1622
152.2774
152.1657
148.6471
147.9462
164.1962
148.4817
144.6322
157.1426
160.0662
150.0402
153.4215
135.7195
144.6698
122.3657
125.8193
129.7808
132.225
115.6935
118.5667
123.4303
141.7531
143.274
135.3262
126.6084
170.3947
163.77
175.2575
202.9747
196.6721
186.9909
167.6253
171.6071
197.7532
203.9732
210.3975
208.6772
198.4706
189.4814
205.5336
222.214
228.3702
236.0341
237.322
217.0125
199.2566
167.8877
147.3138
168.24
172.0086
145.4844
155.8676
158.4106
177.7289
224.2077
205.2945
188.5836
172.7268
193.9758
182.6323
190.999
197.5062
180.1007
175.422
161.1039
152.5831
156.1613
172.8366
157.926
171.7322
172.5868
170.8913
163.1525
173.1205
156.3743
167.2977
167.278
187.8917
171.3184
170.7939
185.5876
176.6118
176.9768
166.831
168.1618
170.745
158.483
160.8794
147.9185
152.685
163.8566
186.1887
173.4417
137.674
146.9566
142.3582
164.2548
162.7847
166.2282
167.283
175.6793
164.5151
182.3125
174.3447
166.0486
141.2125
149.2009
133.5413
146.6257
141.1985
160.5222
147.8094
138.9793
146.7762
164.5708
159.2351
175.7855
172.1507
182.6161
170.1017
157.6175
172.9011
186.0823
150.952
147.4455
144.0139
163.5324
162.9427
146.1723
141.9513
144.3546
137.3739
141.8306
146.7007
137.0322
149.1345
147.5113
169.0269
157.0046
143.6614
133.2069
125.8826
144.9611
131.9265
153.6334
145.0571
179.4139
171.3657
157.8632
145.147
144.3539
122.961
139.819
123.5168
148.8897
132.0002
154.0867
156.9147
151.4655
142.1139
130.7687
134.0935
129.2715
110.8752
122.1865
134.8099
145.6148
137.6573
148.227
131.6323
144.4919
160.4014
153.1623
152.1089
165.1334
191.6315
180.3315
172.5428
132.6043
124.5805
136.5267
164.0029
168.7804
167.1524
150.4867
145.9125
136.1646
147.8007
148.1821
145.4587
118.7475
115.9947
140.8653
161.8854
128.4044
133.5717
130.6333
122.4433
120.2722
122.6784
122.9135
137.0436
129.2049
128.0428
143.2794
132.5349
121.0105
137.7502
141.8322
112.232
118.8373
119.2098
115.4632
96.08056
109.6095
100.7619
88.3425
97.03681
94.19922
105.1427
107.3084
99.86491
95.58652
78.0272
101.434
92.98405
92.9784
91.26939
88.86916
90.02798
86.11609
83.71408
90.5043
82.38802
75.80547
79.37502
74.42913
75.88875
66.14831
79.87994
79.7946
77.07392
78.02113
67.7402
78.26392
87.32331
89.2402
83.66479
70.92688
82.16258
93.67906
99.15617
98.80655
101.0539
95.81137
92.4613
99.82435
112.6989
115.2838
110.5656
111.6268
122.9151
129.5953
139.154
131.2191
128.0292
136.6406
127.9046
130.23
134.7889
133.3476
137.9259
145.8976
147.9582
133.5971
140.7616
154.0692
148.5275
162.0707
179.2016
181.4836
168.9293
161.2076
161.7414
152.8897
136.3163
129.9986
142.919
139.4408
125.7305
120.0652
120.4726
132.2492
119.7197
105.4651
116.0699
134.5268
154.1911
150.5236
139.4906
131.8181
166.6195
149.6782
154.3446
140.225
128.7144
149.2246
142.1099
146.3036
150.1532
151.6924
168.4401
172.8339
192.6437
175.5564
168.8507
170.7319
188.977
180.281
147.3071
133.4354
151.9175
143.5563
142.6524
152.4352
161.7443
152.4197
176.6116
159.8414
153.6221
143.3818
131.9933
136.1588
147.5241
160.8047
168.8572
150.8048
170.3283
160.1574
149.6523
176.7835
146.7141
161.5211
164.7915
178.4931
181.5352
187.0742
211.2844
209.7038
182.1788
156.4441
186.0203
189.6381
161.0003
169.6165
192.9254
172.3944
199.8713
169.7824
176.2155
161.5322
142.1726
140.5409
120.6027
130.032
136.7982
124.3011
124.4575
115.0785
118.7309
99.17775
103.9328
99.46844
113.1398
96.96389
101.786
136.3491
130.6059
122.5207
127.9762
128.9144
122.1078
143.8893
155.0841
119.3584
121.5403
127.5386
113.848
121.3439
110.2062
115.0824
121.7754
102.6384
106.1553
105.8175
99.56424
112.8005
118.2488
129.6255
126.5256
119.637
125.494
130.4974
130.6353
127.245
166.3911
133.1187
136.2782
131.2475
114.3057
117.0794
123.4944
122.3205
110.7339
108.5906
106.227
123.19
124.6808
119.333
128.5418
123.1516
122.2866
104.2193
104.0529
104.6178
92.0339
99.21748
119.2663
131.9676
111.1183
104.598
103.6218
103.6083
107.1662
107.6906
112.5549
112.1327
95.38567
116.0318
114.7952
109.3316
117.0958
125.5828
138.8203
125.701
113.0941
118.7149
122.1207
125.863
106.1162
99.07987
98.60956
93.24019
92.53907
97.66906
103.5356
95.82815
95.58662
103.1726
120.1033
119.0345
130.2097
126.7656
110.8834
128.2187
129.8107
139.9325
117.7869
127.0643
118.7261
144.2525
143.4402
132.5806
122.536
110.231
111.8968
113.7023
123.0005
129.6597
113.3654
107.6438
111.9848
115.8423
108.6356
120.2239
110.7029
103.3848
109.6102
99.86316
111.9981
118.7849
99.22584
112.1682
117.4754
121.637
105.1849
119.79
130.5241
139.3242
118.2109
111.0285
100.0351
94.89907
83.80281
104.5692
103.7418
103.0259
112.1148
115.1993
124.9779
126.8837
142.5825
149.3425
140.9753
142.0619
141.5935
158.0769
124.513
113.6758
112.2743
89.13107
94.53653
114.0243
126.5939
138.9361
121.1929
111.9838
121.4667
133.6712
132.6196
123.3243
119.7195
137.7593
132.8183
139.5785
160.4234
153.2868
149.1918
154.2398
152.7754
141.0918
127.1908
137.4751
110.5085
120.2872
127.0851
127.7221
115.3245
122.3542
126.9247
126.8871
108.2916
119.6513
107.6242
109.9971
104.5956
102.4829
117.8751
137.557
133.6562
123.4585
118.2131
112.0727
133.3365
125.8798
148.4291
136.2778
134.1006
145.8526
139.9916
160.5937
163.1576
144.0716
148.4369
148.7142
146.7887
137.7915
126.2033
128.8507
143.9173
150.109
145.9152
139.4665
164.3373
158.5224
160.1782
157.2951
182.4207
180.7865
169.9939
159.4165
146.2552
131.5582
137.6794
124.5732
129.0076
114.0573
124.5842
123.5316
129.2967
143.1105
150.5557
151.7674
125.7397
113.9974
125.1339
127.5013
138.793
131.8975
145.473
157.0125
167.7216
155.9522
155.992
116.4866
110.2878
110.5373
117.7238
135.4794
138.1356
155.4669
167.0868
177.6396
146.1574
140.7022
142.9646
124.4591
147.0235
147.1553
161.248
155.9124
154.3176
140.9766
125.1507
116.1484
106.6897
96.49717
98.67783
94.33057
113.1311
120.0793
128.3716
148.1202
155.3565
159.3595
157.3695
157.5855
123.5033
127.4548
117.1418
149.6349
155.1148
127.0945
132.3072
124.4262
116.6278
125.0991
134.7591
134.1656
127.3671
159.2564
156.1842
131.7101
110.4083
106.5229
116.2725
118.8688
110.8154
114.2049
119.7872
112.0673
123.7593
120.3033
109.3403
103.6737
96.76186
101.2699
96.84742
102.3068
115.74
117.8732
124.4654
124.651
109.9957
112.8867
122.6027
144.6907
126.6528
123.852
120.8348
108.9111
104.2782
120.9122
140.1497
146.1501
175.9862
174.4148
155.1494
164.7945
179.1964
205.0957
223.3632
215.6684
177.1709
164.1566
151.487
175.3358
154.0609
157.8542
148.2567
147.2421
136.7376
155.9053
130.3347
156.2259
148.2753
161.4964
163.6421
176.8114
165.2965
171.9366
191.8157
181.159
202.8993
168.8404
148.0699
163.5772
147.0657
159.1572
169.6347
199.2589
165.5617
143.7371
155.6284
144.205
144.3777
138.6195
153.9212
190.8902
175.1956
148.1494
170.7891
187.3397
168.9521
156.6825
147.7128
153.8552
168.75
197.3951
164.7638
172.1428
201.8013
200.0773
194.1333
193.7444
183.1409
169.1044
150.1423
166.7226
138.6451
160.3899
143.0313
149.6284
143.4681
150.5614
140.8233
144.1097
149.337
165.5569
160.6864
150.9421
138.3803
176.9127
160.2567
141.9933
143.6154
130.4889
126.9183
125.9779
123.6037
161.7303
168.3465
164.3595
175.5461
180.0948
158.6579
157.5899
134.1534
139.5212
141.9032
153.9646
156.6939
145.9589
153.6798
144.5254
138.3263
128.1
141.3167
155.9577
145.2508
146.6428
172.3662
180.0723
186.7824
151.4561
143.0975
158.9497
153.6142
147.7526
154.3758
146.625
163.7143
168.9286
181.6541
158.7151
159.3426
169.547
171.6302
185.7611
197.155
199.1145
180.2884
177.7392
154.4806
153.8325
148.1796
157.1395
189.9545
168.1587
149.89
172.3532
190.3804
145.6278
144.3985
135.297
140.4448
150.435
167.6636
175.5699
164.3296
156.327
187.5715
205.9114
174.6406
166.3483
194.3183
196.7082
169.6835
174.9608
177.2183
159.1407
148.4513
140.4699
156.8101
189.2368
190.0258
176.0588
161.2004
186.1504
153.2673
146.3873
137.8133
135.8265
129.1563
123.9205
134.4787
148.0847
169.6703
174.1741
159.8548
144.5384
134.0843
136.4419
150.4868
122.7242
110.5442
116.1214
102.2691
118.9309
102.7155
100.2282
104.841
93.67568
98.2119
103.4275
104.4913
112.5338
116.511
114.5694
108.8824
113.4723
117.6726
122.5678
151.6214
143.3231
150.9529
167.9861
159.2283
168.4832
170.7933
164.2289
133.8711
126.3284
130.0676
127.9279
118.7831
105.2122
114.1075
128.1896
114.3894
112.932
94.86967
98.32427
90.76966
96.86495
100.2524
109.5384
106.5494
108.1643
99.1266
113.1307
110.8549
95.04202
106.9019
124.9334
144.2159
155.5738
154.2956
145.1931
155.7945
154.4807
141.7935
138.156
127.1732
135.093
130.8695
144.3352
146.937
154.1803
152.6117
160.6654
153.2696
128.0491
117.9144
139.3565
141.4071
132.9505
147.4773
140.6414
165.3984
175.4883
156.0547
158.0091
165.5087
188.4717
186.3824
194.7788
192.4328
162.8623
139.4402
139.6515
150.5043
126.6088
126.3341
132.3538
141.2383
146.2118
148.3265
148.8706
154.2236
142.5906
155.845
150.1214
139.694
160.7924
145.4846
135.7194
154.7862
150.49
154.2762
148.2953
147.8776
142.6771
158.1848
164.3996
183.5287
179.6005
149.8582
163.9465
165.5881
170.4611
165.7839
155.1399
159.7126
163.1368
174.3514
183.6703
195.9297
169.409
188.8506
183.5089
200.0234
178.1537
190.3709
171.6357
168.7471
200.9856
193.4708
209.4575
195.2199
180.2775
193.8686
220.659
228.0117
209.3017
201.6419
169.1468
163.2797
194.9904
199.0351
186.8005
185.8754
178.2824
186.2186
177.7955
156.2454
173.2388
170.8027
191.4516
190.3257
165.4085
157.9278
164.9597
169.7792
156.6447
164.4908
160.3436
177.0148
164.1747
160.776
150.4498
135.9245
110.3893
103.0766
97.42531
112.41
113.6747
133.0487
135.6346
128.8934
147.7695
172.458
177.5805
152.7765
146.2245
116.3865
106.1952
99.98913
102.7366
120.7522
119.0015
115.0922
119.6656
143.8368
148.5533
140.3923
155.1586
174.4772
162.1598
166.6545
213.0316
194.9653
230.9735
187.678
184.4866
180.6755
185.3592
183.8697
170.5617
180.9265
173.7687
170.2126
182.5565
190.8766
178.9995
180.8174
166.3242
188.3838
193.296
204.6672
203.7362
203.2028
217.0767
207.0952
197.1338
215.1017
181.5765
204.0082
197.4086
223.7498
197.8188
166.8841
165.019
168.0806
174.228
188.6497
167.4487
174.5989
162.5846
165.9233
159.9408
147.1899
159.4745
154.2713
158.2578
169.074
182.2953
155.886
163.5604
148.4206
169.0615
154.3146
136.5272
139.5119
147.7806
152.2646
153.5463
158.6231
160.1434
156.0656
137.8557
134.5306
156.7571
149.4929
152.5102
141.7901
158.2868
173.49
166.6804
173.9391
171.5965
148.8092
156.312
130.6971
153.7127
149.4159
144.4063
141.5785
149.4289
172.902
152.004
139.6034
154.0152
135.5772
132.9181
154.5206
137.3947
145.4533
159.9152
156.2529
151.2401
141.1271
139.5536
136.7622
130.2164
133.5926
149.4152
168.5456
158.3314
152.3441
168.4928
170.1236
182.4496
171.3771
169.8731
154.4432
162.2702
155.6239
146.9292
146.677
175.2104
181.0068
162.9322
149.2859
154.6688
160.6581
153.6353
126.4125
131.7367
155.2795
177.4833
146.7431
146.4234
154.9139
166.1011
163.3984
151.472
155.2398
142.9301
153.742
146.1945
146.4707
155.5697
155.7919
153.4779
176.2747
190.5158
193.403
164.8674
149.1681
167.2544
169.9552
155.1992
153.6311
146.2072
143.1955
141.7019
131.399
159.3175
169.0679
170.113
158.749
152.28
144.9736
143.1932
137.5551
124.6874
130.1209
141.3163
153.0286
144.3048
163.2245
141.1992
150.7027
146.9714
126.5975
114.3466
123.9313
117.3635
128.5981
105.4208
89.73924
105.5472
120.5493
114.3151
98.61724
90.52697
95.43673
112.095
114.7459
135.5717
137.559
