# Supplementary material for: The effect of artificial selection on phenotypic plasticity in maize
Source: Nat Commun. 2017 Nov 7;8:1348. doi: 10.1038/s41467-017-01450-2 (PMC5677005; doi:10.1038/s41467-017-01450-2)
Supplement: Supplementary file 4 — Supplementary Software [file 41467_2017_1450_MOESM4_ESM.zip › Supplementary Software NCOMMS-17-00795C/118660_3_supp_2531269_mvmmcy.txt]

81.06194
98.43389
92.35048
102.877
101.2021
94.50113
108.8571
105.615
101.1527
119.5852
121.6317
123.894
93.10035
94.66044
85.46604
92.33491
91.35738
77.21581
80.85955
89.33219
93.47533
93.15244
91.82117
108.2873
124.7355
106.0676
108.3929
118.447
132.2496
123.1968
115.9568
103.6153
96.92517
93.23708
87.57649
71.66949
77.60577
71.68575
73.36953
63.22154
59.7916
59.66189
56.05988
50.55667
51.85242
64.37622
58.44399
60.971
59.16238
59.32215
65.90753
66.66367
55.90755
48.31895
49.35158
45.2341
50.07091
54.48437
61.56052
69.9676
71.64556
80.77643
98.81009
119.0304
115.39
112.3946
100.0538
98.25143
104.2354
103.1282
106.6475
86.93693
86.29478
91.16719
97.59095
109.0442
105.1831
97.72568
82.03867
94.12141
104.7061
105.2434
109.0939
100.795
108.3917
87.51785
67.57447
65.64557
64.21616
57.03867
64.70911
63.05824
71.82978
73.79929
90.95967
95.38286
86.57015
87.9324
81.72529
98.71532
91.57972
90.03953
106.9936
111.9946
111.5901
113.2399
116.9474
125.881
120.7366
118.7447
94.11382
71.58869
86.98734
81.48449
77.3702
74.0318
82.92704
89.39488
91.10993
88.3817
79.62615
82.59954
93.62589
89.18243
85.96725
83.2659
76.03741
66.89502
77.76692
82.22014
71.11966
63.30129
51.39873
53.90804
57.55634
60.03575
60.03811
63.09689
66.11311
64.7391
65.88526
60.92431
63.99423
75.63236
74.59737
83.49905
65.80646
65.94942
68.97448
72.72457
87.69416
83.80592
93.58372
91.09827
91.97651
100.2705
101.7084
121.0287
136.5897
141.412
115.5461
114.0424
99.00864
91.02375
83.81083
77.23585
71.68885
62.08974
65.61991
77.12053
79.26518
77.12038
75.10947
75.82561
81.49895
87.03436
83.77716
91.60327
98.21892
100.5945
110.6118
101.0272
107.5347
97.70317
101.2569
91.34011
91.80918
80.47661
77.05103
83.62945
78.01296
79.95981
81.87721
69.04237
82.0682
86.30118
94.1305
97.72246
98.368
85.5008
80.63737
76.905
75.21512
81.27871
84.25342
80.80858
78.29952
88.37673
75.40312
63.08348
48.894
58.55001
53.21735
54.21641
55.94247
69.33739
61.93287
70.77085
77.7309
80.53246
76.37942
75.38179
77.97754
69.91048
73.48349
82.21459
78.39952
77.7023
74.91283
73.14621
66.97672
63.39189
63.24287
67.42712
63.98123
61.66035
66.15048
79.46069
85.86406
79.31527
69.18323
65.12642
64.98464
67.12577
55.95618
70.28956
77.84229
77.62938
91.71902
73.02349
73.92556
69.80681
70.43256
79.0203
66.23181
85.07602
88.25306
82.06697
87.89987
82.61728
86.0975
98.03471
87.32502
84.33438
79.81486
73.49748
87.39258
79.97139
90.12024
104.7227
114.8428
106.9029
110.2379
104.8277
103.948
115.8089
106.978
108.0463
106.151
111.85
101.5281
102.4093
111.9978
129.7864
138.419
107.3014
106.1305
114.8086
110.0013
111.5354
102.2543
94.70215
96.39407
123.6105
119.2164
98.79418
115.6201
104.0788
105.9451
98.50371
94.12938
110.02
106.2736
105.9818
100.6181
97.97825
78.82879
79.06624
95.49662
94.78115
87.09295
88.5129
95.63567
108.5487
113.7042
111.7119
107.5261
123.9239
106.9168
105.6464
93.25584
83.61689
78.18624
86.85642
70.46435
73.56798
88.72661
98.5946
107.8335
108.6706
95.82465
90.46658
88.53473
91.7097
87.41069
76.61179
77.15157
73.75922
72.20021
78.64218
80.42142
71.50127
64.25739
57.4449
56.72666
61.52988
63.89127
56.45207
51.4865
46.18586
50.67282
42.94301
48.52796
47.67543
49.05416
44.57546
46.76528
55.23392
62.86397
47.72086
43.04016
45.29397
42.91292
45.521
43.67774
35.78075
31.35991
31.6401
37.3029
37.25692
40.0208
41.36394
41.53492
35.8778
36.98189
38.69241
37.094
41.09612
48.62226
48.12012
50.13452
54.20672
44.663
48.56495
44.06557
40.0346
43.2533
46.20721
49.85551
39.67856
39.13491
37.40929
39.9409
42.06056
49.52017
55.04437
54.50643
54.75766
48.2154
54.53062
52.14733
60.81013
59.52522
62.55852
50.94053
46.09837
55.28698
54.83441
58.29946
63.45501
69.92049
74.48229
71.17123
61.73231
66.65756
73.71632
79.50239
87.43747
85.18684
69.64797
78.35473
72.63674
64.96552
65.75163
68.03157
59.53622
59.7392
63.92646
64.85514
71.93353
91.55177
93.73784
92.3993
96.02033
104.8253
73.98543
79.73216
85.2254
95.72972
83.94876
89.21486
113.2204
116.2329
121.4934
134.1076
137.9922
142.3525
152.1022
129.4782
122.6178
129.6537
127.559
129.071
132.038
144.9598
134.1715
138.2605
141.6213
152.3367
143.6304
129.1316
144.7883
142.902
141.959
113.6498
111.8203
127.1483
143.9067
123.0132
126.7486
124.8598
118.984
118.8582
128.1606
88.84308
93.25027
97.42908
86.49267
98.03711
83.82003
81.24675
96.75522
110.3123
98.28146
99.80492
116.7644
117.2089
122.3633
126.4485
124.8729
114.6303
105.7392
80.74602
71.15835
86.72766
82.63336
76.20398
81.81322
77.079
67.92028
68.43393
62.95819
79.16406
92.56384
75.56658
85.06066
62.01712
52.01029
63.78671
67.71354
73.38725
58.5815
74.58835
82.04617
96.83281
84.76546
81.33855
82.5069
84.46657
94.68856
98.35227
100.4964
100.207
100.3234
108.6548
127.8273
123.2444
123.7449
142.3444
150.4392
152.2808
151.1391
143.7696
144.3253
140.4666
150.8776
140.0419
137.3141
145.592
141.7541
123.1005
140.8847
140.539
144.494
149.4183
140.9296
155.5816
143.4049
138.5782
138.2048
139.0811
134.9648
126.1754
140.7145
140.6698
128.1583
103.739
91.70937
94.78175
97.84535
101.5806
94.00932
97.28473
94.54191
91.65616
106.1297
100.0573
107.9247
117.1758
101.6426
98.03597
111.1674
114.5673
92.3888
90.60136
94.56041
83.87634
76.92742
85.17756
84.58137
89.13536
90.33725
99.77087
97.57788
87.4276
94.55024
78.42019
69.00061
69.94869
80.52419
70.45214
72.03437
66.88766
67.51918
71.69044
74.35627
80.6204
80.60375
74.43006
84.45579
82.1489
91.91386
83.42489
77.72076
77.69971
86.07828
77.48111
78.16161
84.9802
85.5772
91.6316
105.6401
101.9648
100.6291
97.79947
85.0288
94.11847
82.93071
92.99906
99.41628
87.36012
91.5282
81.66049
84.28471
89.98682
87.07911
102.0803
86.27296
108.1782
123.2206
127.4541
133.1703
141.0794
152.2647
158.1445
178.2102
158.472
139.822
150.3899
158.4259
150.8573
154.248
159.8888
181.2589
180.0183
160.5535
136.7572
142.5689
135.4339
137.964
117.937
111.0046
98.39994
74.54631
75.74688
98.63052
80.6364
85.5061
84.37486
83.20857
74.87314
85.16845
81.82028
93.10958
91.46889
87.80726
94.58343
87.19575
90.74983
98.76144
111.1693
98.06401
102.2493
105.4854
94.57065
87.04297
107.6014
114.3916
99.84915
90.95768
73.80942
99.55635
82.35159
76.75226
77.51328
80.95492
77.95524
72.65709
92.71706
103.2033
103.6916
100.9311
96.91363
90.40155
84.93531
89.85316
99.45471
103.1182
116.9095
102.8759
105.5638
121.8171
115.0028
125.1603
136.4705
137.5252
120.3123
114.92
119.019
113.2426
116.3368
111.6565
110.1045
120.6892
122.3419
116.2469
117.7347
132.4282
137.9244
130.8231
122.5189
141.3405
154.0914
144.8787
143.4326
159.1913
163.5773
163.3249
166.9822
165.6354
154.6551
155.0712
134.9129
161.0225
174.3606
163.5383
150.7473
166.6174
168.4256
140.1872
173.1064
150.8361
148.0513
149.7842
163.462
174.2139
160.0661
136.7024
146.7417
156.8148
137.1928
123.5704
132.3959
115.6519
112.7522
112.5554
103.2457
111.7224
105.4901
108.0485
115.5815
110.0261
125.2745
146.8016
151.2332
128.0969
117.7257
121.1015
105.4972
103.6154
100.8363
77.8321
80.28863
91.5554
79.51187
72.22319
81.01752
93.64127
87.94622
91.47323
104.3259
97.77847
89.21818
78.93163
83.5137
81.04602
87.98733
86.70416
76.93375
75.78435
86.18833
85.93257
85.35729
84.80373
92.73658
86.21629
76.29993
75.61692
67.73269
56.48671
62.51267
61.09143
65.83828
63.92754
62.99037
69.58005
67.84817
54.73808
55.61634
58.69727
68.2013
66.26
64.84788
64.12186
61.79333
68.01349
65.08068
78.06577
71.50592
66.6054
70.84139
78.54544
77.79483
70.98163
74.7321
74.83501
71.3999
80.35675
93.28829
81.39943
89.3306
89.1867
89.54652
81.70919
97.31508
89.72246
96.87001
100.6592
90.1516
83.49206
84.28886
93.00498
86.65912
94.40567
85.01836
85.50163
73.99307
83.08954
70.7292
68.72474
65.38231
65.0004
61.38517
64.69055
62.43232
75.06218
78.09872
74.88326
79.5793
87.28612
88.98127
94.56776
89.81274
85.73496
81.33072
64.71894
67.85626
74.19682
74.55839
74.57965
88.82595
89.27365
89.31187
88.66179
101.5798
97.35775
95.87574
108.4447
117.992
96.12315
98.90867
82.6727
74.43047
73.10423
63.8912
67.6043
75.9624
83.54152
85.11775
84.65704
66.09327
73.02229
70.22813
64.67558
69.49157
73.69692
73.49461
81.74209
83.57113
89.37546
91.84707
89.13527
93.61503
96.89401
84.34841
78.55717
70.1446
69.37342
78.65582
74.13067
86.82323
92.50774
94.51362
92.05284
100.5178
94.70798
86.44154
86.44115
82.69595
81.4357
84.06995
73.80478
74.94378
85.10593
84.27286
84.70754
80.3545
75.9054
64.09649
79.1854
95.08767
108.0623
111.4473
108.7238
117.4445
112.6195
101.9604
104.3132
107.5656
101.654
100.7263
97.88397
107.6036
109.6533
109.7686
113.4753
116.0114
118.4654
138.5553
150.0914
133.4824
136.7294
127.5667
150.8071
133.3118
117.1539
117.5737
122.884
127.2337
111.4805
105.9308
132.229
134.384
116.2197
97.84287
96.48112
101.9975
118.5185
113.5269
110.0637
101.9884
94.49348
90.91979
102.4909
101.8684
113.5408
101.3334
89.43873
86.8396
88.54605
92.80128
84.81491
91.33259
99.05603
97.03791
122.0586
111.1868
112.3575
112.3202
106.7024
101.386
118.2138
102.0156
97.561
95.32608
84.93527
107.8042
95.51017
74.92687
82.25868
78.18851
78.90698
88.95814
102.8724
100.5694
104.6451
101.6951
106.0908
101.9158
147.3535
137.5748
151.1891
154.4379
145.6752
140.2218
125.0863
118.0657
140.4757
160.6959
152.7197
152.6119
125.967
126.7094
131.2055
130.2052
113.4657
125.4041
108.1318
109.515
114.1236
136.2528
131.5162
115.4273
101.0965
95.50624
104.1448
103.113
109.0069
116.2205
123.0888
139.8199
120.6444
126.1373
115.1214
91.61846
84.28465
80.94501
81.76597
82.91214
77.93851
78.11325
86.47256
87.23172
106.6544
101.2312
94.9088
90.49225
99.53878
86.90106
86.52568
91.59085
92.42811
91.42661
104.4633
87.07343
80.56234
73.06144
63.45312
60.59506
69.8674
68.08315
72.37317
72.24225
64.67683
72.16241
71.7984
63.81655
71.46001
78.23055
61.49418
66.02797
56.98486
56.88506
64.81915
67.4638
68.48594
75.7633
77.35957
83.4311
89.30044
86.16538
80.9272
61.64828
73.87655
74.87683
74.8697
79.25933
80.70837
81.49644
65.58584
62.48748
59.08544
63.05902
66.82045
64.24516
65.6569
65.25835
62.32936
69.84566
72.40388
74.2376
75.18294
74.51541
71.18364
70.8874
68.80993
67.08823
57.76565
54.39521
51.93494
50.7778
45.74581
43.13689
49.85325
52.02177
50.86366
51.8005
61.97475
62.752
71.64999
76.79495
73.94751
70.29118
67.37569
65.68834
71.5272
81.66662
71.68015
60.00278
61.08002
64.49743
61.70988
58.61527
60.24358
64.30912
67.41234
59.09601
56.15762
64.4889
64.74801
68.50546
65.0291
68.08799
70.63323
71.15237
73.59452
68.3316
65.7361
69.52018
78.30489
75.49279
90.42686
89.7548
88.89541
90.61057
80.51195
89.53918
100.5617
108.2993
105.3275
99.86778
87.58479
82.29662
67.68539
70.3055
58.03451
57.46552
54.33711
56.91747
56.28332
51.46179
44.37736
44.22274
48.80827
50.86997
54.8423
38.8557
41.18356
36.89918
35.23006
37.03975
38.68244
39.42164
40.08897
43.21355
60.04314
48.91529
54.02473
51.37105
47.50088
49.78688
52.54345
46.51313
46.41849
49.91447
44.19213
57.78867
51.00225
52.82338
50.34611
62.34714
51.58188
47.64882
50.94777
51.75433
61.05421
66.21433
61.10196
65.55285
50.11803
57.02606
65.47332
66.6463
73.89397
76.7455
76.09669
87.45291
85.51269
72.64058
61.95886
63.00069
63.53126
57.28577
46.69536
49.99017
56.70778
67.18936
76.62839
74.39992
73.86762
80.00964
69.36767
73.37074
75.88424
74.00041
71.5287
77.73165
74.12939
76.67803
64.14733
55.94561
52.32372
53.24051
61.11578
71.52698
59.49648
68.2052
72.59949
78.50451
67.2229
69.56369
70.60721
66.26026
63.73898
65.12866
57.75696
51.56886
60.53657
69.35056
74.37522
64.9402
65.50622
67.48988
70.79592
78.35971
85.59048
99.39227
93.11788
82.07498
83.89643
70.35377
68.54224
74.65348
69.03349
69.01034
70.9105
74.43529
81.19242
71.67004
72.38706
67.75426
75.65106
66.70406
64.17978
64.56215
76.31955
96.96299
79.81094
79.35614
86.09269
77.32267
85.28978
86.09055
84.72654
94.54333
104.5522
108.5159
104.2238
98.26083
118.8656
118.815
118.3891
132.2553
109.4205
113.5047
112.6553
91.76271
93.72491
100.0217
105.0096
101.0977
101.2738
89.55347
84.88522
73.78833
86.65441
86.35283
105.7449
100.4053
85.55632
82.83656
81.48096
90.78454
105.2897
96.7845
94.13152
101.8547
86.04253
87.30131
107.5426
123.9959
106.8212
100.9966
115.5809
111.1683
100.1078
90.15485
97.85581
93.95804
81.63826
84.90904
83.86764
82.00945
87.30209
93.76156
87.76638
91.25715
91.04139
89.99227
96.85323
93.41119
98.41128
102.4896
90.46618
91.94688
91.38915
94.56947
107.9191
115.2392
132.2077
137.0349
126.1486
97.79875
106.6419
107.5295
122.0913
124.7937
103.2043
129.1596
115.5021
118.8369
120.6507
129.7547
134.049
137.8675
144.9263
131.0354
143.2473
139.7812
129.4566
146.5132
141.9752
133.3147
116.9804
126.3423
123.1357
137.8859
143.4285
128.7617
135.8795
132.1128
119.6367
118.2525
110.5647
112.6422
116.5602
111.6471
106.5643
113.2786
108.4612
114.8521
107.8247
101.591
88.19048
88.17039
92.79459
77.46065
66.49291
59.94889
44.91068
49.49402
47.34865
57.23215
59.60394
49.30861
41.85018
44.29455
41.0886
46.22553
42.67967
43.07872
45.00195
51.51747
60.54191
64.82649
73.3922
73.50785
77.51827
86.88078
97.81261
110.4814
116.5171
111.451
132.3782
111.3531
102.3958
106.4165
92.77724
86.10895
79.31111
74.1473
82.92388
71.25022
68.54086
68.09121
62.78742
73.86974
67.41061
61.58902
54.86688
57.27511
59.74624
72.27133
75.07158
67.58804
66.91855
67.92307
67.42983
65.64325
59.70325
68.0717
73.44354
78.10561
81.09025
68.74478
73.26077
75.44522
69.75167
57.25977
56.30994
56.01474
55.76141
50.0782
46.61757
40.80141
42.53043
42.2487
39.91187
43.37364
45.07337
40.5387
43.28678
39.67896
44.6426
41.34537
47.36972
45.79949
45.17854
50.53533
47.73962
44.38416
41.24579
42.34635
48.29202
49.13686
51.70974
57.9336
50.03333
56.70152
67.31367
75.07603
76.46655
70.27703
71.15642
75.62069
80.41969
73.91824
93.24656
90.60096
96.96878
94.12416
110.4035
115.0995
114.6798
126.8998
137.165
129.7384
119.2268
105.1441
96.28126
97.80919
96.18627
100.0531
111.6308
109.3757
98.99996
92.59329
85.43633
78.44027
85.6474
83.24462
95.86058
91.35141
102.7097
111.2743
122.5872
123.1786
106.6504
89.49629
98.75842
86.92306
90.14943
89.50404
98.79081
104.3063
111.347
113.0021
120.285
124.0461
113.9581
119.162
125.0694
119.4133
104.4261
112.3693
110.3609
96.54092
110.8801
98.45262
116.7356
103.6132
99.92835
107.0362
132.2751
141.1888
127.3382
131.0424
137.9304
133.9191
137.2383
128.3002
117.016
112.998
122.0374
116.3994
118.469
123.909
103.4622
98.90334
90.96956
104.5548
104.5817
93.88833
107.4918
103.4796
79.16834
86.26015
94.42091
96.17022
105.9948
110.8291
112.801
122.8469
126.6383
121.148
108.2891
118.1534
113.6999
108.1396
108.7099
104.5033
103.2158
96.1911
98.57641
95.95318
84.74472
83.24265
80.35863
82.04779
91.69907
83.12675
80.30783
88.72373
97.84133
113.6214
120.3666
113.489
118.7486
107.5051
97.90336
87.15228
92.65508
93.49877
109.9753
99.94822
106.5512
104.0364
124.8038
110.8711
125.9575
132.0494
117.232
118.7932
122.9372
117.5694
128.1049
134.8697
141.5653
138.1248
111.7017
128.3151
124.2789
110.6176
118.4844
100.8447
107.3874
98.13626
99.52006
79.65954
85.90144
77.04179
87.75147
76.63484
80.25886
86.80332
83.5048
95.26268
105.9258
116.5451
119.5154
110.771
108.9028
106.1929
113.2398
130.6003
96.29195
92.65872
90.80158
82.57891
68.02325
54.784
63.72451
80.6148
86.39218
93.50623
93.31361
93.92518
96.1218
83.76424
75.01503
86.37329
91.58419
82.59507
98.12431
95.30633
104.1543
123.5484
121.6188
104.8433
99.56118
86.33281
87.4376
87.97671
84.43626
97.26132
97.66186
85.61344
82.83297
93.19397
101.3928
96.67449
89.75615
87.86491
85.99376
85.04504
83.68451
91.27323
88.76479
89.41994
85.17768
87.62447
85.76602
91.72933
73.53477
71.1966
70.26072
69.22405
69.49999
71.96873
70.41473
60.91637
52.80284
66.11673
55.12509
56.93294
62.85428
68.43822
56.10903
55.74204
59.85577
67.79116
67.82453
69.63412
69.69107
61.21022
74.51111
71.42162
80.06994
82.17013
97.36319
104.4689
106.5255
99.40797
92.35274
90.28798
95.02377
88.14378
78.83747
94.17283
94.83863
87.6781
82.34956
100.562
93.07178
102.734
100.0191
107.0844
103.5356
102.8756
104.2535
98.72251
85.05796
96.38348
84.89366
76.2267
71.17986
61.66587
67.0332
67.85046
74.05323
70.31426
84.45486
88.22577
78.64202
92.91298
96.04664
98.40408
98.28257
97.36123
99.91009
107.402
119.7969
115.5908
115.8834
107.4933
120.1591
118.5321
93.44552
97.76184
90.09429
92.00368
92.10216
106.0543
111.2864
96.61597
103.684
111.4799
100.3179
91.64912
97.55166
98.5049
84.87065
93.66001
89.4772
103.1459
122.6599
104.6045
108.6875
121.4876
128.7328
121.6666
137.2245
145.8395
110.9939
121.4024
120.806
124.3049
117.0027
96.14788
104.2766
102.5967
103.9068
110.9749
110.7425
112.0132
125.2775
121.3907
115.957
88.72837
101.1258
83.57741
75.09966
69.25483
67.6965
63.62905
62.93428
70.89998
62.79725
56.48074
60.69013
54.35329
63.60364
68.41977
69.13668
62.65442
65.89696
58.06552
73.34055
68.05778
66.13161
62.44805
54.37608
56.63469
54.37068
53.93718
47.34654
46.19844
54.07182
56.82551
57.9131
56.78074
63.76939
64.38169
59.42023
62.93905
58.4792
63.25969
69.19497
69.62034
78.88667
82.20397
65.50365
60.30386
59.34955
60.55609
68.46566
58.6521
50.56497
47.05083
43.75026
40.86058
40.14745
41.53867
48.16779
43.61651
39.60484
43.89979
40.25904
43.43854
51.78137
61.66873
67.29956
80.05172
75.02956
71.92009
74.58637
67.80222
64.72101
66.18643
70.33109
70.31914
71.97241
87.89915
75.66686
83.52236
73.87085
74.33128
71.39352
67.27595
68.42566
68.23127
80.11319
78.31015
79.88498
73.07568
86.35909
91.37108
87.45107
81.28625
65.13111
66.08301
73.98503
60.3764
69.1776
76.71267
91.49144
89.10777
95.40331
98.01785
114.0874
109.3237
92.53221
84.52001
76.75531
83.87965
71.1263
63.63027
63.73176
59.69569
53.95634
64.16417
52.1998
60.85548
54.20979
60.3765
58.96356
72.36493
75.37768
84.10995
71.05978
71.17633
70.90772
68.6927
69.52588
61.2597
65.46627
67.8755
74.50422
65.28685
69.02082
80.73403
72.69036
85.34949
76.73855
70.17816
70.82251
77.37796
75.66753
76.81758
75.86243
81.96549
67.62007
63.37293
61.39022
67.62711
58.336
60.68958
58.92681
65.69419
63.85318
67.06594
70.45036
67.93677
62.1735
60.81866
57.45746
47.22979
52.56646
60.1022
55.67203
63.65004
62.96163
65.22047
63.29356
73.94758
70.96638
77.63841
78.90031
78.03529
94.76429
85.91018
73.32791
77.70327
75.11813
77.18473
85.55571
83.59749
94.74648
86.36131
102.1697
103.8683
107.6867
88.09779
87.72692
98.74439
85.24204
92.50249
108.2097
91.34544
107.8057
101.96
97.73844
105.793
104.14
99.86315
78.79803
82.09404
100.762
114.9249
91.91742
99.0677
82.19459
79.77911
81.47205
78.25851
71.96504
77.81103
65.27259
72.47015
78.88509
73.49153
83.68371
91.97731
97.05915
95.4871
94.92469
88.02003
98.24483
91.07505
94.64122
92.46845
78.61825
93.21445
107.3692
102.4989
97.61885
125.2429
130.307
117.8937
115.8354
122.0639
101.8828
92.77273
100.2819
89.01308
68.63077
71.56074
60.57343
76.7577
70.28493
66.5817
66.57808
56.49309
68.17022
81.80241
100.2274
94.63633
71.82512
76.75278
76.52656
89.69998
102.8999
101.9225
100.4848
88.31955
92.70351
91.85114
103.6679
88.98758
84.50332
78.28437
60.64641
66.79212
65.69144
68.12292
63.73508
64.14738
64.26066
73.85
80.59051
102.7335
97.68134
94.81362
75.25961
83.08081
83.89844
87.63783
98.4265
96.24949
86.67759
78.86601
72.9588
83.31232
77.92586
66.88097
60.2288
65.74268
57.39193
58.95945
62.1736
55.31411
53.22891
46.53515
45.63227
50.63946
47.56989
52.4698
50.99778
52.0202
54.24344
62.29732
54.32184
50.92655
47.15052
47.62923
47.6534
50.8583
45.78752
46.54801
41.8518
34.32023
27.45578
25.50008
32.11053
39.73233
39.61612
40.91677
34.15898
31.2025
36.47911
45.45345
45.94399
46.73695
44.55814
39.54448
46.12245
48.02198
51.02445
49.9708
42.98808
48.12628
49.98491
54.76676
55.39062
49.66812
57.17028
46.13796
58.96848
53.37294
45.57928
42.5226
45.6671
53.92799
47.24377
52.38844
49.70215
64.83296
78.60834
83.47126
85.24278
94.61136
86.27523
91.42699
90.22632
82.8289
84.53855
70.26514
70.9883
73.74262
76.35026
69.37612
78.90499
82.37988
84.11345
107.6663
104.6503
100.6332
79.53516
80.82086
71.29486
70.01787
72.07772
74.75344
78.84457
72.08985
64.57556
62.30128
46.42674
41.17737
43.62102
42.54047
43.30635
46.4244
55.09032
51.54644
48.90542
43.29445
43.81073
42.6975
46.60345
44.88116
50.42338
49.68887
53.58394
55.1062
42.7671
42.91344
41.50536
37.58207
35.84669
36.52155
43.40803
37.79606
46.42866
56.25229
57.87018
48.21414
49.07336
52.45781
52.90669
59.26999
59.0727
60.09718
75.69901
61.44927
62.00252
56.20517
51.96145
62.98261
60.3319
59.8865
53.26483
53.02933
50.56807
51.97316
53.32842
59.10224
56.95505
63.93145
59.86892
63.37079
58.98019
59.4578
63.5248
62.40503
71.21417
68.10838
66.02734
65.51724
68.87774
80.35512
76.61887
60.89622
61.88496
58.42817
60.43312
53.76578
52.56825
53.00425
67.2546
70.94073
76.10465
68.98398
70.88003
68.39207
60.99519
60.8289
70.07029
67.75939
85.85496
80.48084
75.9205
71.81643
82.15945
71.88843
74.77482
67.93896
71.72745
81.52535
87.87147
74.19628
86.8213
92.50396
91.06845
79.65753
75.8675
78.23086
82.53479
77.72348
67.43573
75.05654
68.83893
68.9645
74.223
69.04435
66.90162
64.73156
74.69184
75.12533
70.73757
67.9331
55.77688
53.80714
56.89458
53.62533
56.35502
58.58236
63.06741
71.9669
62.24898
58.35506
57.34451
51.16736
51.42112
51.5169
49.01684
50.3627
48.92075
55.78259
59.51338
74.24015
76.09944
69.42839
75.31431
82.42907
85.63153
87.41583
78.88709
79.33796
75.28943
73.57513
62.79683
62.59682
68.51079
64.29545
66.97762
83.88853
86.81375
84.20468
89.56294
102.6587
107.7442
99.15046
102.1534
119.7045
105.0845
113.4005
94.67928
85.78293
76.48709
70.31529
81.78946
97.17672
94.84311
99.2658
124.595
113.5285
116.1212
126.2832
120.0056
109.8314
121.4701
106.0957
100.3516
103.3076
99.44686
100.511
97.85052
91.26912
74.72798
