# Supplementary material for: The effect of artificial selection on phenotypic plasticity in maize
Source: Nat Commun. 2017 Nov 7;8:1348. doi: 10.1038/s41467-017-01450-2 (PMC5677005; doi:10.1038/s41467-017-01450-2)
Supplement: Supplementary file 4 — Supplementary Software [file 41467_2017_1450_MOESM4_ESM.zip › Supplementary Software NCOMMS-17-00795C/118660_3_supp_2531270_bvbbcy.txt]

#############################################
 #rm(list=ls())

## The working directory should be the analysis directory
 setwd('../output')

## Programs
 load('../program/RKHS.rda')

## Parameters
 source('../input/parameters.R')

 #reads arguments form the command line

 if(readArgCMD){
    args=(commandArgs(TRUE))
    for(i in 1:length(args)){
      eval(parse(text=args[[i]]))
    }
 }

### Reads data sets
 cat('=2===> Reading Data ');cat('\n')
 Y <- read.table(phenotype.file,sep=',', header=TRUE, stringsAsFactors=FALSE )


nk <-length(AB)
KList<-list(nk)
   for(i in 1:nk){
       load(AB[[i]])
       KList[[i]]<-list(V=EVD$vectors,d=EVD$values,df0=5,S0=NULL)
       rm(EVD)   
   }


 y<-Y[,colPhen]


if(readArgCMD){

    folds <-folds[fold] 
}else{

    folds <- folds
}


 for(fold in folds){
 
  yNA<-y
     if(fold != -999){
        tst<-which(Y[,colCV]==fold)
        dir.create(paste('fold_',fold,sep=''))
        setwd(paste('fold_',fold,sep=''))
        yNA[tst]<-NA
     }else{
        dir.create('fullData')
        setwd('fullData')
     }

print(fold)

    S0<-var(yNA,na.rm=TRUE)

    for(i in 1:length(AB)) { KList[[i]][4]<-S0/2*3/length(AB) }

    # MODEL 

    fm<-RKHS(y=yNA,K=KList,df0=5,S0=S0*3*.5,nIter=nIter,burnIn=burnIn)
    fm$y0<-y

    save(fm,file='fm.rda')
    rm(fm)
        setwd('../')
}


#quit(save='no')
