# Supplementary material for: The effect of artificial selection on phenotypic plasticity in maize
Source: Nat Commun. 2017 Nov 7;8:1348. doi: 10.1038/s41467-017-01450-2 (PMC5677005; doi:10.1038/s41467-017-01450-2)
Supplement: Supplementary file 4 — Supplementary Software [file 41467_2017_1450_MOESM4_ESM.zip › Supplementary Software NCOMMS-17-00795C/118660_3_supp_2531271_4v44cy.txt]

R version 3.0.3 (2014-03-06) -- "Warm Puppy"
Copyright (C) 2014 The R Foundation for Statistical Computing
Platform: x86_64-unknown-linux-gnu (64-bit)

R is free software and comes with ABSOLUTELY NO WARRANTY.
You are welcome to redistribute it under certain conditions.
Type 'license()' or 'licence()' for distribution details.

  Natural language support but running in an English locale

R is a collaborative project with many contributors.
Type 'contributors()' for more information and
'citation()' on how to cite R or R packages in publications.

Type 'demo()' for some demos, 'help()' for on-line help, or
'help.start()' for an HTML browser interface to help.
Type 'q()' to quit R.

> #############################################
>  #rm(list=ls())
> 
> ## The working directory should be the analysis directory
>  setwd('../output')
> 
> ## Programs
>  load('../program/RKHS.rda')
> 
> ## Parameters
>  source('../input/parameters.R')
> 
>  #reads arguments form the command line
> 
>  if(readArgCMD){
+     args=(commandArgs(TRUE))
+     for(i in 1:length(args)){
+       eval(parse(text=args[[i]]))
+     }
+  }
> 
> ### Reads data sets
>  cat('=2===> Reading Data ');cat('\n')
=2===> Reading Data 
>  Y <- read.table(phenotype.file,sep=',', header=TRUE, stringsAsFactors=FALSE )
> 
> 
> nk <-length(AB)
> KList<-list(nk)
>    for(i in 1:nk){
+        load(AB[[i]])
+        KList[[i]]<-list(V=EVD$vectors,d=EVD$values,df0=5,S0=NULL)
+        rm(EVD)   
+    }
> 
> 
> 
> 
>  y<-Y[,colPhen]
> 
> 
> if(readArgCMD){
+ 
+     folds <-folds[fold] 
+ }else{
+ 
+     folds <- folds
+ }
> 
> 
> 
>  for(fold in folds){
+  
+   yNA<-y
+      if(fold != -999){
+         tst<-which(Y[,colCV]==fold)
+         dir.create(paste('fold_',fold,sep=''))
+         setwd(paste('fold_',fold,sep=''))
+         yNA[tst]<-NA
+      }else{
+         dir.create('fullData')
+         setwd('fullData')
+      }
+ 
+ print(fold)
+ 
+     S0<-var(yNA,na.rm=TRUE)
+ 
+     for(i in 1:length(AB)) { KList[[i]][4]<-S0/2*3/length(AB) }
+ 
+     # MODEL 
+ 
+     fm<-RKHS(y=yNA,K=KList,df0=5,S0=S0*3*.5,nIter=nIter,burnIn=burnIn)
+     fm$y0<-y
+ 
+     save(fm,file='fm.rda')
+     rm(fm)
+         setwd('../')
+ }
[1] -999
==============  Bayesian RKHS Regression ================
#                                                       #
#                     RKHS()                            #
#                    Feb. 2010                          #
#                                                       #
#          Contact: gdeloscampos@gmail.com              #
#                                                       #
=========================================================
Iter:  1 time:  0.154  varE:  463.713

Iter:  2 time:  0.145  varE:  345.633

Iter:  3 time:  0.146  varE:  327.449

Iter:  4 time:  0.145  varE:  304.081

Iter:  5 time:  0.145  varE:  299.834

Iter:  6 time:  0.143  varE:  293.922

Iter:  7 time:  0.143  varE:  291.578

Iter:  8 time:  0.144  varE:  296.34

Iter:  9 time:  0.142  varE:  280.965

Iter:  10 time:  0.16  varE:  284.612

Iter:  11 time:  0.146  varE:  286.494

Iter:  12 time:  0.15  varE:  288.514

Iter:  13 time:  0.146  varE:  280.745

Iter:  14 time:  0.143  varE:  278.244

Iter:  15 time:  0.143  varE:  278.019

Iter:  16 time:  0.145  varE:  297.139

Iter:  17 time:  0.145  varE:  293.694

Iter:  18 time:  0.143  varE:  286.868

Iter:  19 time:  0.145  varE:  285.194

Iter:  20 time:  0.148  varE:  282.582

Iter:  21 time:  0.178  varE:  290.484

Iter:  22 time:  0.188  varE:  291.42

Iter:  23 time:  0.148  varE:  296.58

Iter:  24 time:  0.149  varE:  290.496

Iter:  25 time:  0.145  varE:  291.203

Iter:  26 time:  0.144  varE:  306.208

Iter:  27 time:  0.144  varE:  295.681

Iter:  28 time:  0.145  varE:  288.939

Iter:  29 time:  0.143  varE:  290.806

Iter:  30 time:  0.148  varE:  287.089

Iter:  31 time:  0.146  varE:  300.207

Iter:  32 time:  0.15  varE:  275.529

Iter:  33 time:  0.146  varE:  268.312

Iter:  34 time:  0.145  varE:  270.239

Iter:  35 time:  0.144  varE:  285.763

Iter:  36 time:  0.145  varE:  291.49

Iter:  37 time:  0.143  varE:  271.786

Iter:  38 time:  0.143  varE:  269.143

Iter:  39 time:  0.147  varE:  282.227

Iter:  40 time:  0.159  varE:  267.755

Iter:  41 time:  0.147  varE:  279.027

Iter:  42 time:  0.147  varE:  289.998

Iter:  43 time:  0.144  varE:  290.561

Iter:  44 time:  0.147  varE:  271.928

Iter:  45 time:  0.142  varE:  283.417

Iter:  46 time:  0.142  varE:  290.088

Iter:  47 time:  0.144  varE:  286.916

Iter:  48 time:  0.146  varE:  295.04

Iter:  49 time:  0.149  varE:  282.855

Iter:  50 time:  0.151  varE:  289.394

Iter:  51 time:  0.142  varE:  285.078

Iter:  52 time:  0.143  varE:  274.827

Iter:  53 time:  0.143  varE:  283.006

Iter:  54 time:  0.143  varE:  278.258

Iter:  55 time:  0.142  varE:  297.223

Iter:  56 time:  0.148  varE:  304.788

Iter:  57 time:  0.146  varE:  308.269

Iter:  58 time:  0.146  varE:  292.517

Iter:  59 time:  0.146  varE:  290.775

Iter:  60 time:  0.149  varE:  293.954

Iter:  61 time:  0.144  varE:  279.236

Iter:  62 time:  0.142  varE:  281.931

Iter:  63 time:  0.142  varE:  291.639

Iter:  64 time:  0.145  varE:  294.546

Iter:  65 time:  0.147  varE:  287.167

Iter:  66 time:  0.146  varE:  286.244

Iter:  67 time:  0.145  varE:  276.741

Iter:  68 time:  0.144  varE:  289.805

Iter:  69 time:  0.143  varE:  282.526

Iter:  70 time:  0.149  varE:  275.025

Iter:  71 time:  0.142  varE:  297.513

Iter:  72 time:  0.145  varE:  277.717

Iter:  73 time:  0.148  varE:  274.714

Iter:  74 time:  0.146  varE:  267.442

Iter:  75 time:  0.145  varE:  261.29

Iter:  76 time:  0.143  varE:  267.896

Iter:  77 time:  0.143  varE:  270.855

Iter:  78 time:  0.145  varE:  280.865

Iter:  79 time:  0.141  varE:  279.28

Iter:  80 time:  0.149  varE:  292.05

Iter:  81 time:  0.146  varE:  287.837

Iter:  82 time:  0.145  varE:  276.956

Iter:  83 time:  0.144  varE:  272.825

Iter:  84 time:  0.146  varE:  283.497

Iter:  85 time:  0.143  varE:  273.308

Iter:  86 time:  0.145  varE:  287.453

Iter:  87 time:  0.145  varE:  275.886

Iter:  88 time:  0.142  varE:  278.291

Iter:  89 time:  0.142  varE:  272.548

Iter:  90 time:  0.15  varE:  273.554

Iter:  91 time:  0.146  varE:  271.31

Iter:  92 time:  0.149  varE:  286.163

Iter:  93 time:  0.147  varE:  268.822

Iter:  94 time:  0.143  varE:  273.701

Iter:  95 time:  0.144  varE:  272.153

Iter:  96 time:  0.143  varE:  278.575

Iter:  97 time:  0.143  varE:  268.524

Iter:  98 time:  0.142  varE:  279.575

Iter:  99 time:  0.142  varE:  288.719

Iter:  100 time:  0.151  varE:  300.346

Iter:  101 time:  0.146  varE:  285.822

Iter:  102 time:  0.144  varE:  275.822

Iter:  103 time:  0.148  varE:  272.499

Iter:  104 time:  0.143  varE:  277.566

Iter:  105 time:  0.145  varE:  275.065

Iter:  106 time:  0.143  varE:  280.273

Iter:  107 time:  0.142  varE:  277.07

Iter:  108 time:  0.143  varE:  288.362

Iter:  109 time:  0.152  varE:  284.689

Iter:  110 time:  0.153  varE:  275.667

Iter:  111 time:  0.146  varE:  276.432

Iter:  112 time:  0.145  varE:  278.059

Iter:  113 time:  0.141  varE:  282.51

Iter:  114 time:  0.142  varE:  286.542

Iter:  115 time:  0.143  varE:  272.418

Iter:  116 time:  0.142  varE:  274.741

Iter:  117 time:  0.145  varE:  279.969

Iter:  118 time:  0.141  varE:  253.623

Iter:  119 time:  0.142  varE:  255.128

Iter:  120 time:  0.15  varE:  251.817

Iter:  121 time:  0.144  varE:  263.97

Iter:  122 time:  0.149  varE:  274.722

Iter:  123 time:  0.146  varE:  277.857

Iter:  124 time:  0.215  varE:  275.823

Iter:  125 time:  0.144  varE:  279.011

Iter:  126 time:  0.143  varE:  296.766

Iter:  127 time:  0.142  varE:  269.313

Iter:  128 time:  0.143  varE:  268.706

Iter:  129 time:  0.144  varE:  267.416

Iter:  130 time:  0.178  varE:  262.056

Iter:  131 time:  0.146  varE:  262.379

Iter:  132 time:  0.144  varE:  274.662

Iter:  133 time:  0.145  varE:  287.297

Iter:  134 time:  0.144  varE:  290.845

Iter:  135 time:  0.142  varE:  283.039

Iter:  136 time:  0.145  varE:  270.809

Iter:  137 time:  0.148  varE:  278.552

Iter:  138 time:  0.151  varE:  294.543

Iter:  139 time:  0.144  varE:  301.525

Iter:  140 time:  0.151  varE:  297.104

Iter:  141 time:  0.142  varE:  282.548

Iter:  142 time:  0.145  varE:  299.021

Iter:  143 time:  0.145  varE:  288.028

Iter:  144 time:  0.149  varE:  272.222

Iter:  145 time:  0.148  varE:  284.047

Iter:  146 time:  0.144  varE:  291.362

Iter:  147 time:  0.144  varE:  282.423

Iter:  148 time:  0.142  varE:  293.632

Iter:  149 time:  0.143  varE:  286.618

Iter:  150 time:  0.148  varE:  292.278

Iter:  151 time:  0.146  varE:  286.988

Iter:  152 time:  0.148  varE:  295.866

Iter:  153 time:  0.146  varE:  282.651

Iter:  154 time:  0.143  varE:  289.037

Iter:  155 time:  0.143  varE:  283.082

Iter:  156 time:  0.144  varE:  280.52

Iter:  157 time:  0.142  varE:  277.161

Iter:  158 time:  0.143  varE:  284.432

Iter:  159 time:  0.147  varE:  281.986

Iter:  160 time:  0.155  varE:  277.573

Iter:  161 time:  0.146  varE:  291.666

Iter:  162 time:  0.144  varE:  287.914

Iter:  163 time:  0.144  varE:  274.355

Iter:  164 time:  0.142  varE:  272.651

Iter:  165 time:  0.142  varE:  265.539

Iter:  166 time:  0.144  varE:  260.294

Iter:  167 time:  0.147  varE:  264.457

Iter:  168 time:  0.147  varE:  267.641

Iter:  169 time:  0.144  varE:  272.726

Iter:  170 time:  0.158  varE:  291.094

Iter:  171 time:  0.142  varE:  295.177

Iter:  172 time:  0.142  varE:  289.809

Iter:  173 time:  0.157  varE:  272.014

Iter:  174 time:  0.175  varE:  275.271

Iter:  175 time:  0.15  varE:  277.036

Iter:  176 time:  0.144  varE:  289.29

Iter:  177 time:  0.151  varE:  288.67

Iter:  178 time:  0.145  varE:  290.763

Iter:  179 time:  0.142  varE:  279.361

Iter:  180 time:  0.15  varE:  285.243

Iter:  181 time:  0.146  varE:  294.445

Iter:  182 time:  0.149  varE:  296.266

Iter:  183 time:  0.147  varE:  304.598

Iter:  184 time:  0.145  varE:  294.253

Iter:  185 time:  0.144  varE:  315.755

Iter:  186 time:  0.144  varE:  290.662

Iter:  187 time:  0.143  varE:  303.218

Iter:  188 time:  0.144  varE:  284.955

Iter:  189 time:  0.143  varE:  281.928

Iter:  190 time:  0.15  varE:  287.086

Iter:  191 time:  0.145  varE:  279.508

Iter:  192 time:  0.144  varE:  264.643

Iter:  193 time:  0.147  varE:  272.464

Iter:  194 time:  0.146  varE:  278.161

Iter:  195 time:  0.147  varE:  259.264

Iter:  196 time:  0.144  varE:  270.678

Iter:  197 time:  0.143  varE:  271.733

Iter:  198 time:  0.145  varE:  275.82

Iter:  199 time:  0.144  varE:  282.4

Iter:  200 time:  0.149  varE:  281.665

Iter:  201 time:  0.144  varE:  277.284

Iter:  202 time:  0.146  varE:  278.924

Iter:  203 time:  0.145  varE:  288.862

Iter:  204 time:  0.147  varE:  286.163

Iter:  205 time:  0.147  varE:  288.346

Iter:  206 time:  0.147  varE:  296.353

Iter:  207 time:  0.142  varE:  302.284

Iter:  208 time:  0.143  varE:  293.452

Iter:  209 time:  0.144  varE:  276.833

Iter:  210 time:  0.15  varE:  272.434

Iter:  211 time:  0.144  varE:  294.598

Iter:  212 time:  0.145  varE:  294.236

Iter:  213 time:  0.143  varE:  288.374

Iter:  214 time:  0.146  varE:  280.182

Iter:  215 time:  0.145  varE:  272.409

Iter:  216 time:  0.145  varE:  265.172

Iter:  217 time:  0.149  varE:  257.192

Iter:  218 time:  0.147  varE:  247.155

Iter:  219 time:  0.145  varE:  268.544

Iter:  220 time:  0.151  varE:  282.736

Iter:  221 time:  0.145  varE:  285.929

Iter:  222 time:  0.143  varE:  270.028

Iter:  223 time:  0.145  varE:  277.302

Iter:  224 time:  0.145  varE:  281.115

Iter:  225 time:  0.145  varE:  290.542

Iter:  226 time:  0.197  varE:  290.036

Iter:  227 time:  0.172  varE:  266.555

Iter:  228 time:  0.143  varE:  264.222

Iter:  229 time:  0.143  varE:  268.301

Iter:  230 time:  0.151  varE:  270.795

Iter:  231 time:  0.141  varE:  280.601

Iter:  232 time:  0.142  varE:  260.829

Iter:  233 time:  0.145  varE:  273.477

Iter:  234 time:  0.146  varE:  257.374

Iter:  235 time:  0.147  varE:  279.859

Iter:  236 time:  0.147  varE:  285.506

Iter:  237 time:  0.144  varE:  295.057

Iter:  238 time:  0.145  varE:  283.429

Iter:  239 time:  0.142  varE:  270.281

Iter:  240 time:  0.149  varE:  266.666

Iter:  241 time:  0.145  varE:  258.369

Iter:  242 time:  0.149  varE:  259.549

Iter:  243 time:  0.149  varE:  264.343

Iter:  244 time:  0.143  varE:  270.733

Iter:  245 time:  0.145  varE:  268.206

Iter:  246 time:  0.151  varE:  267.568

Iter:  247 time:  0.142  varE:  257.947

Iter:  248 time:  0.144  varE:  271.995

Iter:  249 time:  0.146  varE:  268.727

Iter:  250 time:  0.158  varE:  264.223

Iter:  251 time:  0.165  varE:  258.69

Iter:  252 time:  0.142  varE:  263.249

Iter:  253 time:  0.142  varE:  264.061

Iter:  254 time:  0.145  varE:  260.403

Iter:  255 time:  0.144  varE:  264.228

Iter:  256 time:  0.143  varE:  246.182

Iter:  257 time:  0.144  varE:  250.678

Iter:  258 time:  0.142  varE:  251.615

Iter:  259 time:  0.144  varE:  254.322

Iter:  260 time:  0.151  varE:  272.477

Iter:  261 time:  0.148  varE:  264.564

Iter:  262 time:  0.146  varE:  252.678

Iter:  263 time:  0.144  varE:  258.494

Iter:  264 time:  0.145  varE:  260.553

Iter:  265 time:  0.143  varE:  258.271

Iter:  266 time:  0.141  varE:  244.746

Iter:  267 time:  0.146  varE:  248.959

Iter:  268 time:  0.144  varE:  251.99

Iter:  269 time:  0.145  varE:  259.081

Iter:  270 time:  0.153  varE:  265.053

Iter:  271 time:  0.143  varE:  260.128

Iter:  272 time:  0.145  varE:  270.867

Iter:  273 time:  0.143  varE:  258.292

Iter:  274 time:  0.145  varE:  254.871

Iter:  275 time:  0.144  varE:  255.615

Iter:  276 time:  0.146  varE:  274.793

Iter:  277 time:  0.15  varE:  284.775

Iter:  278 time:  0.145  varE:  260.258

Iter:  279 time:  0.144  varE:  259.376

Iter:  280 time:  0.15  varE:  246.967

Iter:  281 time:  0.141  varE:  258.565

Iter:  282 time:  0.145  varE:  254.946

Iter:  283 time:  0.145  varE:  265.719

Iter:  284 time:  0.147  varE:  250.881

Iter:  285 time:  0.145  varE:  256.851

Iter:  286 time:  0.145  varE:  246.798

Iter:  287 time:  0.144  varE:  240.985

Iter:  288 time:  0.144  varE:  258.95

Iter:  289 time:  0.142  varE:  259.483

Iter:  290 time:  0.148  varE:  258.949

Iter:  291 time:  0.146  varE:  260.826

Iter:  292 time:  0.145  varE:  269.613

Iter:  293 time:  0.149  varE:  251.985

Iter:  294 time:  0.147  varE:  266.054

Iter:  295 time:  0.143  varE:  259.858

Iter:  296 time:  0.144  varE:  269.427

Iter:  297 time:  0.144  varE:  257.702

Iter:  298 time:  0.142  varE:  251.608

Iter:  299 time:  0.145  varE:  261.412

Iter:  300 time:  0.152  varE:  263.675

Iter:  301 time:  0.149  varE:  268.418

Iter:  302 time:  0.144  varE:  263.44

Iter:  303 time:  0.143  varE:  271.862

Iter:  304 time:  0.145  varE:  278.318

Iter:  305 time:  0.143  varE:  268.198

Iter:  306 time:  0.142  varE:  276.503

Iter:  307 time:  0.144  varE:  271.405

Iter:  308 time:  0.144  varE:  265.008

Iter:  309 time:  0.147  varE:  259.608

Iter:  310 time:  0.154  varE:  258.467

Iter:  311 time:  0.144  varE:  261.497

Iter:  312 time:  0.142  varE:  270.018

Iter:  313 time:  0.144  varE:  268.389

Iter:  314 time:  0.143  varE:  268.225

Iter:  315 time:  0.149  varE:  279.714

Iter:  316 time:  0.146  varE:  283.993

Iter:  317 time:  0.151  varE:  288.665

Iter:  318 time:  0.148  varE:  281.414

Iter:  319 time:  0.15  varE:  273.453

Iter:  320 time:  0.15  varE:  278.987

Iter:  321 time:  0.145  varE:  278.675

Iter:  322 time:  0.144  varE:  280.786

Iter:  323 time:  0.144  varE:  274.046

Iter:  324 time:  0.148  varE:  271.617

Iter:  325 time:  0.145  varE:  287.195

Iter:  326 time:  0.146  varE:  280.949

Iter:  327 time:  0.148  varE:  264.671

Iter:  328 time:  0.146  varE:  291.52

Iter:  329 time:  0.215  varE:  280.578

Iter:  330 time:  0.148  varE:  282.52

Iter:  331 time:  0.143  varE:  273.563

Iter:  332 time:  0.142  varE:  289.322

Iter:  333 time:  0.145  varE:  289.453

Iter:  334 time:  0.144  varE:  282.864

Iter:  335 time:  0.145  varE:  274.873

Iter:  336 time:  0.145  varE:  263.762

Iter:  337 time:  0.147  varE:  266.08

Iter:  338 time:  0.15  varE:  270.365

Iter:  339 time:  0.143  varE:  290.573

Iter:  340 time:  0.15  varE:  294.78

Iter:  341 time:  0.143  varE:  287.144

Iter:  342 time:  0.143  varE:  290.006

Iter:  343 time:  0.144  varE:  283.034

Iter:  344 time:  0.147  varE:  299.5

Iter:  345 time:  0.148  varE:  313.315

Iter:  346 time:  0.148  varE:  308.121

Iter:  347 time:  0.142  varE:  297.705

Iter:  348 time:  0.143  varE:  295.531

Iter:  349 time:  0.144  varE:  316.048

Iter:  350 time:  0.151  varE:  295.333

Iter:  351 time:  0.144  varE:  291.098

Iter:  352 time:  0.146  varE:  302.314

Iter:  353 time:  0.151  varE:  301.472

Iter:  354 time:  0.146  varE:  300.486

Iter:  355 time:  0.145  varE:  287.089

Iter:  356 time:  0.146  varE:  293.169

Iter:  357 time:  0.145  varE:  295.547

Iter:  358 time:  0.151  varE:  307.151

Iter:  359 time:  0.144  varE:  286.751

Iter:  360 time:  0.147  varE:  286.383

Iter:  361 time:  0.142  varE:  283.903

Iter:  362 time:  0.142  varE:  284.494

Iter:  363 time:  0.144  varE:  284.665

Iter:  364 time:  0.146  varE:  282.781

Iter:  365 time:  0.145  varE:  278.523

Iter:  366 time:  0.15  varE:  281.309

Iter:  367 time:  0.146  varE:  281.357

Iter:  368 time:  0.144  varE:  277.255

Iter:  369 time:  0.145  varE:  272.35

Iter:  370 time:  0.152  varE:  278.223

Iter:  371 time:  0.15  varE:  286.086

Iter:  372 time:  0.147  varE:  288.229

Iter:  373 time:  0.144  varE:  282.203

Iter:  374 time:  0.143  varE:  282.531

Iter:  375 time:  0.157  varE:  285.225

Iter:  376 time:  0.144  varE:  271.191

Iter:  377 time:  0.146  varE:  279.063

Iter:  378 time:  0.185  varE:  286.218

Iter:  379 time:  0.144  varE:  279.738

Iter:  380 time:  0.151  varE:  271.199

Iter:  381 time:  0.142  varE:  270.512

Iter:  382 time:  0.147  varE:  265.877

Iter:  383 time:  0.154  varE:  271.946

Iter:  384 time:  0.147  varE:  281.698

Iter:  385 time:  0.143  varE:  268.177

Iter:  386 time:  0.144  varE:  266.407

Iter:  387 time:  0.143  varE:  280.644

Iter:  388 time:  0.144  varE:  277.443

Iter:  389 time:  0.144  varE:  269.859

Iter:  390 time:  0.15  varE:  264.067

Iter:  391 time:  0.146  varE:  269.231

Iter:  392 time:  0.146  varE:  271.149

Iter:  393 time:  0.146  varE:  265.845

Iter:  394 time:  0.143  varE:  276.124

Iter:  395 time:  0.144  varE:  289.346

Iter:  396 time:  0.143  varE:  265.889

Iter:  397 time:  0.143  varE:  269.342

Iter:  398 time:  0.143  varE:  273.868

Iter:  399 time:  0.145  varE:  268.587

Iter:  400 time:  0.15  varE:  261.149

Iter:  401 time:  0.147  varE:  247.446

Iter:  402 time:  0.146  varE:  252.13

Iter:  403 time:  0.144  varE:  254.389

Iter:  404 time:  0.142  varE:  256.38

Iter:  405 time:  0.142  varE:  253.662

Iter:  406 time:  0.143  varE:  259.135

Iter:  407 time:  0.143  varE:  270.486

Iter:  408 time:  0.143  varE:  280.512

Iter:  409 time:  0.145  varE:  276.197

Iter:  410 time:  0.155  varE:  275.715

Iter:  411 time:  0.143  varE:  262.062

Iter:  412 time:  0.147  varE:  293.55

Iter:  413 time:  0.148  varE:  302.593

Iter:  414 time:  0.144  varE:  292.458

Iter:  415 time:  0.144  varE:  292.008

Iter:  416 time:  0.143  varE:  278.226

Iter:  417 time:  0.144  varE:  286.01

Iter:  418 time:  0.143  varE:  296.23

Iter:  419 time:  0.147  varE:  288.511

Iter:  420 time:  0.15  varE:  276.868

Iter:  421 time:  0.147  varE:  278.498

Iter:  422 time:  0.146  varE:  273.737

Iter:  423 time:  0.143  varE:  272.169

Iter:  424 time:  0.144  varE:  265.789

Iter:  425 time:  0.144  varE:  275.15

Iter:  426 time:  0.143  varE:  287.466

Iter:  427 time:  0.145  varE:  294.365

Iter:  428 time:  0.146  varE:  297.927

Iter:  429 time:  0.15  varE:  290.14

Iter:  430 time:  0.151  varE:  268.451

Iter:  431 time:  0.217  varE:  287.302

Iter:  432 time:  0.144  varE:  283.559

Iter:  433 time:  0.147  varE:  263.63

Iter:  434 time:  0.146  varE:  277.139

Iter:  435 time:  0.15  varE:  278.44

Iter:  436 time:  0.145  varE:  278.032

Iter:  437 time:  0.144  varE:  267.841

Iter:  438 time:  0.145  varE:  275.865

Iter:  439 time:  0.145  varE:  278.877

Iter:  440 time:  0.15  varE:  284.37

Iter:  441 time:  0.147  varE:  280.877

Iter:  442 time:  0.147  varE:  259.342

Iter:  443 time:  0.145  varE:  281.102

Iter:  444 time:  0.144  varE:  272.949

Iter:  445 time:  0.144  varE:  285.504

Iter:  446 time:  0.146  varE:  283.565

Iter:  447 time:  0.144  varE:  272.842

Iter:  448 time:  0.146  varE:  274.204

Iter:  449 time:  0.144  varE:  282.474

Iter:  450 time:  0.154  varE:  274.052

Iter:  451 time:  0.142  varE:  278.368

Iter:  452 time:  0.148  varE:  271.254

Iter:  453 time:  0.142  varE:  270.971

Iter:  454 time:  0.143  varE:  277.708

Iter:  455 time:  0.143  varE:  269.679

Iter:  456 time:  0.142  varE:  269.518

Iter:  457 time:  0.142  varE:  273.735

Iter:  458 time:  0.143  varE:  275.251

Iter:  459 time:  0.142  varE:  275.61

Iter:  460 time:  0.148  varE:  273.275

Iter:  461 time:  0.144  varE:  267.787

Iter:  462 time:  0.144  varE:  263.743

Iter:  463 time:  0.144  varE:  258.287

Iter:  464 time:  0.144  varE:  257.45

Iter:  465 time:  0.144  varE:  260.401

Iter:  466 time:  0.147  varE:  263.019

Iter:  467 time:  0.146  varE:  262.943

Iter:  468 time:  0.149  varE:  251.429

Iter:  469 time:  0.144  varE:  255.824

Iter:  470 time:  0.147  varE:  257.771

Iter:  471 time:  0.142  varE:  261.599

Iter:  472 time:  0.142  varE:  264.83

Iter:  473 time:  0.143  varE:  253.633

Iter:  474 time:  0.144  varE:  257.553

Iter:  475 time:  0.145  varE:  286.459

Iter:  476 time:  0.142  varE:  286.834

Iter:  477 time:  0.142  varE:  274.832

Iter:  478 time:  0.142  varE:  279.049

Iter:  479 time:  0.142  varE:  279.962

Iter:  480 time:  0.15  varE:  284.866

Iter:  481 time:  0.147  varE:  283.188

Iter:  482 time:  0.145  varE:  266.217

Iter:  483 time:  0.146  varE:  273.184

Iter:  484 time:  0.146  varE:  291.594

Iter:  485 time:  0.142  varE:  295.643

Iter:  486 time:  0.142  varE:  296.986

Iter:  487 time:  0.142  varE:  284.461

Iter:  488 time:  0.145  varE:  284.397

Iter:  489 time:  0.143  varE:  277.409

Iter:  490 time:  0.148  varE:  268.854

Iter:  491 time:  0.142  varE:  269.39

Iter:  492 time:  0.142  varE:  254.271

Iter:  493 time:  0.143  varE:  254.979

Iter:  494 time:  0.144  varE:  265.493

Iter:  495 time:  0.144  varE:  260.316

Iter:  496 time:  0.142  varE:  264.13

Iter:  497 time:  0.143  varE:  279.702

Iter:  498 time:  0.141  varE:  275.06

Iter:  499 time:  0.142  varE:  269.535

Iter:  500 time:  0.147  varE:  263.445

Iter:  501 time:  0.144  varE:  268.468

Iter:  502 time:  0.147  varE:  282.289

Iter:  503 time:  0.146  varE:  286.509

Iter:  504 time:  0.145  varE:  287.299

Iter:  505 time:  0.142  varE:  285.649

Iter:  506 time:  0.147  varE:  275.642

Iter:  507 time:  0.147  varE:  285.349

Iter:  508 time:  0.143  varE:  285.676

Iter:  509 time:  0.142  varE:  272.615

Iter:  510 time:  0.148  varE:  265.266

Iter:  511 time:  0.143  varE:  278.519

Iter:  512 time:  0.141  varE:  270.111

Iter:  513 time:  0.144  varE:  275.85

Iter:  514 time:  0.144  varE:  286.249

Iter:  515 time:  0.143  varE:  278.136

Iter:  516 time:  0.144  varE:  264.504

Iter:  517 time:  0.145  varE:  271.617

Iter:  518 time:  0.144  varE:  297.124

Iter:  519 time:  0.143  varE:  292.799

Iter:  520 time:  0.147  varE:  294.268

Iter:  521 time:  0.143  varE:  278.09

Iter:  522 time:  0.15  varE:  275.037

Iter:  523 time:  0.145  varE:  282.5

Iter:  524 time:  0.152  varE:  285.484

Iter:  525 time:  0.144  varE:  291.741

Iter:  526 time:  0.143  varE:  298.814

Iter:  527 time:  0.144  varE:  290.703

Iter:  528 time:  0.143  varE:  281.433

Iter:  529 time:  0.141  varE:  274.463

Iter:  530 time:  0.147  varE:  284.245

Iter:  531 time:  0.142  varE:  284.631

Iter:  532 time:  0.142  varE:  276.624

Iter:  533 time:  0.142  varE:  271.077

Iter:  534 time:  0.165  varE:  276.774

Iter:  535 time:  0.189  varE:  287.618

Iter:  536 time:  0.142  varE:  276.024

Iter:  537 time:  0.142  varE:  277.745

Iter:  538 time:  0.142  varE:  287.421

Iter:  539 time:  0.142  varE:  295.886

Iter:  540 time:  0.147  varE:  295.612

Iter:  541 time:  0.142  varE:  282.354

Iter:  542 time:  0.142  varE:  260.907

Iter:  543 time:  0.142  varE:  261.632

Iter:  544 time:  0.142  varE:  256.11

Iter:  545 time:  0.141  varE:  275.357

Iter:  546 time:  0.142  varE:  275.861

Iter:  547 time:  0.142  varE:  276.216

Iter:  548 time:  0.142  varE:  277.401

Iter:  549 time:  0.142  varE:  262.087

Iter:  550 time:  0.147  varE:  269.814

Iter:  551 time:  0.142  varE:  270.826

Iter:  552 time:  0.142  varE:  272.094

Iter:  553 time:  0.141  varE:  260.51

Iter:  554 time:  0.142  varE:  252.156

Iter:  555 time:  0.142  varE:  275.926

Iter:  556 time:  0.142  varE:  266.723

Iter:  557 time:  0.142  varE:  244.054

Iter:  558 time:  0.142  varE:  249.588

Iter:  559 time:  0.142  varE:  242.275

Iter:  560 time:  0.148  varE:  243.735

Iter:  561 time:  0.141  varE:  250.095

Iter:  562 time:  0.142  varE:  250.266

Iter:  563 time:  0.142  varE:  262.452

Iter:  564 time:  0.142  varE:  261.599

Iter:  565 time:  0.142  varE:  267.342

Iter:  566 time:  0.142  varE:  264.802

Iter:  567 time:  0.142  varE:  272.282

Iter:  568 time:  0.142  varE:  265.874

Iter:  569 time:  0.141  varE:  263.578

Iter:  570 time:  0.148  varE:  254.659

Iter:  571 time:  0.142  varE:  279.79

Iter:  572 time:  0.141  varE:  281.899

Iter:  573 time:  0.142  varE:  286.51

Iter:  574 time:  0.142  varE:  283.436

Iter:  575 time:  0.142  varE:  259.293

Iter:  576 time:  0.142  varE:  268.391

Iter:  577 time:  0.142  varE:  264.137

Iter:  578 time:  0.141  varE:  261.549

Iter:  579 time:  0.142  varE:  267.292

Iter:  580 time:  0.148  varE:  264.125

Iter:  581 time:  0.142  varE:  261.765

Iter:  582 time:  0.15  varE:  264.871

Iter:  583 time:  0.142  varE:  273.388

Iter:  584 time:  0.142  varE:  275.311

Iter:  585 time:  0.177  varE:  266.641

Iter:  586 time:  0.142  varE:  267.866

Iter:  587 time:  0.142  varE:  275.447

Iter:  588 time:  0.142  varE:  268.636

Iter:  589 time:  0.142  varE:  282.253

Iter:  590 time:  0.148  varE:  281.624

Iter:  591 time:  0.148  varE:  275.631

Iter:  592 time:  0.142  varE:  286.889

Iter:  593 time:  0.142  varE:  290.2

Iter:  594 time:  0.141  varE:  281.749

Iter:  595 time:  0.145  varE:  274.102

Iter:  596 time:  0.143  varE:  277.992

Iter:  597 time:  0.142  varE:  273.635

Iter:  598 time:  0.141  varE:  275.789

Iter:  599 time:  0.142  varE:  264.464

Iter:  600 time:  0.148  varE:  267.312

Iter:  601 time:  0.142  varE:  283.775

Iter:  602 time:  0.142  varE:  269.029

Iter:  603 time:  0.141  varE:  278.645

Iter:  604 time:  0.142  varE:  281.19

Iter:  605 time:  0.142  varE:  273.797

Iter:  606 time:  0.143  varE:  262.46

Iter:  607 time:  0.142  varE:  269.262

Iter:  608 time:  0.142  varE:  266.004

Iter:  609 time:  0.141  varE:  276.691

Iter:  610 time:  0.149  varE:  284.421

Iter:  611 time:  0.141  varE:  279.625

Iter:  612 time:  0.142  varE:  268.667

Iter:  613 time:  0.142  varE:  265.515

Iter:  614 time:  0.143  varE:  290.134

Iter:  615 time:  0.142  varE:  283.672

Iter:  616 time:  0.142  varE:  261.033

Iter:  617 time:  0.142  varE:  267.727

Iter:  618 time:  0.142  varE:  276.329

Iter:  619 time:  0.142  varE:  277.274

Iter:  620 time:  0.148  varE:  273.758

Iter:  621 time:  0.142  varE:  258.643

Iter:  622 time:  0.141  varE:  262.087

Iter:  623 time:  0.142  varE:  262.586

Iter:  624 time:  0.142  varE:  244.421

Iter:  625 time:  0.142  varE:  255.008

Iter:  626 time:  0.142  varE:  259.487

Iter:  627 time:  0.142  varE:  277.729

Iter:  628 time:  0.142  varE:  287.506

Iter:  629 time:  0.142  varE:  276.531

Iter:  630 time:  0.147  varE:  276.619

Iter:  631 time:  0.142  varE:  261.473

Iter:  632 time:  0.142  varE:  256.436

Iter:  633 time:  0.142  varE:  251.813

Iter:  634 time:  0.142  varE:  241.926

Iter:  635 time:  0.142  varE:  232.629

Iter:  636 time:  0.141  varE:  239.817

Iter:  637 time:  0.142  varE:  259.106

Iter:  638 time:  0.142  varE:  262.712

Iter:  639 time:  0.214  varE:  259.154

Iter:  640 time:  0.147  varE:  266.198

Iter:  641 time:  0.142  varE:  259.12

Iter:  642 time:  0.142  varE:  270.037

Iter:  643 time:  0.142  varE:  262.846

Iter:  644 time:  0.142  varE:  250.793

Iter:  645 time:  0.142  varE:  260.427

Iter:  646 time:  0.142  varE:  272.433

Iter:  647 time:  0.142  varE:  259.582

Iter:  648 time:  0.142  varE:  281.86

Iter:  649 time:  0.142  varE:  277.301

Iter:  650 time:  0.149  varE:  275.163

Iter:  651 time:  0.142  varE:  269.185

Iter:  652 time:  0.142  varE:  278.31

Iter:  653 time:  0.141  varE:  291.248

Iter:  654 time:  0.143  varE:  292.269

Iter:  655 time:  0.141  varE:  295.711

Iter:  656 time:  0.142  varE:  282.511

Iter:  657 time:  0.143  varE:  260.268

Iter:  658 time:  0.142  varE:  267.028

Iter:  659 time:  0.142  varE:  269.439

Iter:  660 time:  0.148  varE:  265.485

Iter:  661 time:  0.142  varE:  263.123

Iter:  662 time:  0.142  varE:  260.55

Iter:  663 time:  0.142  varE:  256.642

Iter:  664 time:  0.142  varE:  275.693

Iter:  665 time:  0.142  varE:  276.24

Iter:  666 time:  0.142  varE:  266.371

Iter:  667 time:  0.142  varE:  265.883

Iter:  668 time:  0.143  varE:  276.081

Iter:  669 time:  0.142  varE:  273.45

Iter:  670 time:  0.148  varE:  273.92

Iter:  671 time:  0.143  varE:  282.14

Iter:  672 time:  0.142  varE:  277.034

Iter:  673 time:  0.143  varE:  276.153

Iter:  674 time:  0.145  varE:  281.325

Iter:  675 time:  0.145  varE:  294.25

Iter:  676 time:  0.147  varE:  283.524

Iter:  677 time:  0.148  varE:  281.126

Iter:  678 time:  0.378  varE:  275.018

Iter:  679 time:  0.142  varE:  269.791

Iter:  680 time:  0.149  varE:  273.57

Iter:  681 time:  0.141  varE:  269.783

Iter:  682 time:  0.142  varE:  284.416

Iter:  683 time:  0.145  varE:  283.968

Iter:  684 time:  0.143  varE:  297.4

Iter:  685 time:  0.144  varE:  281.514

Iter:  686 time:  0.143  varE:  283.264

Iter:  687 time:  0.144  varE:  263.35

Iter:  688 time:  0.147  varE:  264.458

Iter:  689 time:  0.146  varE:  279.941

Iter:  690 time:  0.15  varE:  269.55

Iter:  691 time:  0.148  varE:  263.579

Iter:  692 time:  0.146  varE:  269.268

Iter:  693 time:  0.143  varE:  260.327

Iter:  694 time:  0.144  varE:  256.259

Iter:  695 time:  0.147  varE:  244.024

Iter:  696 time:  0.146  varE:  260.473

Iter:  697 time:  0.146  varE:  281.238

Iter:  698 time:  0.146  varE:  287.523

Iter:  699 time:  0.143  varE:  285.242

Iter:  700 time:  0.15  varE:  271.279

Iter:  701 time:  0.144  varE:  258.057

Iter:  702 time:  0.145  varE:  248.608

Iter:  703 time:  0.147  varE:  270.013

Iter:  704 time:  0.146  varE:  271.873

Iter:  705 time:  0.143  varE:  261.218

Iter:  706 time:  0.144  varE:  252.558

Iter:  707 time:  0.143  varE:  262.19

Iter:  708 time:  0.144  varE:  256.022

Iter:  709 time:  0.144  varE:  260.398

Iter:  710 time:  0.805  varE:  264.242

Iter:  711 time:  0.144  varE:  264.6

Iter:  712 time:  0.147  varE:  270.989

Iter:  713 time:  0.143  varE:  280.263

Iter:  714 time:  0.148  varE:  259.05

Iter:  715 time:  0.146  varE:  271.285

Iter:  716 time:  0.144  varE:  282.757

Iter:  717 time:  0.145  varE:  284.479

Iter:  718 time:  0.145  varE:  291.776

Iter:  719 time:  0.144  varE:  298.831

Iter:  720 time:  0.152  varE:  274.196

Iter:  721 time:  0.146  varE:  263.138

Iter:  722 time:  0.144  varE:  268.052

Iter:  723 time:  0.143  varE:  272.008

Iter:  724 time:  0.146  varE:  272.972

Iter:  725 time:  0.144  varE:  267.951

Iter:  726 time:  0.145  varE:  260.6

Iter:  727 time:  0.147  varE:  272.174

Iter:  728 time:  0.147  varE:  269.149

Iter:  729 time:  0.145  varE:  290.221

Iter:  730 time:  0.151  varE:  284.908

Iter:  731 time:  0.142  varE:  291.468

Iter:  732 time:  0.144  varE:  291.301

Iter:  733 time:  0.147  varE:  287.52

Iter:  734 time:  0.149  varE:  301.623

Iter:  735 time:  0.148  varE:  308.21

Iter:  736 time:  0.145  varE:  321.751

Iter:  737 time:  0.144  varE:  294.633

Iter:  738 time:  0.142  varE:  289.935

Iter:  739 time:  0.145  varE:  285.228

Iter:  740 time:  0.152  varE:  305.995

Iter:  741 time:  0.146  varE:  279.152

Iter:  742 time:  0.149  varE:  287.56

Iter:  743 time:  0.147  varE:  281.394

Iter:  744 time:  0.144  varE:  271.281

Iter:  745 time:  0.144  varE:  277.574

Iter:  746 time:  0.145  varE:  280.979

Iter:  747 time:  0.147  varE:  292.99

Iter:  748 time:  0.152  varE:  276.436

Iter:  749 time:  0.144  varE:  275.482

Iter:  750 time:  0.148  varE:  274.247

Iter:  751 time:  0.143  varE:  276.895

Iter:  752 time:  0.144  varE:  292.564

Iter:  753 time:  0.143  varE:  285.623

Iter:  754 time:  0.144  varE:  259.638

Iter:  755 time:  0.147  varE:  257.433

Iter:  756 time:  0.149  varE:  254.35

Iter:  757 time:  0.144  varE:  263.723

Iter:  758 time:  0.143  varE:  266.908

Iter:  759 time:  0.144  varE:  286.111

Iter:  760 time:  0.15  varE:  280.79

Iter:  761 time:  0.144  varE:  278.019

Iter:  762 time:  0.145  varE:  278.103

Iter:  763 time:  0.146  varE:  279.039

Iter:  764 time:  0.147  varE:  294.666

Iter:  765 time:  0.143  varE:  300.404

Iter:  766 time:  0.144  varE:  283.261

Iter:  767 time:  0.146  varE:  285.351

Iter:  768 time:  0.146  varE:  275.006

Iter:  769 time:  0.149  varE:  261.804

Iter:  770 time:  0.152  varE:  263.164

Iter:  771 time:  0.143  varE:  285.715

Iter:  772 time:  0.144  varE:  275.918

Iter:  773 time:  0.147  varE:  283.411

Iter:  774 time:  0.145  varE:  293.231

Iter:  775 time:  0.151  varE:  278.129

Iter:  776 time:  0.145  varE:  275.695

Iter:  777 time:  0.144  varE:  284.883

Iter:  778 time:  0.145  varE:  277.893

Iter:  779 time:  0.147  varE:  285.445

Iter:  780 time:  0.158  varE:  293.58

Iter:  781 time:  0.148  varE:  280.189

Iter:  782 time:  0.152  varE:  290.14

Iter:  783 time:  0.143  varE:  272.244

Iter:  784 time:  0.144  varE:  254.419

Iter:  785 time:  0.147  varE:  262.384

Iter:  786 time:  0.146  varE:  272.523

Iter:  787 time:  0.147  varE:  288.142

Iter:  788 time:  0.142  varE:  279.974

Iter:  789 time:  0.141  varE:  282.445

Iter:  790 time:  0.148  varE:  277.791

Iter:  791 time:  0.143  varE:  278.503

Iter:  792 time:  0.144  varE:  289.507

Iter:  793 time:  0.144  varE:  284.83

Iter:  794 time:  0.144  varE:  289.271

Iter:  795 time:  0.142  varE:  279.985

Iter:  796 time:  0.146  varE:  285.364

Iter:  797 time:  0.146  varE:  297.378

Iter:  798 time:  0.15  varE:  276.791

Iter:  799 time:  0.143  varE:  281.849

Iter:  800 time:  0.147  varE:  279.426

Iter:  801 time:  0.142  varE:  295.245

Iter:  802 time:  0.142  varE:  289.634

Iter:  803 time:  0.145  varE:  280.58

Iter:  804 time:  0.144  varE:  288.388

Iter:  805 time:  0.144  varE:  266.843

Iter:  806 time:  0.142  varE:  282.72

Iter:  807 time:  0.143  varE:  286.116

Iter:  808 time:  0.146  varE:  292.066

Iter:  809 time:  0.15  varE:  271.797

Iter:  810 time:  0.15  varE:  283.279

Iter:  811 time:  0.143  varE:  267.675

Iter:  812 time:  0.143  varE:  259.852

Iter:  813 time:  0.143  varE:  267.924

Iter:  814 time:  0.142  varE:  270.127

Iter:  815 time:  0.142  varE:  266.011

Iter:  816 time:  0.146  varE:  272.29

Iter:  817 time:  0.144  varE:  265.976

Iter:  818 time:  0.147  varE:  257.623

Iter:  819 time:  0.147  varE:  263.574

Iter:  820 time:  0.149  varE:  277.977

Iter:  821 time:  0.145  varE:  259.854

Iter:  822 time:  0.143  varE:  256.314

Iter:  823 time:  0.142  varE:  263.903

Iter:  824 time:  0.144  varE:  272.336

Iter:  825 time:  0.143  varE:  265.514

Iter:  826 time:  0.149  varE:  268.024

Iter:  827 time:  0.149  varE:  252.049

Iter:  828 time:  0.144  varE:  248.202

Iter:  829 time:  0.142  varE:  247.515

Iter:  830 time:  0.15  varE:  266.352

Iter:  831 time:  0.142  varE:  264.841

Iter:  832 time:  0.144  varE:  271.194

Iter:  833 time:  0.145  varE:  275.394

Iter:  834 time:  0.143  varE:  273.465

Iter:  835 time:  0.146  varE:  268.522

Iter:  836 time:  0.147  varE:  285.756

Iter:  837 time:  0.142  varE:  276.078

Iter:  838 time:  0.142  varE:  285.871

Iter:  839 time:  0.142  varE:  278.852

Iter:  840 time:  0.15  varE:  276.09

Iter:  841 time:  0.144  varE:  270.639

Iter:  842 time:  0.144  varE:  252.849

Iter:  843 time:  0.141  varE:  262.642

Iter:  844 time:  0.142  varE:  265.158

Iter:  845 time:  0.144  varE:  252.733

Iter:  846 time:  0.147  varE:  256.001

Iter:  847 time:  0.146  varE:  267.717

Iter:  848 time:  0.142  varE:  276.338

Iter:  849 time:  0.142  varE:  268.531

Iter:  850 time:  0.15  varE:  265.924

Iter:  851 time:  0.143  varE:  265.346

Iter:  852 time:  0.143  varE:  269.879

Iter:  853 time:  0.144  varE:  252.451

Iter:  854 time:  0.142  varE:  262.491

Iter:  855 time:  0.144  varE:  266.205

Iter:  856 time:  0.149  varE:  253.334

Iter:  857 time:  0.145  varE:  255.792

Iter:  858 time:  0.142  varE:  258.119

Iter:  859 time:  0.142  varE:  271.122

Iter:  860 time:  0.148  varE:  283.028

Iter:  861 time:  0.144  varE:  279.931

Iter:  862 time:  0.144  varE:  273.276

Iter:  863 time:  0.144  varE:  273.854

Iter:  864 time:  0.142  varE:  285.672

Iter:  865 time:  0.143  varE:  286.741

Iter:  866 time:  0.146  varE:  299.993

Iter:  867 time:  0.146  varE:  292.955

Iter:  868 time:  0.148  varE:  276.513

Iter:  869 time:  0.143  varE:  273.154

Iter:  870 time:  0.148  varE:  263.131

Iter:  871 time:  0.145  varE:  266.508

Iter:  872 time:  0.142  varE:  269.373

Iter:  873 time:  0.144  varE:  266.48

Iter:  874 time:  0.144  varE:  266.656

Iter:  875 time:  0.144  varE:  263.626

Iter:  876 time:  0.143  varE:  251.113

Iter:  877 time:  0.145  varE:  263.428

Iter:  878 time:  0.151  varE:  264.355

Iter:  879 time:  0.144  varE:  264.511

Iter:  880 time:  0.147  varE:  267.245

Iter:  881 time:  0.142  varE:  274.793

Iter:  882 time:  0.142  varE:  260.66

Iter:  883 time:  0.143  varE:  253.225

Iter:  884 time:  0.144  varE:  264.726

Iter:  885 time:  0.145  varE:  280.63

Iter:  886 time:  0.141  varE:  273.343

Iter:  887 time:  0.145  varE:  262.684

Iter:  888 time:  0.148  varE:  269.408

Iter:  889 time:  0.147  varE:  281.752

Iter:  890 time:  0.152  varE:  278.098

Iter:  891 time:  0.144  varE:  267.317

Iter:  892 time:  0.145  varE:  274.697

Iter:  893 time:  0.141  varE:  258.525

Iter:  894 time:  0.143  varE:  266.818

Iter:  895 time:  0.147  varE:  270.996

Iter:  896 time:  0.143  varE:  273.119

Iter:  897 time:  0.147  varE:  265.994

Iter:  898 time:  0.147  varE:  265.791

Iter:  899 time:  0.145  varE:  283.002

Iter:  900 time:  0.15  varE:  263.346

Iter:  901 time:  0.144  varE:  258.237

Iter:  902 time:  0.142  varE:  266.43

Iter:  903 time:  0.144  varE:  271.705

Iter:  904 time:  0.145  varE:  270.719

Iter:  905 time:  0.151  varE:  273.043

Iter:  906 time:  0.146  varE:  259.11

Iter:  907 time:  0.144  varE:  270.214

Iter:  908 time:  0.144  varE:  273.966

Iter:  909 time:  0.142  varE:  285.913

Iter:  910 time:  0.153  varE:  275.115

Iter:  911 time:  0.144  varE:  290.496

Iter:  912 time:  0.147  varE:  281.436

Iter:  913 time:  0.145  varE:  277.365

Iter:  914 time:  0.142  varE:  270.116

Iter:  915 time:  0.141  varE:  268.676

Iter:  916 time:  0.144  varE:  263.875

Iter:  917 time:  0.143  varE:  274.923

Iter:  918 time:  0.145  varE:  278.395

Iter:  919 time:  0.144  varE:  280.4

Iter:  920 time:  0.147  varE:  303.187

Iter:  921 time:  0.146  varE:  299.255

Iter:  922 time:  0.146  varE:  278.11

Iter:  923 time:  0.149  varE:  280.097

Iter:  924 time:  0.145  varE:  263.062

Iter:  925 time:  0.142  varE:  266.074

Iter:  926 time:  0.141  varE:  276.41

Iter:  927 time:  0.143  varE:  285.953

Iter:  928 time:  0.143  varE:  286.559

Iter:  929 time:  0.144  varE:  278.914

Iter:  930 time:  0.15  varE:  290.988

Iter:  931 time:  0.142  varE:  294.837

Iter:  932 time:  0.142  varE:  274.873

Iter:  933 time:  0.144  varE:  277.559

Iter:  934 time:  0.145  varE:  282.45

Iter:  935 time:  0.148  varE:  281.786

Iter:  936 time:  0.146  varE:  258.676

Iter:  937 time:  0.144  varE:  271.626

Iter:  938 time:  0.144  varE:  266.659

Iter:  939 time:  0.143  varE:  276.258

Iter:  940 time:  0.147  varE:  278.107

Iter:  941 time:  0.143  varE:  267.92

Iter:  942 time:  0.146  varE:  271.349

Iter:  943 time:  0.149  varE:  279.648

Iter:  944 time:  0.149  varE:  286.556

Iter:  945 time:  0.145  varE:  285.396

Iter:  946 time:  0.144  varE:  291.614

Iter:  947 time:  0.145  varE:  291.516

Iter:  948 time:  0.142  varE:  287.948

Iter:  949 time:  0.142  varE:  293.885

Iter:  950 time:  0.152  varE:  289.45

Iter:  951 time:  0.146  varE:  278.67

Iter:  952 time:  0.145  varE:  276.094

Iter:  953 time:  0.149  varE:  256.829

Iter:  954 time:  0.143  varE:  253.3

Iter:  955 time:  0.144  varE:  267.922

Iter:  956 time:  0.144  varE:  269.29

Iter:  957 time:  0.143  varE:  277.396

Iter:  958 time:  0.145  varE:  279.969

Iter:  959 time:  0.146  varE:  261.887

Iter:  960 time:  0.153  varE:  258.786

Iter:  961 time:  0.143  varE:  269.431

Iter:  962 time:  0.145  varE:  276.98

Iter:  963 time:  0.146  varE:  261.505

Iter:  964 time:  0.142  varE:  257.358

Iter:  965 time:  0.148  varE:  257.965

Iter:  966 time:  0.148  varE:  265.593

Iter:  967 time:  0.148  varE:  255.763

Iter:  968 time:  0.144  varE:  257.372

Iter:  969 time:  0.145  varE:  253.91

Iter:  970 time:  0.147  varE:  264.172

Iter:  971 time:  0.142  varE:  259.325

Iter:  972 time:  0.147  varE:  253.867

Iter:  973 time:  0.149  varE:  260.632

Iter:  974 time:  0.147  varE:  258.026

Iter:  975 time:  0.142  varE:  262.682

Iter:  976 time:  0.142  varE:  257.59

Iter:  977 time:  0.142  varE:  261.063

Iter:  978 time:  0.144  varE:  264.354

Iter:  979 time:  0.145  varE:  268.851

Iter:  980 time:  0.147  varE:  265.026

Iter:  981 time:  0.145  varE:  282.824

Iter:  982 time:  0.148  varE:  283.14

Iter:  983 time:  0.148  varE:  270.412

Iter:  984 time:  0.144  varE:  264.406

Iter:  985 time:  0.144  varE:  276.761

Iter:  986 time:  0.143  varE:  268.113

Iter:  987 time:  0.143  varE:  258.157

Iter:  988 time:  0.146  varE:  286.747

Iter:  989 time:  0.159  varE:  277.641

Iter:  990 time:  0.151  varE:  257.142

Iter:  991 time:  0.143  varE:  257.209

Iter:  992 time:  0.145  varE:  270.121

Iter:  993 time:  0.141  varE:  286.116

Iter:  994 time:  0.145  varE:  284.804

Iter:  995 time:  0.149  varE:  273.661

Iter:  996 time:  0.149  varE:  273.967

Iter:  997 time:  0.144  varE:  264.134

Iter:  998 time:  0.145  varE:  281.975

Iter:  999 time:  0.142  varE:  280.644

Iter:  1000 time:  0.147  varE:  280.982

Iter:  1001 time:  0.144  varE:  289.739

Iter:  1002 time:  0.143  varE:  283.374

Iter:  1003 time:  0.145  varE:  267.351

Iter:  1004 time:  0.149  varE:  278.779

Iter:  1005 time:  0.145  varE:  273.537

Iter:  1006 time:  0.142  varE:  276.48

Iter:  1007 time:  0.141  varE:  287.094

Iter:  1008 time:  0.143  varE:  276.336

Iter:  1009 time:  0.144  varE:  269.842

Iter:  1010 time:  0.149  varE:  281.285

Iter:  1011 time:  0.142  varE:  276.023

Iter:  1012 time:  0.142  varE:  278.117

Iter:  1013 time:  0.147  varE:  282.201

Iter:  1014 time:  0.146  varE:  281.434

Iter:  1015 time:  0.148  varE:  277.541

Iter:  1016 time:  0.145  varE:  284.481

Iter:  1017 time:  0.143  varE:  294.562

Iter:  1018 time:  0.144  varE:  288.11

Iter:  1019 time:  0.143  varE:  292.949

Iter:  1020 time:  0.15  varE:  287.102

Iter:  1021 time:  0.144  varE:  278.571

Iter:  1022 time:  0.149  varE:  292.483

Iter:  1023 time:  0.147  varE:  288.635

Iter:  1024 time:  0.143  varE:  294.983

Iter:  1025 time:  0.143  varE:  272.58

Iter:  1026 time:  0.143  varE:  272.35

Iter:  1027 time:  0.144  varE:  264.225

Iter:  1028 time:  0.142  varE:  262.715

Iter:  1029 time:  0.143  varE:  256.192

Iter:  1030 time:  0.15  varE:  261.751

Iter:  1031 time:  0.145  varE:  283.632

Iter:  1032 time:  0.149  varE:  282.829

Iter:  1033 time:  0.146  varE:  293.722

Iter:  1034 time:  0.144  varE:  285.776

Iter:  1035 time:  0.144  varE:  274.96

Iter:  1036 time:  0.142  varE:  269.594

Iter:  1037 time:  0.146  varE:  267.271

Iter:  1038 time:  0.149  varE:  261.974

Iter:  1039 time:  0.147  varE:  265.773

Iter:  1040 time:  0.148  varE:  261.497

Iter:  1041 time:  0.143  varE:  259.82

Iter:  1042 time:  0.144  varE:  261.807

Iter:  1043 time:  0.143  varE:  262.596

Iter:  1044 time:  0.142  varE:  286.132

Iter:  1045 time:  0.147  varE:  280.847

Iter:  1046 time:  0.149  varE:  275.703

Iter:  1047 time:  0.149  varE:  258.977

Iter:  1048 time:  0.143  varE:  261.189

Iter:  1049 time:  0.145  varE:  270.257

Iter:  1050 time:  0.148  varE:  267.239

Iter:  1051 time:  0.144  varE:  284.277

Iter:  1052 time:  0.145  varE:  259.416

Iter:  1053 time:  0.148  varE:  261.924

Iter:  1054 time:  0.149  varE:  261.748

Iter:  1055 time:  0.144  varE:  263.841

Iter:  1056 time:  0.144  varE:  253.681

Iter:  1057 time:  0.144  varE:  286.618

Iter:  1058 time:  0.142  varE:  273.588

Iter:  1059 time:  0.143  varE:  278.966

Iter:  1060 time:  0.151  varE:  268.362

Iter:  1061 time:  0.152  varE:  270.401

Iter:  1062 time:  0.143  varE:  259.557

Iter:  1063 time:  0.143  varE:  259.975

Iter:  1064 time:  0.144  varE:  258.942

Iter:  1065 time:  0.144  varE:  263.018

Iter:  1066 time:  0.144  varE:  286.898

Iter:  1067 time:  0.142  varE:  291.139

Iter:  1068 time:  0.146  varE:  276.016

Iter:  1069 time:  0.143  varE:  277.889

Iter:  1070 time:  0.155  varE:  264.952

Iter:  1071 time:  0.148  varE:  262.556

Iter:  1072 time:  0.142  varE:  251.502

Iter:  1073 time:  0.144  varE:  249.377

Iter:  1074 time:  0.144  varE:  259.871

Iter:  1075 time:  0.144  varE:  256.345

Iter:  1076 time:  0.142  varE:  266.357

Iter:  1077 time:  0.143  varE:  260.466

Iter:  1078 time:  0.147  varE:  253.799

Iter:  1079 time:  0.15  varE:  255.965

Iter:  1080 time:  0.152  varE:  246.326

Iter:  1081 time:  0.143  varE:  248.327

Iter:  1082 time:  0.143  varE:  241.326

Iter:  1083 time:  0.144  varE:  245.581

Iter:  1084 time:  0.143  varE:  241.14

Iter:  1085 time:  0.147  varE:  254.568

Iter:  1086 time:  0.149  varE:  244.425

Iter:  1087 time:  0.146  varE:  252.226

Iter:  1088 time:  0.142  varE:  255.661

Iter:  1089 time:  0.142  varE:  250.566

Iter:  1090 time:  0.15  varE:  260.603

Iter:  1091 time:  0.143  varE:  251.227

Iter:  1092 time:  0.144  varE:  258.223

Iter:  1093 time:  0.143  varE:  259.029

Iter:  1094 time:  0.142  varE:  263.466

Iter:  1095 time:  0.146  varE:  252.673

Iter:  1096 time:  0.147  varE:  257.106

Iter:  1097 time:  0.149  varE:  254.468

Iter:  1098 time:  0.143  varE:  258.246

Iter:  1099 time:  0.145  varE:  254.486

Iter:  1100 time:  0.149  varE:  261.27

Iter:  1101 time:  0.144  varE:  261.183

Iter:  1102 time:  0.144  varE:  262.416

Iter:  1103 time:  0.149  varE:  254.648

Iter:  1104 time:  0.148  varE:  268.013

Iter:  1105 time:  0.144  varE:  280.844

Iter:  1106 time:  0.145  varE:  284.248

Iter:  1107 time:  0.142  varE:  270.272

Iter:  1108 time:  0.145  varE:  274.694

Iter:  1109 time:  0.146  varE:  280.701

Iter:  1110 time:  0.153  varE:  287.846

Iter:  1111 time:  0.146  varE:  282.226

Iter:  1112 time:  0.143  varE:  274.62

Iter:  1113 time:  0.143  varE:  260.619

Iter:  1114 time:  0.145  varE:  269.732

Iter:  1115 time:  0.143  varE:  269.465

Iter:  1116 time:  0.146  varE:  273.843

Iter:  1117 time:  0.148  varE:  293.601

Iter:  1118 time:  0.146  varE:  278.581

Iter:  1119 time:  0.144  varE:  287.463

Iter:  1120 time:  0.15  varE:  271.633

Iter:  1121 time:  0.143  varE:  269.232

Iter:  1122 time:  0.142  varE:  272.147

Iter:  1123 time:  0.142  varE:  271.385

Iter:  1124 time:  0.144  varE:  274.02

Iter:  1125 time:  0.145  varE:  277.304

Iter:  1126 time:  0.148  varE:  285.555

Iter:  1127 time:  0.145  varE:  289.329

Iter:  1128 time:  0.141  varE:  285.2

Iter:  1129 time:  0.142  varE:  264.046

Iter:  1130 time:  0.15  varE:  263.369

Iter:  1131 time:  0.144  varE:  256.107

Iter:  1132 time:  0.144  varE:  259.991

Iter:  1133 time:  0.143  varE:  255.483

Iter:  1134 time:  0.142  varE:  281.686

Iter:  1135 time:  0.145  varE:  282.824

Iter:  1136 time:  0.148  varE:  279.519

Iter:  1137 time:  0.149  varE:  268.261

Iter:  1138 time:  0.144  varE:  260.583

Iter:  1139 time:  0.144  varE:  257.483

Iter:  1140 time:  0.149  varE:  264.142

Iter:  1141 time:  0.142  varE:  272.067

Iter:  1142 time:  0.142  varE:  272.043

Iter:  1143 time:  0.143  varE:  266.01

Iter:  1144 time:  0.147  varE:  269.304

Iter:  1145 time:  0.148  varE:  259.28

Iter:  1146 time:  0.149  varE:  266.133

Iter:  1147 time:  0.145  varE:  264.73

Iter:  1148 time:  0.144  varE:  263.801

Iter:  1149 time:  0.144  varE:  266.725

Iter:  1150 time:  0.15  varE:  271.736

Iter:  1151 time:  0.144  varE:  273.551

Iter:  1152 time:  0.146  varE:  274.724

Iter:  1153 time:  0.148  varE:  283.055

Iter:  1154 time:  0.146  varE:  273.733

Iter:  1155 time:  0.143  varE:  263.979

Iter:  1156 time:  0.144  varE:  264.157

Iter:  1157 time:  0.142  varE:  280.542

Iter:  1158 time:  0.145  varE:  288.961

Iter:  1159 time:  0.148  varE:  280.842

Iter:  1160 time:  0.153  varE:  269.711

Iter:  1161 time:  0.143  varE:  268.773

Iter:  1162 time:  0.144  varE:  265.523

Iter:  1163 time:  0.143  varE:  250.143

Iter:  1164 time:  0.142  varE:  257.512

Iter:  1165 time:  0.145  varE:  262.646

Iter:  1166 time:  0.143  varE:  272.444

Iter:  1167 time:  0.147  varE:  287.988

Iter:  1168 time:  0.147  varE:  301.854

Iter:  1169 time:  0.144  varE:  289.665

Iter:  1170 time:  0.151  varE:  285.099

Iter:  1171 time:  0.142  varE:  271.34

Iter:  1172 time:  0.146  varE:  275.519

Iter:  1173 time:  0.146  varE:  267.84

Iter:  1174 time:  0.15  varE:  268.535

Iter:  1175 time:  0.146  varE:  263.315

Iter:  1176 time:  0.142  varE:  274.297

Iter:  1177 time:  0.145  varE:  270.064

Iter:  1178 time:  0.142  varE:  276.913

Iter:  1179 time:  0.143  varE:  269.144

Iter:  1180 time:  0.153  varE:  250.62

Iter:  1181 time:  0.149  varE:  270.259

Iter:  1182 time:  0.149  varE:  272.717

Iter:  1183 time:  0.144  varE:  266.034

Iter:  1184 time:  0.145  varE:  268.49

Iter:  1185 time:  0.143  varE:  271.769

Iter:  1186 time:  0.144  varE:  260.757

Iter:  1187 time:  0.145  varE:  269.026

Iter:  1188 time:  0.148  varE:  264.297

Iter:  1189 time:  0.146  varE:  265.389

Iter:  1190 time:  0.149  varE:  258.736

Iter:  1191 time:  0.144  varE:  264.132

Iter:  1192 time:  0.141  varE:  256.837

Iter:  1193 time:  0.144  varE:  254.254

Iter:  1194 time:  0.147  varE:  253.651

Iter:  1195 time:  0.147  varE:  272.222

Iter:  1196 time:  0.152  varE:  271.716

Iter:  1197 time:  0.144  varE:  273.281

Iter:  1198 time:  0.144  varE:  270.49

Iter:  1199 time:  0.142  varE:  277.554

Iter:  1200 time:  0.151  varE:  287.772

Iter:  1201 time:  0.148  varE:  286.225

Iter:  1202 time:  0.145  varE:  272.376

Iter:  1203 time:  0.145  varE:  261.342

Iter:  1204 time:  0.145  varE:  262.54

Iter:  1205 time:  0.144  varE:  270.279

Iter:  1206 time:  0.143  varE:  276.141

Iter:  1207 time:  0.146  varE:  270.833

Iter:  1208 time:  0.149  varE:  283.028

Iter:  1209 time:  0.147  varE:  276.816

Iter:  1210 time:  0.148  varE:  278.099

Iter:  1211 time:  0.145  varE:  268.256

Iter:  1212 time:  0.141  varE:  265.919

Iter:  1213 time:  0.143  varE:  265.357

Iter:  1214 time:  0.144  varE:  276.623

Iter:  1215 time:  0.143  varE:  265.94

Iter:  1216 time:  0.147  varE:  271.966

Iter:  1217 time:  0.148  varE:  276.341

Iter:  1218 time:  0.141  varE:  283.158

Iter:  1219 time:  0.142  varE:  277.161

Iter:  1220 time:  0.149  varE:  290.348

Iter:  1221 time:  0.143  varE:  291.597

Iter:  1222 time:  0.144  varE:  272.507

Iter:  1223 time:  0.144  varE:  279.686

Iter:  1224 time:  0.142  varE:  279.342

Iter:  1225 time:  0.145  varE:  277.927

Iter:  1226 time:  0.144  varE:  276.791

Iter:  1227 time:  0.148  varE:  256.244

Iter:  1228 time:  0.146  varE:  262.5

Iter:  1229 time:  0.146  varE:  269.915

Iter:  1230 time:  0.149  varE:  261.278

Iter:  1231 time:  0.144  varE:  268.974

Iter:  1232 time:  0.142  varE:  271.541

Iter:  1233 time:  0.142  varE:  275.224

Iter:  1234 time:  0.143  varE:  276.817

Iter:  1235 time:  0.146  varE:  279.137

Iter:  1236 time:  0.148  varE:  265.921

Iter:  1237 time:  0.15  varE:  269.288

Iter:  1238 time:  0.144  varE:  271.504

Iter:  1239 time:  0.144  varE:  276.066

Iter:  1240 time:  0.148  varE:  255.067

Iter:  1241 time:  0.142  varE:  268.355

Iter:  1242 time:  0.143  varE:  270.559

Iter:  1243 time:  0.146  varE:  253.273

Iter:  1244 time:  0.146  varE:  262.32

Iter:  1245 time:  0.149  varE:  256.562

Iter:  1246 time:  0.144  varE:  271.705

Iter:  1247 time:  0.144  varE:  273.987

Iter:  1248 time:  0.143  varE:  268.785

Iter:  1249 time:  0.142  varE:  270.264

Iter:  1250 time:  0.149  varE:  250.163

Iter:  1251 time:  0.145  varE:  262.818

Iter:  1252 time:  0.147  varE:  257.904

Iter:  1253 time:  0.148  varE:  252.334

Iter:  1254 time:  0.144  varE:  260.638

Iter:  1255 time:  0.143  varE:  274.917

Iter:  1256 time:  0.143  varE:  258.379

Iter:  1257 time:  0.142  varE:  268.76

Iter:  1258 time:  0.143  varE:  271.043

Iter:  1259 time:  0.146  varE:  261.457

Iter:  1260 time:  0.156  varE:  267.143

Iter:  1261 time:  0.146  varE:  258.882

Iter:  1262 time:  0.143  varE:  263.521

Iter:  1263 time:  0.145  varE:  254.009

Iter:  1264 time:  0.142  varE:  247.859

Iter:  1265 time:  0.142  varE:  261.236

Iter:  1266 time:  0.145  varE:  266.163

Iter:  1267 time:  0.148  varE:  246.295

Iter:  1268 time:  0.146  varE:  246.299

Iter:  1269 time:  0.145  varE:  245.558

Iter:  1270 time:  0.15  varE:  266.312

Iter:  1271 time:  0.143  varE:  261.121

Iter:  1272 time:  0.144  varE:  281.691

Iter:  1273 time:  0.146  varE:  257.587

Iter:  1274 time:  0.147  varE:  257.772

Iter:  1275 time:  0.148  varE:  268.909

Iter:  1276 time:  0.142  varE:  263.707

Iter:  1277 time:  0.142  varE:  257.732

Iter:  1278 time:  0.142  varE:  269.993

Iter:  1279 time:  0.143  varE:  267.384

Iter:  1280 time:  0.149  varE:  257.947

Iter:  1281 time:  0.143  varE:  277.999

Iter:  1282 time:  0.143  varE:  271.822

Iter:  1283 time:  0.142  varE:  274.092

Iter:  1284 time:  0.146  varE:  265.322

Iter:  1285 time:  0.149  varE:  272.798

Iter:  1286 time:  0.145  varE:  266.942

Iter:  1287 time:  0.147  varE:  269.746

Iter:  1288 time:  0.144  varE:  259.96

Iter:  1289 time:  0.145  varE:  264.604

Iter:  1290 time:  0.147  varE:  274.609

Iter:  1291 time:  0.144  varE:  252.439

Iter:  1292 time:  0.147  varE:  261.735

Iter:  1293 time:  0.15  varE:  265.054

Iter:  1294 time:  0.144  varE:  261.078

Iter:  1295 time:  0.145  varE:  268.53

Iter:  1296 time:  0.142  varE:  280.616

Iter:  1297 time:  0.142  varE:  278.267

Iter:  1298 time:  0.145  varE:  284.282

Iter:  1299 time:  0.147  varE:  280.161

Iter:  1300 time:  0.155  varE:  278.117

Iter:  1301 time:  0.146  varE:  283.869

Iter:  1302 time:  0.144  varE:  274.492

Iter:  1303 time:  0.143  varE:  262.914

Iter:  1304 time:  0.143  varE:  256.508

Iter:  1305 time:  0.146  varE:  246.398

Iter:  1306 time:  0.148  varE:  262.109

Iter:  1307 time:  0.148  varE:  270.458

Iter:  1308 time:  0.141  varE:  274.583

Iter:  1309 time:  0.143  varE:  272.726

Iter:  1310 time:  0.149  varE:  261.317

Iter:  1311 time:  0.144  varE:  264.275

Iter:  1312 time:  0.144  varE:  259.084

Iter:  1313 time:  0.142  varE:  279.34

Iter:  1314 time:  0.144  varE:  276.146

Iter:  1315 time:  0.148  varE:  277.844

Iter:  1316 time:  0.147  varE:  271.04

Iter:  1317 time:  0.143  varE:  254.582

Iter:  1318 time:  0.145  varE:  273.525

Iter:  1319 time:  0.142  varE:  279.842

Iter:  1320 time:  0.147  varE:  269.454

Iter:  1321 time:  0.144  varE:  267.795

Iter:  1322 time:  0.143  varE:  255.137

Iter:  1323 time:  0.147  varE:  261.392

Iter:  1324 time:  0.148  varE:  273.106

Iter:  1325 time:  0.142  varE:  265.386

Iter:  1326 time:  0.142  varE:  296.362

Iter:  1327 time:  0.146  varE:  274.989

Iter:  1328 time:  0.145  varE:  292.548

Iter:  1329 time:  0.143  varE:  290.674

Iter:  1330 time:  0.148  varE:  287.725

Iter:  1331 time:  0.146  varE:  289.636

Iter:  1332 time:  0.145  varE:  268.931

Iter:  1333 time:  0.146  varE:  279.395

Iter:  1334 time:  0.145  varE:  279.699

Iter:  1335 time:  0.142  varE:  280.144

Iter:  1336 time:  0.141  varE:  284.183

Iter:  1337 time:  0.144  varE:  271.997

Iter:  1338 time:  0.144  varE:  283.309

Iter:  1339 time:  0.144  varE:  282.386

Iter:  1340 time:  0.148  varE:  298.038

Iter:  1341 time:  0.142  varE:  293.387

Iter:  1342 time:  0.145  varE:  298.315

Iter:  1343 time:  0.146  varE:  274.499

Iter:  1344 time:  0.146  varE:  261.578

Iter:  1345 time:  0.142  varE:  271.46

Iter:  1346 time:  0.142  varE:  262.271

Iter:  1347 time:  0.144  varE:  256.158

Iter:  1348 time:  0.144  varE:  252.494

Iter:  1349 time:  0.142  varE:  278.896

Iter:  1350 time:  0.148  varE:  294.226

Iter:  1351 time:  0.144  varE:  291.37

Iter:  1352 time:  0.147  varE:  285.333

Iter:  1353 time:  0.145  varE:  275.476

Iter:  1354 time:  0.144  varE:  245.795

Iter:  1355 time:  0.143  varE:  254.639

Iter:  1356 time:  0.143  varE:  271.243

Iter:  1357 time:  0.146  varE:  274.051

Iter:  1358 time:  0.141  varE:  263.751

Iter:  1359 time:  0.145  varE:  260.062

Iter:  1360 time:  0.152  varE:  272.613

Iter:  1361 time:  0.148  varE:  272.649

Iter:  1362 time:  0.146  varE:  264.652

Iter:  1363 time:  0.144  varE:  259.514

Iter:  1364 time:  0.145  varE:  270.335

Iter:  1365 time:  0.141  varE:  262.822

Iter:  1366 time:  0.143  varE:  258.667

Iter:  1367 time:  0.144  varE:  261.82

Iter:  1368 time:  0.147  varE:  268.394

Iter:  1369 time:  0.15  varE:  278.291

Iter:  1370 time:  0.149  varE:  267.864

Iter:  1371 time:  0.142  varE:  273.705

Iter:  1372 time:  0.144  varE:  259.547

Iter:  1373 time:  0.142  varE:  258.472

Iter:  1374 time:  0.145  varE:  262.636

Iter:  1375 time:  0.149  varE:  279.2

Iter:  1376 time:  0.147  varE:  276.286

Iter:  1377 time:  0.144  varE:  268.191

Iter:  1378 time:  0.143  varE:  259.816

Iter:  1379 time:  0.144  varE:  256.098

Iter:  1380 time:  0.15  varE:  258.105

Iter:  1381 time:  0.145  varE:  255.491

Iter:  1382 time:  0.149  varE:  260.371

Iter:  1383 time:  0.147  varE:  270.295

Iter:  1384 time:  0.144  varE:  266.249

Iter:  1385 time:  0.143  varE:  269.342

Iter:  1386 time:  0.143  varE:  260.606

Iter:  1387 time:  0.142  varE:  253.168

Iter:  1388 time:  0.142  varE:  251.346

Iter:  1389 time:  0.143  varE:  252.871

Iter:  1390 time:  0.15  varE:  246.254

Iter:  1391 time:  0.148  varE:  240.432

Iter:  1392 time:  0.149  varE:  263.516

Iter:  1393 time:  0.142  varE:  261.911

Iter:  1394 time:  0.142  varE:  257.835

Iter:  1395 time:  0.142  varE:  239.963

Iter:  1396 time:  0.143  varE:  258.206

Iter:  1397 time:  0.145  varE:  238.688

Iter:  1398 time:  0.144  varE:  242.156

Iter:  1399 time:  0.142  varE:  230.612

Iter:  1400 time:  0.149  varE:  247.81

Iter:  1401 time:  0.146  varE:  242.276

Iter:  1402 time:  0.149  varE:  238.878

Iter:  1403 time:  0.154  varE:  238.6

Iter:  1404 time:  0.145  varE:  246.261

Iter:  1405 time:  0.144  varE:  264.314

Iter:  1406 time:  0.142  varE:  254.362

Iter:  1407 time:  0.146  varE:  247.34

Iter:  1408 time:  0.145  varE:  254.708

Iter:  1409 time:  0.142  varE:  265.035

Iter:  1410 time:  0.153  varE:  259.655

Iter:  1411 time:  0.146  varE:  259.747

Iter:  1412 time:  0.143  varE:  256.241

Iter:  1413 time:  0.144  varE:  252.062

Iter:  1414 time:  0.142  varE:  256.51

Iter:  1415 time:  0.143  varE:  269.653

Iter:  1416 time:  0.143  varE:  275.004

Iter:  1417 time:  0.147  varE:  258.26

Iter:  1418 time:  0.15  varE:  258.394

Iter:  1419 time:  0.144  varE:  260.627

Iter:  1420 time:  0.149  varE:  276.523

Iter:  1421 time:  0.144  varE:  247.383

Iter:  1422 time:  0.143  varE:  241.477

Iter:  1423 time:  0.143  varE:  240.343

Iter:  1424 time:  0.142  varE:  252.66

Iter:  1425 time:  0.143  varE:  245.938

Iter:  1426 time:  0.146  varE:  252.987

Iter:  1427 time:  0.146  varE:  249.073

Iter:  1428 time:  0.15  varE:  252.909

Iter:  1429 time:  0.144  varE:  240.151

Iter:  1430 time:  0.151  varE:  244.076

Iter:  1431 time:  0.142  varE:  257.778

Iter:  1432 time:  0.142  varE:  258.711

Iter:  1433 time:  0.143  varE:  246.087

Iter:  1434 time:  0.145  varE:  260.764

Iter:  1435 time:  0.144  varE:  257.306

Iter:  1436 time:  0.147  varE:  244.861

Iter:  1437 time:  0.148  varE:  246.87

Iter:  1438 time:  0.145  varE:  255.57

Iter:  1439 time:  0.143  varE:  244.038

Iter:  1440 time:  0.148  varE:  251.3

Iter:  1441 time:  0.144  varE:  245.106

Iter:  1442 time:  0.142  varE:  227.481

Iter:  1443 time:  0.145  varE:  232.153

Iter:  1444 time:  0.149  varE:  239.402

Iter:  1445 time:  0.145  varE:  239.706

Iter:  1446 time:  0.142  varE:  236.919

Iter:  1447 time:  0.143  varE:  245.431

Iter:  1448 time:  0.143  varE:  243.89

Iter:  1449 time:  0.144  varE:  251.329

Iter:  1450 time:  0.15  varE:  256.61

Iter:  1451 time:  0.142  varE:  243.357

Iter:  1452 time:  0.143  varE:  250.928

Iter:  1453 time:  0.145  varE:  235.669

Iter:  1454 time:  0.146  varE:  249.91

Iter:  1455 time:  0.146  varE:  245.508

Iter:  1456 time:  0.142  varE:  237.83

Iter:  1457 time:  0.141  varE:  231.265

Iter:  1458 time:  0.142  varE:  236.167

Iter:  1459 time:  0.144  varE:  232.533

Iter:  1460 time:  0.15  varE:  256.16

Iter:  1461 time:  0.144  varE:  251.862

Iter:  1462 time:  0.144  varE:  261.59

Iter:  1463 time:  0.142  varE:  255.697

Iter:  1464 time:  0.143  varE:  258.947

Iter:  1465 time:  0.148  varE:  253.207

Iter:  1466 time:  0.146  varE:  245.737

Iter:  1467 time:  0.144  varE:  255.506

Iter:  1468 time:  0.145  varE:  272.535

Iter:  1469 time:  0.143  varE:  269.762

Iter:  1470 time:  0.152  varE:  271.794

Iter:  1471 time:  0.147  varE:  268.427

Iter:  1472 time:  0.146  varE:  283.725

Iter:  1473 time:  0.147  varE:  270.612

Iter:  1474 time:  0.143  varE:  273.936

Iter:  1475 time:  0.144  varE:  261.724

Iter:  1476 time:  0.142  varE:  268.103

Iter:  1477 time:  0.143  varE:  271.045

Iter:  1478 time:  0.146  varE:  295.326

Iter:  1479 time:  0.147  varE:  289.27

Iter:  1480 time:  0.155  varE:  278.964

Iter:  1481 time:  0.144  varE:  283.776

Iter:  1482 time:  0.145  varE:  293.121

Iter:  1483 time:  0.142  varE:  278.689

Iter:  1484 time:  0.145  varE:  286.889

Iter:  1485 time:  0.145  varE:  278.018

Iter:  1486 time:  0.149  varE:  277.209

Iter:  1487 time:  0.148  varE:  274.704

Iter:  1488 time:  0.143  varE:  281.626

Iter:  1489 time:  0.144  varE:  290.518

Iter:  1490 time:  0.148  varE:  275.999

Iter:  1491 time:  0.142  varE:  287.784

Iter:  1492 time:  0.144  varE:  300.325

Iter:  1493 time:  0.144  varE:  296.149

Iter:  1494 time:  0.142  varE:  298.56

Iter:  1495 time:  0.147  varE:  282.143

Iter:  1496 time:  0.146  varE:  298.025

Iter:  1497 time:  0.141  varE:  289.723

Iter:  1498 time:  0.142  varE:  288.449

Iter:  1499 time:  0.142  varE:  288.35

Iter:  1500 time:  0.149  varE:  296.053

Iter:  1501 time:  0.143  varE:  290.344

Iter:  1502 time:  0.142  varE:  284.352

Iter:  1503 time:  0.142  varE:  298.58

Iter:  1504 time:  0.143  varE:  300.443

Iter:  1505 time:  0.142  varE:  287.129

Iter:  1506 time:  0.144  varE:  274.767

Iter:  1507 time:  0.141  varE:  268.889

Iter:  1508 time:  0.146  varE:  260.168

Iter:  1509 time:  0.144  varE:  266.14

Iter:  1510 time:  0.15  varE:  257.292

Iter:  1511 time:  0.147  varE:  263.802

Iter:  1512 time:  0.146  varE:  267.964

Iter:  1513 time:  0.147  varE:  270.428

Iter:  1514 time:  0.147  varE:  262.763

Iter:  1515 time:  0.143  varE:  276.338

Iter:  1516 time:  0.146  varE:  270.419

Iter:  1517 time:  0.147  varE:  276.359

Iter:  1518 time:  0.147  varE:  272.296

Iter:  1519 time:  0.142  varE:  271.042

Iter:  1520 time:  0.148  varE:  283.621

Iter:  1521 time:  0.144  varE:  279.562

Iter:  1522 time:  0.143  varE:  275.926

Iter:  1523 time:  0.144  varE:  284.864

Iter:  1524 time:  0.144  varE:  282.957

Iter:  1525 time:  0.146  varE:  286.126

Iter:  1526 time:  0.146  varE:  286.303

Iter:  1527 time:  0.15  varE:  280.792

Iter:  1528 time:  0.145  varE:  292.618

Iter:  1529 time:  0.144  varE:  297.386

Iter:  1530 time:  0.151  varE:  278.067

Iter:  1531 time:  0.148  varE:  274.128

Iter:  1532 time:  0.15  varE:  263.062

Iter:  1533 time:  0.146  varE:  274.982

Iter:  1534 time:  0.145  varE:  276.42

Iter:  1535 time:  0.147  varE:  284.789

Iter:  1536 time:  0.146  varE:  298.866

Iter:  1537 time:  0.147  varE:  277.475

Iter:  1538 time:  0.147  varE:  265.921

Iter:  1539 time:  0.143  varE:  272.735

Iter:  1540 time:  0.152  varE:  281.06

Iter:  1541 time:  0.145  varE:  286.343

Iter:  1542 time:  0.146  varE:  281.037

Iter:  1543 time:  0.146  varE:  279.865

Iter:  1544 time:  0.146  varE:  271.618

Iter:  1545 time:  0.143  varE:  269.414

Iter:  1546 time:  0.146  varE:  259.002

Iter:  1547 time:  0.145  varE:  263.998

Iter:  1548 time:  0.148  varE:  272.961

Iter:  1549 time:  0.144  varE:  273.304

Iter:  1550 time:  0.148  varE:  273.019

Iter:  1551 time:  0.144  varE:  289.627

Iter:  1552 time:  0.142  varE:  283.365

Iter:  1553 time:  0.145  varE:  265.202

Iter:  1554 time:  0.145  varE:  276.604

Iter:  1555 time:  0.148  varE:  277.376

Iter:  1556 time:  0.148  varE:  265.386

Iter:  1557 time:  0.144  varE:  264.512

Iter:  1558 time:  0.144  varE:  250.811

Iter:  1559 time:  0.148  varE:  251.193

Iter:  1560 time:  0.15  varE:  267.502

Iter:  1561 time:  0.146  varE:  273.11

Iter:  1562 time:  0.147  varE:  286.559

Iter:  1563 time:  0.145  varE:  285.976

Iter:  1564 time:  0.144  varE:  276.924

Iter:  1565 time:  0.145  varE:  273.891

Iter:  1566 time:  0.146  varE:  279.129

Iter:  1567 time:  0.147  varE:  275.748

Iter:  1568 time:  0.148  varE:  268.144

Iter:  1569 time:  0.144  varE:  266.882

Iter:  1570 time:  0.147  varE:  269.827

Iter:  1571 time:  0.143  varE:  278.066

Iter:  1572 time:  0.143  varE:  259.818

Iter:  1573 time:  0.142  varE:  267.803

Iter:  1574 time:  0.145  varE:  261.302

Iter:  1575 time:  0.144  varE:  275.789

Iter:  1576 time:  0.145  varE:  275.955

Iter:  1577 time:  0.145  varE:  287.389

Iter:  1578 time:  0.145  varE:  290.842

Iter:  1579 time:  0.143  varE:  275.544

Iter:  1580 time:  0.148  varE:  276.127

Iter:  1581 time:  0.141  varE:  278.77

Iter:  1582 time:  0.15  varE:  291.003

Iter:  1583 time:  0.144  varE:  280.554

Iter:  1584 time:  0.142  varE:  290.026

Iter:  1585 time:  0.142  varE:  281.434

Iter:  1586 time:  0.143  varE:  279.585

Iter:  1587 time:  0.141  varE:  285.519

Iter:  1588 time:  0.143  varE:  276.645

Iter:  1589 time:  0.144  varE:  273.351

Iter:  1590 time:  0.15  varE:  255.876

Iter:  1591 time:  0.144  varE:  261.963

Iter:  1592 time:  0.145  varE:  276.101

Iter:  1593 time:  0.145  varE:  280.786

Iter:  1594 time:  0.146  varE:  272.973

Iter:  1595 time:  0.149  varE:  284.862

Iter:  1596 time:  0.147  varE:  268.017

Iter:  1597 time:  0.143  varE:  279.625

Iter:  1598 time:  0.147  varE:  258.181

Iter:  1599 time:  0.144  varE:  256.992

Iter:  1600 time:  0.149  varE:  257.289

Iter:  1601 time:  0.144  varE:  267.143

Iter:  1602 time:  0.144  varE:  265.863

Iter:  1603 time:  0.142  varE:  260.79

Iter:  1604 time:  0.144  varE:  259.947

Iter:  1605 time:  0.145  varE:  261.131

Iter:  1606 time:  0.144  varE:  273.279

Iter:  1607 time:  0.146  varE:  284.829

Iter:  1608 time:  0.147  varE:  292.833

Iter:  1609 time:  0.157  varE:  297.347

Iter:  1610 time:  0.148  varE:  304.149

Iter:  1611 time:  0.142  varE:  303.392

Iter:  1612 time:  0.142  varE:  302.196

Iter:  1613 time:  0.143  varE:  301.713

Iter:  1614 time:  0.144  varE:  285.296

Iter:  1615 time:  0.142  varE:  279.841

Iter:  1616 time:  0.143  varE:  281.579

Iter:  1617 time:  0.143  varE:  288.961

Iter:  1618 time:  0.145  varE:  282.497

Iter:  1619 time:  0.145  varE:  282.208

Iter:  1620 time:  0.149  varE:  273.153

Iter:  1621 time:  0.146  varE:  263.617

Iter:  1622 time:  0.145  varE:  270.62

Iter:  1623 time:  0.143  varE:  282.061

Iter:  1624 time:  0.144  varE:  275.925

Iter:  1625 time:  0.144  varE:  271.627

Iter:  1626 time:  0.146  varE:  262.587

Iter:  1627 time:  0.15  varE:  271.639

Iter:  1628 time:  0.144  varE:  267.547

Iter:  1629 time:  0.142  varE:  279.178

Iter:  1630 time:  0.15  varE:  269.712

Iter:  1631 time:  0.142  varE:  282.388

Iter:  1632 time:  0.142  varE:  257.664

Iter:  1633 time:  0.143  varE:  272.432

Iter:  1634 time:  0.141  varE:  268.739

Iter:  1635 time:  0.142  varE:  277.542

Iter:  1636 time:  0.142  varE:  277.27

Iter:  1637 time:  0.142  varE:  261.549

Iter:  1638 time:  0.142  varE:  262.059

Iter:  1639 time:  0.142  varE:  271.873

Iter:  1640 time:  0.147  varE:  263.212

Iter:  1641 time:  0.142  varE:  260.053

Iter:  1642 time:  0.142  varE:  275.63

Iter:  1643 time:  0.142  varE:  270.884

Iter:  1644 time:  0.142  varE:  272.102

Iter:  1645 time:  0.142  varE:  278.86

Iter:  1646 time:  0.142  varE:  282.077

Iter:  1647 time:  0.142  varE:  273.624

Iter:  1648 time:  0.142  varE:  292.384

Iter:  1649 time:  0.141  varE:  281.241

Iter:  1650 time:  0.148  varE:  289.627

Iter:  1651 time:  0.142  varE:  299.963

Iter:  1652 time:  0.142  varE:  285.182

Iter:  1653 time:  0.142  varE:  266.064

Iter:  1654 time:  0.141  varE:  280.462

Iter:  1655 time:  0.142  varE:  284.811

Iter:  1656 time:  0.142  varE:  275.918

Iter:  1657 time:  0.142  varE:  296.616

Iter:  1658 time:  0.142  varE:  306.675

Iter:  1659 time:  0.141  varE:  295.847

Iter:  1660 time:  0.147  varE:  291.555

Iter:  1661 time:  0.142  varE:  284.175

Iter:  1662 time:  0.142  varE:  281.251

Iter:  1663 time:  0.142  varE:  285.279

Iter:  1664 time:  0.142  varE:  291.769

Iter:  1665 time:  0.141  varE:  278.686

Iter:  1666 time:  0.142  varE:  271.006

Iter:  1667 time:  0.143  varE:  261.745

Iter:  1668 time:  0.143  varE:  283.722

Iter:  1669 time:  0.142  varE:  271.303

Iter:  1670 time:  0.148  varE:  278.384

Iter:  1671 time:  0.142  varE:  286.1

Iter:  1672 time:  0.142  varE:  295.82

Iter:  1673 time:  0.141  varE:  287.24

Iter:  1674 time:  0.142  varE:  286.565

Iter:  1675 time:  0.142  varE:  270.718

Iter:  1676 time:  0.142  varE:  261.866

Iter:  1677 time:  0.142  varE:  263.873

Iter:  1678 time:  0.141  varE:  272.407

Iter:  1679 time:  0.142  varE:  280.903

Iter:  1680 time:  0.148  varE:  270.686

Iter:  1681 time:  0.142  varE:  280.006

Iter:  1682 time:  0.142  varE:  280.036

Iter:  1683 time:  0.141  varE:  275.33

Iter:  1684 time:  0.142  varE:  275.041

Iter:  1685 time:  0.142  varE:  276.184

Iter:  1686 time:  0.142  varE:  271.174

Iter:  1687 time:  0.142  varE:  255.728

Iter:  1688 time:  0.142  varE:  255.78

Iter:  1689 time:  0.142  varE:  256.924

Iter:  1690 time:  0.151  varE:  263.343

Iter:  1691 time:  0.141  varE:  270.627

Iter:  1692 time:  0.142  varE:  261.674

Iter:  1693 time:  0.142  varE:  260.08

Iter:  1694 time:  0.142  varE:  266.946

Iter:  1695 time:  0.142  varE:  258.396

Iter:  1696 time:  0.142  varE:  256.07

Iter:  1697 time:  0.142  varE:  257.587

Iter:  1698 time:  0.142  varE:  260.829

Iter:  1699 time:  0.142  varE:  255.352

Iter:  1700 time:  0.147  varE:  246.727

Iter:  1701 time:  0.142  varE:  266.118

Iter:  1702 time:  0.141  varE:  269.569

Iter:  1703 time:  0.142  varE:  264.701

Iter:  1704 time:  0.142  varE:  254.385

Iter:  1705 time:  0.142  varE:  248.793

Iter:  1706 time:  0.142  varE:  253.127

Iter:  1707 time:  0.142  varE:  265.703

Iter:  1708 time:  0.141  varE:  259.865

Iter:  1709 time:  0.142  varE:  245.247

Iter:  1710 time:  0.148  varE:  252.201

Iter:  1711 time:  0.142  varE:  265.584

Iter:  1712 time:  0.142  varE:  260.403

Iter:  1713 time:  0.142  varE:  253.304

Iter:  1714 time:  0.142  varE:  260.555

Iter:  1715 time:  0.142  varE:  259.082

Iter:  1716 time:  0.142  varE:  256.508

Iter:  1717 time:  0.141  varE:  258.739

Iter:  1718 time:  0.142  varE:  271.229

Iter:  1719 time:  0.142  varE:  263.919

Iter:  1720 time:  0.148  varE:  269.732

Iter:  1721 time:  0.142  varE:  257.342

Iter:  1722 time:  0.141  varE:  252.239

Iter:  1723 time:  0.142  varE:  254.079

Iter:  1724 time:  0.142  varE:  269.007

Iter:  1725 time:  0.142  varE:  274.888

Iter:  1726 time:  0.142  varE:  274.856

Iter:  1727 time:  0.142  varE:  274.463

Iter:  1728 time:  0.142  varE:  277.994

Iter:  1729 time:  0.142  varE:  280.354

Iter:  1730 time:  0.148  varE:  272.395

Iter:  1731 time:  0.141  varE:  277.378

Iter:  1732 time:  0.142  varE:  278.952

Iter:  1733 time:  0.142  varE:  269.52

Iter:  1734 time:  0.142  varE:  249.175

Iter:  1735 time:  0.142  varE:  264.255

Iter:  1736 time:  0.142  varE:  276.82

Iter:  1737 time:  0.142  varE:  274.191

Iter:  1738 time:  0.142  varE:  267.403

Iter:  1739 time:  0.142  varE:  274.569

Iter:  1740 time:  0.147  varE:  272.624

Iter:  1741 time:  0.142  varE:  269.036

Iter:  1742 time:  0.142  varE:  272.949

Iter:  1743 time:  0.142  varE:  268.453

Iter:  1744 time:  0.141  varE:  259.092

Iter:  1745 time:  0.143  varE:  261.486

Iter:  1746 time:  0.142  varE:  268.819

Iter:  1747 time:  0.142  varE:  282.316

Iter:  1748 time:  0.141  varE:  282.728

Iter:  1749 time:  0.142  varE:  300.901

Iter:  1750 time:  0.148  varE:  288.941

Iter:  1751 time:  0.141  varE:  293.796

Iter:  1752 time:  0.143  varE:  269.391

Iter:  1753 time:  0.143  varE:  273.525

Iter:  1754 time:  0.145  varE:  271.234

Iter:  1755 time:  0.146  varE:  259.827

Iter:  1756 time:  0.147  varE:  266.219

Iter:  1757 time:  0.152  varE:  265.392

Iter:  1758 time:  0.144  varE:  264.189

Iter:  1759 time:  0.144  varE:  260.293

Iter:  1760 time:  0.148  varE:  283.834

Iter:  1761 time:  0.143  varE:  269.887

Iter:  1762 time:  0.142  varE:  277.399

Iter:  1763 time:  0.144  varE:  275.057

Iter:  1764 time:  0.144  varE:  262.557

Iter:  1765 time:  0.145  varE:  252.123

Iter:  1766 time:  0.143  varE:  266.915

Iter:  1767 time:  0.145  varE:  262.345

Iter:  1768 time:  0.145  varE:  271.089

Iter:  1769 time:  0.148  varE:  271.277

Iter:  1770 time:  0.152  varE:  264.891

Iter:  1771 time:  0.142  varE:  263.967

Iter:  1772 time:  0.143  varE:  262.662

Iter:  1773 time:  0.143  varE:  261.923

Iter:  1774 time:  0.143  varE:  260.832

Iter:  1775 time:  0.144  varE:  263.936

Iter:  1776 time:  0.144  varE:  261.212

Iter:  1777 time:  0.146  varE:  266.974

Iter:  1778 time:  0.146  varE:  276.863

Iter:  1779 time:  0.149  varE:  266.118

Iter:  1780 time:  0.153  varE:  259.127

Iter:  1781 time:  0.141  varE:  247.489

Iter:  1782 time:  0.143  varE:  266.408

Iter:  1783 time:  0.143  varE:  272.563

Iter:  1784 time:  0.144  varE:  270.43

Iter:  1785 time:  0.145  varE:  275.943

Iter:  1786 time:  0.144  varE:  262.567

Iter:  1787 time:  0.147  varE:  261.068

Iter:  1788 time:  0.149  varE:  267.257

Iter:  1789 time:  0.148  varE:  247.427

Iter:  1790 time:  0.15  varE:  258.598

Iter:  1791 time:  0.145  varE:  240.862

Iter:  1792 time:  0.148  varE:  249.257

Iter:  1793 time:  0.148  varE:  262.461

Iter:  1794 time:  0.149  varE:  272.682

Iter:  1795 time:  0.144  varE:  274.355

Iter:  1796 time:  0.144  varE:  271.052

Iter:  1797 time:  0.146  varE:  277.487

Iter:  1798 time:  0.15  varE:  261.919

Iter:  1799 time:  0.149  varE:  273.066

Iter:  1800 time:  0.15  varE:  263.714

Iter:  1801 time:  0.144  varE:  274.171

Iter:  1802 time:  0.147  varE:  273.373

Iter:  1803 time:  0.147  varE:  276.186

Iter:  1804 time:  0.147  varE:  276.697

Iter:  1805 time:  0.144  varE:  277.625

Iter:  1806 time:  0.145  varE:  267.517

Iter:  1807 time:  0.146  varE:  277.213

Iter:  1808 time:  0.147  varE:  278.907

Iter:  1809 time:  0.147  varE:  273.543

Iter:  1810 time:  0.149  varE:  287.019

Iter:  1811 time:  0.145  varE:  258.875

Iter:  1812 time:  0.145  varE:  249.093

Iter:  1813 time:  0.145  varE:  256.242

Iter:  1814 time:  0.148  varE:  264.127

Iter:  1815 time:  0.147  varE:  269.31

Iter:  1816 time:  0.142  varE:  283.818

Iter:  1817 time:  0.145  varE:  273.318

Iter:  1818 time:  0.153  varE:  263.59

Iter:  1819 time:  0.145  varE:  268.654

Iter:  1820 time:  0.156  varE:  273.448

Iter:  1821 time:  0.147  varE:  276.287

Iter:  1822 time:  0.142  varE:  279.081

Iter:  1823 time:  0.145  varE:  278.197

Iter:  1824 time:  0.146  varE:  261.018

Iter:  1825 time:  0.145  varE:  256.812

Iter:  1826 time:  0.15  varE:  259.413

Iter:  1827 time:  0.147  varE:  273.182

Iter:  1828 time:  0.145  varE:  261.08

Iter:  1829 time:  0.146  varE:  256.693

Iter:  1830 time:  0.15  varE:  265.282

Iter:  1831 time:  0.145  varE:  277.979

Iter:  1832 time:  0.145  varE:  280.933

Iter:  1833 time:  0.144  varE:  275.23

Iter:  1834 time:  0.144  varE:  270.316

Iter:  1835 time:  0.145  varE:  263.745

Iter:  1836 time:  0.143  varE:  259.559

Iter:  1837 time:  0.142  varE:  258.028

Iter:  1838 time:  0.145  varE:  268.079

Iter:  1839 time:  0.148  varE:  279.452

Iter:  1840 time:  0.153  varE:  275.147

Iter:  1841 time:  0.144  varE:  272.696

Iter:  1842 time:  0.143  varE:  279.516

Iter:  1843 time:  0.144  varE:  273.919

Iter:  1844 time:  0.143  varE:  278.536

Iter:  1845 time:  0.142  varE:  263.265

Iter:  1846 time:  0.143  varE:  259.806

Iter:  1847 time:  0.146  varE:  280.13

Iter:  1848 time:  0.148  varE:  279.591

Iter:  1849 time:  0.145  varE:  259.2

Iter:  1850 time:  0.149  varE:  257.138

Iter:  1851 time:  0.143  varE:  266.981

Iter:  1852 time:  0.143  varE:  260.272

Iter:  1853 time:  0.142  varE:  253.349

Iter:  1854 time:  0.143  varE:  247.502

Iter:  1855 time:  0.147  varE:  254.027

Iter:  1856 time:  0.146  varE:  262.457

Iter:  1857 time:  0.147  varE:  264.731

Iter:  1858 time:  0.144  varE:  262.311

Iter:  1859 time:  0.144  varE:  257.152

Iter:  1860 time:  0.15  varE:  273.044

Iter:  1861 time:  0.143  varE:  274.608

Iter:  1862 time:  0.142  varE:  269.398

Iter:  1863 time:  0.146  varE:  266.657

Iter:  1864 time:  0.147  varE:  267.454

Iter:  1865 time:  0.148  varE:  269.25

Iter:  1866 time:  0.142  varE:  264.432

Iter:  1867 time:  0.141  varE:  263.445

Iter:  1868 time:  0.143  varE:  272.756

Iter:  1869 time:  0.143  varE:  273.682

Iter:  1870 time:  0.15  varE:  276.31

Iter:  1871 time:  0.147  varE:  277.47

Iter:  1872 time:  0.142  varE:  251.061

Iter:  1873 time:  0.145  varE:  246.242

Iter:  1874 time:  0.147  varE:  242.752

Iter:  1875 time:  0.149  varE:  244.137

Iter:  1876 time:  0.149  varE:  253.076

Iter:  1877 time:  0.143  varE:  254.245

Iter:  1878 time:  0.143  varE:  254.446

Iter:  1879 time:  0.144  varE:  263.335

Iter:  1880 time:  0.148  varE:  256.372

Iter:  1881 time:  0.142  varE:  272.617

Iter:  1882 time:  0.147  varE:  277.628

Iter:  1883 time:  0.144  varE:  280.33

Iter:  1884 time:  0.146  varE:  271.661

Iter:  1885 time:  0.147  varE:  255.165

Iter:  1886 time:  0.143  varE:  267.857

Iter:  1887 time:  0.144  varE:  265.248

Iter:  1888 time:  0.142  varE:  261.471

Iter:  1889 time:  0.144  varE:  255.569

Iter:  1890 time:  0.15  varE:  265.15

Iter:  1891 time:  0.147  varE:  263.529

Iter:  1892 time:  0.148  varE:  258.715

Iter:  1893 time:  0.144  varE:  261.466

Iter:  1894 time:  0.143  varE:  262.441

Iter:  1895 time:  0.143  varE:  269.049

Iter:  1896 time:  0.145  varE:  286.043

Iter:  1897 time:  0.146  varE:  266.058

Iter:  1898 time:  0.15  varE:  265.291

Iter:  1899 time:  0.144  varE:  262.781

Iter:  1900 time:  0.151  varE:  252.97

Iter:  1901 time:  0.145  varE:  263.271

Iter:  1902 time:  0.142  varE:  264.439

Iter:  1903 time:  0.144  varE:  256.538

Iter:  1904 time:  0.143  varE:  264.573

Iter:  1905 time:  0.146  varE:  262.46

Iter:  1906 time:  0.147  varE:  262.075

Iter:  1907 time:  0.146  varE:  266.385

Iter:  1908 time:  0.143  varE:  271.95

Iter:  1909 time:  0.144  varE:  288.44

Iter:  1910 time:  0.149  varE:  273.08

Iter:  1911 time:  0.142  varE:  274.221

Iter:  1912 time:  0.146  varE:  268.821

Iter:  1913 time:  0.148  varE:  266.675

Iter:  1914 time:  0.146  varE:  268.622

Iter:  1915 time:  0.144  varE:  250.951

Iter:  1916 time:  0.145  varE:  248.021

Iter:  1917 time:  0.143  varE:  240.097

Iter:  1918 time:  0.144  varE:  255.988

Iter:  1919 time:  0.144  varE:  267.212

Iter:  1920 time:  0.151  varE:  272.211

Iter:  1921 time:  0.148  varE:  275.668

Iter:  1922 time:  0.145  varE:  275.403

Iter:  1923 time:  0.142  varE:  272.316

Iter:  1924 time:  0.142  varE:  272.288

Iter:  1925 time:  0.143  varE:  284.643

Iter:  1926 time:  0.144  varE:  288.652

Iter:  1927 time:  0.144  varE:  286.968

Iter:  1928 time:  0.144  varE:  297.224

Iter:  1929 time:  0.142  varE:  300.76

Iter:  1930 time:  0.152  varE:  277.599

Iter:  1931 time:  0.148  varE:  278.829

Iter:  1932 time:  0.149  varE:  268.364

Iter:  1933 time:  0.143  varE:  268.377

Iter:  1934 time:  0.144  varE:  266.485

Iter:  1935 time:  0.144  varE:  276.933

Iter:  1936 time:  0.143  varE:  283.522

Iter:  1937 time:  0.149  varE:  282.232

Iter:  1938 time:  0.147  varE:  276.531

Iter:  1939 time:  0.145  varE:  287.767

Iter:  1940 time:  0.151  varE:  278.232

Iter:  1941 time:  0.143  varE:  273.606

Iter:  1942 time:  0.142  varE:  262.139

Iter:  1943 time:  0.145  varE:  264.176

Iter:  1944 time:  0.148  varE:  275.846

Iter:  1945 time:  0.146  varE:  273.854

Iter:  1946 time:  0.145  varE:  271.263

Iter:  1947 time:  0.145  varE:  269.888

Iter:  1948 time:  0.142  varE:  277.798

Iter:  1949 time:  0.143  varE:  281.432

Iter:  1950 time:  0.153  varE:  283.368

Iter:  1951 time:  0.147  varE:  267.104

Iter:  1952 time:  0.148  varE:  258.805

Iter:  1953 time:  0.144  varE:  275.925

Iter:  1954 time:  0.143  varE:  274.412

Iter:  1955 time:  0.143  varE:  275.153

Iter:  1956 time:  0.143  varE:  272.026

Iter:  1957 time:  0.144  varE:  271.824

Iter:  1958 time:  0.148  varE:  273.549

Iter:  1959 time:  0.147  varE:  280.394

Iter:  1960 time:  0.149  varE:  289.713

Iter:  1961 time:  0.143  varE:  285.154

Iter:  1962 time:  0.147  varE:  278.08

Iter:  1963 time:  0.143  varE:  283.613

Iter:  1964 time:  0.142  varE:  290.88

Iter:  1965 time:  0.144  varE:  270.806

Iter:  1966 time:  0.145  varE:  264.616

Iter:  1967 time:  0.148  varE:  264.133

Iter:  1968 time:  0.145  varE:  264.488

Iter:  1969 time:  0.144  varE:  274.45

Iter:  1970 time:  0.149  varE:  273.172

Iter:  1971 time:  0.142  varE:  270.374

Iter:  1972 time:  0.147  varE:  263.489

Iter:  1973 time:  0.145  varE:  256.884

Iter:  1974 time:  0.143  varE:  261.134

Iter:  1975 time:  0.148  varE:  267.885

Iter:  1976 time:  0.145  varE:  259.609

Iter:  1977 time:  0.143  varE:  261.711

Iter:  1978 time:  0.145  varE:  267.238

Iter:  1979 time:  0.143  varE:  269.001

Iter:  1980 time:  0.151  varE:  269.533

Iter:  1981 time:  0.147  varE:  259.061

Iter:  1982 time:  0.146  varE:  269.317

Iter:  1983 time:  0.144  varE:  266.731

Iter:  1984 time:  0.145  varE:  265.992

Iter:  1985 time:  0.143  varE:  273.549

Iter:  1986 time:  0.145  varE:  272.995

Iter:  1987 time:  0.146  varE:  255.626

Iter:  1988 time:  0.147  varE:  250.959

Iter:  1989 time:  0.148  varE:  253.511

Iter:  1990 time:  0.151  varE:  271.765

Iter:  1991 time:  0.144  varE:  274.926

Iter:  1992 time:  0.143  varE:  274.071

Iter:  1993 time:  0.145  varE:  272.006

Iter:  1994 time:  0.147  varE:  268.961

Iter:  1995 time:  0.146  varE:  272.251

Iter:  1996 time:  0.142  varE:  274.397

Iter:  1997 time:  0.142  varE:  279.187

Iter:  1998 time:  0.142  varE:  269.516

Iter:  1999 time:  0.145  varE:  276.535

Iter:  2000 time:  0.151  varE:  266.898

Iter:  2001 time:  0.143  varE:  277.118

Iter:  2002 time:  0.143  varE:  273.951

Iter:  2003 time:  0.146  varE:  262.6

Iter:  2004 time:  0.149  varE:  271.672

Iter:  2005 time:  0.146  varE:  268.88

Iter:  2006 time:  0.144  varE:  268.147

Iter:  2007 time:  0.144  varE:  270.404

Iter:  2008 time:  0.143  varE:  271.947

Iter:  2009 time:  0.146  varE:  264.854

Iter:  2010 time:  0.154  varE:  271.688

Iter:  2011 time:  0.147  varE:  266.962

Iter:  2012 time:  0.144  varE:  259.681

Iter:  2013 time:  0.144  varE:  271.178

Iter:  2014 time:  0.142  varE:  285.691

Iter:  2015 time:  0.146  varE:  267.539

Iter:  2016 time:  0.149  varE:  263.204

Iter:  2017 time:  0.149  varE:  263.107

Iter:  2018 time:  0.144  varE:  267.639

Iter:  2019 time:  0.143  varE:  284.27

Iter:  2020 time:  0.149  varE:  277.719

Iter:  2021 time:  0.145  varE:  290.824

Iter:  2022 time:  0.144  varE:  295.29

Iter:  2023 time:  0.148  varE:  286.32

Iter:  2024 time:  0.154  varE:  282.514

Iter:  2025 time:  0.144  varE:  282.956

Iter:  2026 time:  0.144  varE:  288.173

Iter:  2027 time:  0.142  varE:  292.461

Iter:  2028 time:  0.148  varE:  273.096

Iter:  2029 time:  0.15  varE:  269.719

Iter:  2030 time:  0.153  varE:  282.576

Iter:  2031 time:  0.143  varE:  283.883

Iter:  2032 time:  0.145  varE:  286.734

Iter:  2033 time:  0.142  varE:  282.845

Iter:  2034 time:  0.146  varE:  286.49

Iter:  2035 time:  0.148  varE:  268.894

Iter:  2036 time:  0.147  varE:  283.552

Iter:  2037 time:  0.144  varE:  286.361

Iter:  2038 time:  0.145  varE:  280.102

Iter:  2039 time:  0.142  varE:  287.662

Iter:  2040 time:  0.15  varE:  288.246

Iter:  2041 time:  0.147  varE:  274.439

Iter:  2042 time:  0.147  varE:  284.669

Iter:  2043 time:  0.146  varE:  276.01

Iter:  2044 time:  0.143  varE:  272.321

Iter:  2045 time:  0.144  varE:  273.137

Iter:  2046 time:  0.142  varE:  282.456

Iter:  2047 time:  0.144  varE:  297.004

Iter:  2048 time:  0.142  varE:  301.567

Iter:  2049 time:  0.146  varE:  279.794

Iter:  2050 time:  0.156  varE:  279.53

Iter:  2051 time:  0.147  varE:  286.826

Iter:  2052 time:  0.143  varE:  271.627

Iter:  2053 time:  0.146  varE:  277.407

Iter:  2054 time:  0.144  varE:  277.184

Iter:  2055 time:  0.143  varE:  283.021

Iter:  2056 time:  0.146  varE:  282.206

Iter:  2057 time:  0.147  varE:  279.631

Iter:  2058 time:  0.149  varE:  272.131

Iter:  2059 time:  0.145  varE:  270.743

Iter:  2060 time:  0.15  varE:  282.741

Iter:  2061 time:  0.145  varE:  276.25

Iter:  2062 time:  0.141  varE:  276.73

Iter:  2063 time:  0.144  varE:  272.266

Iter:  2064 time:  0.143  varE:  272.34

Iter:  2065 time:  0.145  varE:  264.667

Iter:  2066 time:  0.149  varE:  280.209

Iter:  2067 time:  0.144  varE:  270.847

Iter:  2068 time:  0.143  varE:  277.362

Iter:  2069 time:  0.143  varE:  263.403

Iter:  2070 time:  0.15  varE:  268.184

Iter:  2071 time:  0.142  varE:  262.373

Iter:  2072 time:  0.142  varE:  265.173

Iter:  2073 time:  0.147  varE:  264.2

Iter:  2074 time:  0.148  varE:  254.968

Iter:  2075 time:  0.144  varE:  254.39

Iter:  2076 time:  0.145  varE:  253.417

Iter:  2077 time:  0.144  varE:  267.185

Iter:  2078 time:  0.144  varE:  252.446

Iter:  2079 time:  0.143  varE:  259.256

Iter:  2080 time:  0.148  varE:  251.5

Iter:  2081 time:  0.146  varE:  258.707

Iter:  2082 time:  0.146  varE:  272.349

Iter:  2083 time:  0.152  varE:  270.207

Iter:  2084 time:  0.144  varE:  275.938

Iter:  2085 time:  0.145  varE:  283.714

Iter:  2086 time:  0.143  varE:  267.115

Iter:  2087 time:  0.142  varE:  274.46

Iter:  2088 time:  0.145  varE:  275.166

Iter:  2089 time:  0.147  varE:  278.961

Iter:  2090 time:  0.152  varE:  283.03

Iter:  2091 time:  0.146  varE:  279.796

Iter:  2092 time:  0.144  varE:  274.997

Iter:  2093 time:  0.144  varE:  293.043

Iter:  2094 time:  0.143  varE:  270.944

Iter:  2095 time:  0.143  varE:  266.415

Iter:  2096 time:  0.144  varE:  265.629

Iter:  2097 time:  0.146  varE:  268.486

Iter:  2098 time:  0.149  varE:  282.162

Iter:  2099 time:  0.143  varE:  277.572

Iter:  2100 time:  0.149  varE:  268.587

Iter:  2101 time:  0.142  varE:  260.316

Iter:  2102 time:  0.145  varE:  272.214

Iter:  2103 time:  0.147  varE:  277.16

Iter:  2104 time:  0.147  varE:  278.704

Iter:  2105 time:  0.144  varE:  278.717

Iter:  2106 time:  0.145  varE:  291.241

Iter:  2107 time:  0.142  varE:  275.017

Iter:  2108 time:  0.145  varE:  274.305

Iter:  2109 time:  0.147  varE:  268.777

Iter:  2110 time:  0.154  varE:  260.277

Iter:  2111 time:  0.143  varE:  263.44

Iter:  2112 time:  0.145  varE:  257.303

Iter:  2113 time:  0.142  varE:  266.15

Iter:  2114 time:  0.145  varE:  266.895

Iter:  2115 time:  0.148  varE:  276.09

Iter:  2116 time:  0.149  varE:  266.001

Iter:  2117 time:  0.142  varE:  274.272

Iter:  2118 time:  0.141  varE:  286.748

Iter:  2119 time:  0.142  varE:  277.385

Iter:  2120 time:  0.149  varE:  280.056

Iter:  2121 time:  0.144  varE:  276.886

Iter:  2122 time:  0.143  varE:  275.194

Iter:  2123 time:  0.144  varE:  263.659

Iter:  2124 time:  0.146  varE:  270.355

Iter:  2125 time:  0.146  varE:  261.571

Iter:  2126 time:  0.146  varE:  250.312

Iter:  2127 time:  0.142  varE:  264.554

Iter:  2128 time:  0.142  varE:  258.592

Iter:  2129 time:  0.145  varE:  265.65

Iter:  2130 time:  0.149  varE:  264.651

Iter:  2131 time:  0.144  varE:  274.074

Iter:  2132 time:  0.142  varE:  274.256

Iter:  2133 time:  0.142  varE:  265.022

Iter:  2134 time:  0.146  varE:  278.216

Iter:  2135 time:  0.147  varE:  280.127

Iter:  2136 time:  0.149  varE:  270.427

Iter:  2137 time:  0.144  varE:  266.256

Iter:  2138 time:  0.145  varE:  257.952

Iter:  2139 time:  0.142  varE:  257.621

Iter:  2140 time:  0.149  varE:  257.251

Iter:  2141 time:  0.148  varE:  260.683

Iter:  2142 time:  0.149  varE:  280.495

Iter:  2143 time:  0.147  varE:  289.204

Iter:  2144 time:  0.145  varE:  281.086

Iter:  2145 time:  0.142  varE:  275.866

Iter:  2146 time:  0.145  varE:  279.805

Iter:  2147 time:  0.149  varE:  278.154

Iter:  2148 time:  0.147  varE:  272.766

Iter:  2149 time:  0.143  varE:  289.963

Iter:  2150 time:  0.15  varE:  280.583

Iter:  2151 time:  0.143  varE:  275.525

Iter:  2152 time:  0.144  varE:  277.059

Iter:  2153 time:  0.146  varE:  274.63

Iter:  2154 time:  0.149  varE:  275.189

Iter:  2155 time:  0.146  varE:  294.392

Iter:  2156 time:  0.142  varE:  271.107

Iter:  2157 time:  0.144  varE:  286.899

Iter:  2158 time:  0.144  varE:  283.085

Iter:  2159 time:  0.141  varE:  276.601

Iter:  2160 time:  0.15  varE:  287.436

Iter:  2161 time:  0.148  varE:  286.102

Iter:  2162 time:  0.149  varE:  286.166

Iter:  2163 time:  0.145  varE:  283.868

Iter:  2164 time:  0.144  varE:  291.58

Iter:  2165 time:  0.143  varE:  298.521

Iter:  2166 time:  0.146  varE:  271.555

Iter:  2167 time:  0.149  varE:  273.55

Iter:  2168 time:  0.148  varE:  278.366

Iter:  2169 time:  0.142  varE:  277.149

Iter:  2170 time:  0.148  varE:  278.006

Iter:  2171 time:  0.142  varE:  248.67

Iter:  2172 time:  0.144  varE:  256.485

Iter:  2173 time:  0.144  varE:  267.179

Iter:  2174 time:  0.143  varE:  256.479

Iter:  2175 time:  0.143  varE:  256.024

Iter:  2176 time:  0.148  varE:  260.378

Iter:  2177 time:  0.147  varE:  259.418

Iter:  2178 time:  0.142  varE:  259.603

Iter:  2179 time:  0.142  varE:  263.824

Iter:  2180 time:  0.147  varE:  275.343

Iter:  2181 time:  0.144  varE:  267.122

Iter:  2182 time:  0.143  varE:  260.803

Iter:  2183 time:  0.144  varE:  268.649

Iter:  2184 time:  0.142  varE:  282.336

Iter:  2185 time:  0.145  varE:  281.142

Iter:  2186 time:  0.145  varE:  267.611

Iter:  2187 time:  0.145  varE:  273.041

Iter:  2188 time:  0.148  varE:  266.791

Iter:  2189 time:  0.146  varE:  261.36

Iter:  2190 time:  0.15  varE:  280.618

Iter:  2191 time:  0.143  varE:  267.129

Iter:  2192 time:  0.144  varE:  248.623

Iter:  2193 time:  0.143  varE:  246.391

Iter:  2194 time:  0.145  varE:  242.683

Iter:  2195 time:  0.145  varE:  255.275

Iter:  2196 time:  0.148  varE:  275.828

Iter:  2197 time:  0.143  varE:  286.107

Iter:  2198 time:  0.144  varE:  280.53

Iter:  2199 time:  0.144  varE:  293.888

Iter:  2200 time:  0.148  varE:  274.644

Iter:  2201 time:  0.145  varE:  274.836

Iter:  2202 time:  0.142  varE:  271.443

Iter:  2203 time:  0.145  varE:  271.034

Iter:  2204 time:  0.149  varE:  292.102

Iter:  2205 time:  0.146  varE:  282.299

Iter:  2206 time:  0.143  varE:  283.676

Iter:  2207 time:  0.143  varE:  258.868

Iter:  2208 time:  0.143  varE:  280.976

Iter:  2209 time:  0.145  varE:  292.288

Iter:  2210 time:  0.151  varE:  289.435

Iter:  2211 time:  0.15  varE:  276.473

Iter:  2212 time:  0.147  varE:  280.515

Iter:  2213 time:  0.144  varE:  258.141

Iter:  2214 time:  0.144  varE:  249.183

Iter:  2215 time:  0.141  varE:  269.275

Iter:  2216 time:  0.143  varE:  293.729

Iter:  2217 time:  0.146  varE:  271.401

Iter:  2218 time:  0.149  varE:  271.319

Iter:  2219 time:  0.145  varE:  271.866

Iter:  2220 time:  0.149  varE:  271.84

Iter:  2221 time:  0.143  varE:  269.269

Iter:  2222 time:  0.142  varE:  269.501

Iter:  2223 time:  0.142  varE:  282.223

Iter:  2224 time:  0.147  varE:  272.513

Iter:  2225 time:  0.146  varE:  254.805

Iter:  2226 time:  0.149  varE:  259.79

Iter:  2227 time:  0.143  varE:  258.139

Iter:  2228 time:  0.144  varE:  247.507

Iter:  2229 time:  0.143  varE:  264.893

Iter:  2230 time:  0.148  varE:  246.203

Iter:  2231 time:  0.154  varE:  265.425

Iter:  2232 time:  0.144  varE:  264.782

Iter:  2233 time:  0.145  varE:  271.806

Iter:  2234 time:  0.15  varE:  272.667

Iter:  2235 time:  0.145  varE:  278.903

Iter:  2236 time:  0.142  varE:  275.699

Iter:  2237 time:  0.144  varE:  270.491

Iter:  2238 time:  0.144  varE:  283.048

Iter:  2239 time:  0.142  varE:  275.585

Iter:  2240 time:  0.149  varE:  259.901

Iter:  2241 time:  0.146  varE:  270.366

Iter:  2242 time:  0.148  varE:  278.144

Iter:  2243 time:  0.147  varE:  262.447

Iter:  2244 time:  0.143  varE:  261.736

Iter:  2245 time:  0.143  varE:  254.552

Iter:  2246 time:  0.143  varE:  279.652

Iter:  2247 time:  0.142  varE:  270.792

Iter:  2248 time:  0.144  varE:  282.148

Iter:  2249 time:  0.147  varE:  263.986

Iter:  2250 time:  0.158  varE:  259.511

Iter:  2251 time:  0.144  varE:  258.327

Iter:  2252 time:  0.142  varE:  253.56

Iter:  2253 time:  0.144  varE:  263.733

Iter:  2254 time:  0.143  varE:  266.989

Iter:  2255 time:  0.142  varE:  271.855

Iter:  2256 time:  0.142  varE:  268.966

Iter:  2257 time:  0.147  varE:  267.048

Iter:  2258 time:  0.148  varE:  263.575

Iter:  2259 time:  0.147  varE:  254.899

Iter:  2260 time:  0.15  varE:  256.834

Iter:  2261 time:  0.144  varE:  260.03

Iter:  2262 time:  0.144  varE:  267.241

Iter:  2263 time:  0.143  varE:  262.963

Iter:  2264 time:  0.146  varE:  264.828

Iter:  2265 time:  0.147  varE:  266.022

Iter:  2266 time:  0.148  varE:  267.568

Iter:  2267 time:  0.145  varE:  269.89

Iter:  2268 time:  0.143  varE:  274.14

Iter:  2269 time:  0.143  varE:  279.993

Iter:  2270 time:  0.149  varE:  292.911

Iter:  2271 time:  0.142  varE:  288.775

Iter:  2272 time:  0.145  varE:  285.701

Iter:  2273 time:  0.144  varE:  270.879

Iter:  2274 time:  0.148  varE:  267.042

Iter:  2275 time:  0.15  varE:  272.18

Iter:  2276 time:  0.143  varE:  275.233

Iter:  2277 time:  0.144  varE:  282.662

Iter:  2278 time:  0.144  varE:  267.876

Iter:  2279 time:  0.142  varE:  262.889

Iter:  2280 time:  0.147  varE:  261.987

Iter:  2281 time:  0.143  varE:  274.541

Iter:  2282 time:  0.146  varE:  283.443

Iter:  2283 time:  0.147  varE:  291.096

Iter:  2284 time:  0.148  varE:  290.199

Iter:  2285 time:  0.144  varE:  297.111

Iter:  2286 time:  0.142  varE:  283.456

Iter:  2287 time:  0.145  varE:  272.046

Iter:  2288 time:  0.143  varE:  266.255

Iter:  2289 time:  0.143  varE:  259.155

Iter:  2290 time:  0.148  varE:  278.853

Iter:  2291 time:  0.146  varE:  268.124

Iter:  2292 time:  0.145  varE:  285.496

Iter:  2293 time:  0.147  varE:  288.862

Iter:  2294 time:  0.147  varE:  269.877

Iter:  2295 time:  0.144  varE:  259.048

Iter:  2296 time:  0.145  varE:  269.565

Iter:  2297 time:  0.143  varE:  267.107

Iter:  2298 time:  0.142  varE:  275.327

Iter:  2299 time:  0.144  varE:  276.566

Iter:  2300 time:  0.151  varE:  260.969

Iter:  2301 time:  0.147  varE:  254.827

Iter:  2302 time:  0.146  varE:  256.42

Iter:  2303 time:  0.142  varE:  251.708

Iter:  2304 time:  0.142  varE:  269.963

Iter:  2305 time:  0.142  varE:  268.637

Iter:  2306 time:  0.144  varE:  256.496

Iter:  2307 time:  0.145  varE:  271.105

Iter:  2308 time:  0.141  varE:  262.832

Iter:  2309 time:  0.144  varE:  268.287

Iter:  2310 time:  0.153  varE:  262.524

Iter:  2311 time:  0.149  varE:  258.783

Iter:  2312 time:  0.144  varE:  268.799

Iter:  2313 time:  0.145  varE:  252.505

Iter:  2314 time:  0.142  varE:  258.733

Iter:  2315 time:  0.146  varE:  264.802

Iter:  2316 time:  0.147  varE:  264.237

Iter:  2317 time:  0.149  varE:  250.234

Iter:  2318 time:  0.145  varE:  257.319

Iter:  2319 time:  0.144  varE:  256.056

Iter:  2320 time:  0.148  varE:  261.257

Iter:  2321 time:  0.144  varE:  268.279

Iter:  2322 time:  0.148  varE:  280.931

Iter:  2323 time:  0.15  varE:  272.684

Iter:  2324 time:  0.147  varE:  267.753

Iter:  2325 time:  0.143  varE:  264.123

Iter:  2326 time:  0.144  varE:  277.548

Iter:  2327 time:  0.143  varE:  263.232

Iter:  2328 time:  0.146  varE:  264.463

Iter:  2329 time:  0.15  varE:  248.683

Iter:  2330 time:  0.151  varE:  251.363

Iter:  2331 time:  0.145  varE:  273.266

Iter:  2332 time:  0.143  varE:  268.744

Iter:  2333 time:  0.143  varE:  271.591

Iter:  2334 time:  0.147  varE:  277.883

Iter:  2335 time:  0.148  varE:  275.714

Iter:  2336 time:  0.143  varE:  293.092

Iter:  2337 time:  0.143  varE:  295.485

Iter:  2338 time:  0.144  varE:  297.95

Iter:  2339 time:  0.145  varE:  290.826

Iter:  2340 time:  0.148  varE:  285.298

Iter:  2341 time:  0.147  varE:  271.689

Iter:  2342 time:  0.149  varE:  270.643

Iter:  2343 time:  0.147  varE:  275.868

Iter:  2344 time:  0.143  varE:  269.325

Iter:  2345 time:  0.144  varE:  256.411

Iter:  2346 time:  0.144  varE:  255.642

Iter:  2347 time:  0.147  varE:  253.091

Iter:  2348 time:  0.151  varE:  256.464

Iter:  2349 time:  0.143  varE:  269.17

Iter:  2350 time:  0.148  varE:  262.781

Iter:  2351 time:  0.142  varE:  257.236

Iter:  2352 time:  0.142  varE:  258.476

Iter:  2353 time:  0.144  varE:  268.634

Iter:  2354 time:  0.145  varE:  260.739

Iter:  2355 time:  0.142  varE:  269.65

Iter:  2356 time:  0.146  varE:  268.648

Iter:  2357 time:  0.145  varE:  266.24

Iter:  2358 time:  0.149  varE:  272.483

Iter:  2359 time:  0.147  varE:  271.097

Iter:  2360 time:  0.151  varE:  282.807

Iter:  2361 time:  0.142  varE:  273.608

Iter:  2362 time:  0.143  varE:  290.773

Iter:  2363 time:  0.147  varE:  296.444

Iter:  2364 time:  0.15  varE:  297.399

Iter:  2365 time:  0.144  varE:  297.562

Iter:  2366 time:  0.145  varE:  302.92

Iter:  2367 time:  0.143  varE:  276.409

Iter:  2368 time:  0.145  varE:  279.327

Iter:  2369 time:  0.145  varE:  273.247

Iter:  2370 time:  0.155  varE:  276.806

Iter:  2371 time:  0.147  varE:  299.687

Iter:  2372 time:  0.143  varE:  282.743

Iter:  2373 time:  0.145  varE:  280.342

Iter:  2374 time:  0.142  varE:  274.325

Iter:  2375 time:  0.142  varE:  280.894

Iter:  2376 time:  0.142  varE:  269.954

Iter:  2377 time:  0.145  varE:  280.304

Iter:  2378 time:  0.145  varE:  270.321

Iter:  2379 time:  0.15  varE:  281.614

Iter:  2380 time:  0.15  varE:  263.267

Iter:  2381 time:  0.142  varE:  266.51

Iter:  2382 time:  0.142  varE:  262.836

Iter:  2383 time:  0.142  varE:  275.9

Iter:  2384 time:  0.144  varE:  272.09

Iter:  2385 time:  0.143  varE:  260.701

Iter:  2386 time:  0.144  varE:  263.852

Iter:  2387 time:  0.142  varE:  279.854

Iter:  2388 time:  0.142  varE:  281.83

Iter:  2389 time:  0.142  varE:  285.026

Iter:  2390 time:  0.149  varE:  282.828

Iter:  2391 time:  0.145  varE:  287.824

Iter:  2392 time:  0.147  varE:  272.893

Iter:  2393 time:  0.147  varE:  271.811

Iter:  2394 time:  0.146  varE:  266.937

Iter:  2395 time:  0.142  varE:  271.113

Iter:  2396 time:  0.144  varE:  270.305

Iter:  2397 time:  0.144  varE:  262.08

Iter:  2398 time:  0.144  varE:  255.474

Iter:  2399 time:  0.142  varE:  250.341

Iter:  2400 time:  0.148  varE:  246.219

Iter:  2401 time:  0.143  varE:  252.825

Iter:  2402 time:  0.146  varE:  255.913

Iter:  2403 time:  0.148  varE:  266.807

Iter:  2404 time:  0.146  varE:  262.203

Iter:  2405 time:  0.144  varE:  260.374

Iter:  2406 time:  0.143  varE:  247.479

Iter:  2407 time:  0.144  varE:  256.318

Iter:  2408 time:  0.143  varE:  251.58

Iter:  2409 time:  0.142  varE:  260.939

Iter:  2410 time:  0.15  varE:  281.947

Iter:  2411 time:  0.147  varE:  277.526

Iter:  2412 time:  0.149  varE:  263.818

Iter:  2413 time:  0.146  varE:  256.564

Iter:  2414 time:  0.143  varE:  284.393

Iter:  2415 time:  0.141  varE:  266.711

Iter:  2416 time:  0.143  varE:  272.765

Iter:  2417 time:  0.144  varE:  285.549

Iter:  2418 time:  0.144  varE:  271.332

Iter:  2419 time:  0.143  varE:  263.164

Iter:  2420 time:  0.151  varE:  281.526

Iter:  2421 time:  0.147  varE:  264.498

Iter:  2422 time:  0.147  varE:  271.579

Iter:  2423 time:  0.143  varE:  270.365

Iter:  2424 time:  0.145  varE:  272.734

Iter:  2425 time:  0.143  varE:  260.106

Iter:  2426 time:  0.142  varE:  265.211

Iter:  2427 time:  0.144  varE:  272.757

Iter:  2428 time:  0.145  varE:  281.885

Iter:  2429 time:  0.149  varE:  275.379

Iter:  2430 time:  0.151  varE:  277.393

Iter:  2431 time:  0.141  varE:  273.333

Iter:  2432 time:  0.142  varE:  277.628

Iter:  2433 time:  0.142  varE:  266.225

Iter:  2434 time:  0.144  varE:  271.083

Iter:  2435 time:  0.144  varE:  260.873

Iter:  2436 time:  0.142  varE:  265.664

Iter:  2437 time:  0.152  varE:  275.719

Iter:  2438 time:  0.142  varE:  275.496

Iter:  2439 time:  0.144  varE:  296.24

Iter:  2440 time:  0.153  varE:  297.018

Iter:  2441 time:  0.146  varE:  291.275

Iter:  2442 time:  0.145  varE:  288.387

Iter:  2443 time:  0.144  varE:  279.331

Iter:  2444 time:  0.143  varE:  279.651

Iter:  2445 time:  0.144  varE:  280.984

Iter:  2446 time:  0.142  varE:  263.589

Iter:  2447 time:  0.142  varE:  255.543

Iter:  2448 time:  0.144  varE:  260.156

Iter:  2449 time:  0.144  varE:  258.253

Iter:  2450 time:  0.153  varE:  258.681

Iter:  2451 time:  0.147  varE:  262.905

Iter:  2452 time:  0.144  varE:  278.075

Iter:  2453 time:  0.144  varE:  272.984

Iter:  2454 time:  0.145  varE:  274.867

Iter:  2455 time:  0.141  varE:  270.488

Iter:  2456 time:  0.143  varE:  271.221

Iter:  2457 time:  0.145  varE:  265.298

Iter:  2458 time:  0.148  varE:  254.97

Iter:  2459 time:  0.147  varE:  258.442

Iter:  2460 time:  0.15  varE:  277.323

Iter:  2461 time:  0.144  varE:  269.83

Iter:  2462 time:  0.145  varE:  258.877

Iter:  2463 time:  0.142  varE:  272.315

Iter:  2464 time:  0.141  varE:  260.264

Iter:  2465 time:  0.145  varE:  266.826

Iter:  2466 time:  0.144  varE:  273.931

Iter:  2467 time:  0.147  varE:  272.165

Iter:  2468 time:  0.146  varE:  264.37

Iter:  2469 time:  0.145  varE:  259.369

Iter:  2470 time:  0.149  varE:  260.988

Iter:  2471 time:  0.144  varE:  267.903

Iter:  2472 time:  0.142  varE:  265.014

Iter:  2473 time:  0.142  varE:  271.719

Iter:  2474 time:  0.144  varE:  279.417

Iter:  2475 time:  0.145  varE:  276.71

Iter:  2476 time:  0.15  varE:  262.796

Iter:  2477 time:  0.147  varE:  256.974

Iter:  2478 time:  0.143  varE:  263.597

Iter:  2479 time:  0.143  varE:  270.256

Iter:  2480 time:  0.148  varE:  267.139

Iter:  2481 time:  0.142  varE:  266.726

Iter:  2482 time:  0.143  varE:  269.906

Iter:  2483 time:  0.143  varE:  274.671

Iter:  2484 time:  0.143  varE:  266.497

Iter:  2485 time:  0.144  varE:  248.594

Iter:  2486 time:  0.144  varE:  268.483

Iter:  2487 time:  0.144  varE:  278.802

Iter:  2488 time:  0.147  varE:  284.897

Iter:  2489 time:  0.144  varE:  283.712

Iter:  2490 time:  0.153  varE:  290.628

Iter:  2491 time:  0.146  varE:  291.346

Iter:  2492 time:  0.143  varE:  294.797

Iter:  2493 time:  0.141  varE:  298.38

Iter:  2494 time:  0.142  varE:  291.138

Iter:  2495 time:  0.146  varE:  296.611

Iter:  2496 time:  0.144  varE:  285.094

Iter:  2497 time:  0.146  varE:  292.227

Iter:  2498 time:  0.144  varE:  280.319

Iter:  2499 time:  0.148  varE:  286.806

Iter:  2500 time:  0.154  varE:  301.201

Iter:  2501 time:  0.144  varE:  292.966

Iter:  2502 time:  0.145  varE:  292

Iter:  2503 time:  0.15  varE:  284.541

Iter:  2504 time:  0.144  varE:  287.689

Iter:  2505 time:  0.144  varE:  286.785

Iter:  2506 time:  0.141  varE:  269.998

Iter:  2507 time:  0.147  varE:  269.417

Iter:  2508 time:  0.147  varE:  255.097

Iter:  2509 time:  0.144  varE:  258.523

Iter:  2510 time:  0.148  varE:  264.708

Iter:  2511 time:  0.142  varE:  269.346

Iter:  2512 time:  0.144  varE:  257.929

Iter:  2513 time:  0.142  varE:  269.141

Iter:  2514 time:  0.144  varE:  280.043

Iter:  2515 time:  0.145  varE:  276.083

Iter:  2516 time:  0.145  varE:  269.534

Iter:  2517 time:  0.144  varE:  265.56

Iter:  2518 time:  0.145  varE:  276.055

Iter:  2519 time:  0.148  varE:  274.934

Iter:  2520 time:  0.155  varE:  278.095

Iter:  2521 time:  0.142  varE:  273.411

Iter:  2522 time:  0.142  varE:  272.483

Iter:  2523 time:  0.143  varE:  279.39

Iter:  2524 time:  0.143  varE:  265.288

Iter:  2525 time:  0.142  varE:  269.088

Iter:  2526 time:  0.142  varE:  270.446

Iter:  2527 time:  0.142  varE:  245.477

Iter:  2528 time:  0.144  varE:  261.118

Iter:  2529 time:  0.143  varE:  263.029

Iter:  2530 time:  0.149  varE:  275.102

Iter:  2531 time:  0.143  varE:  268.206

Iter:  2532 time:  0.143  varE:  275.922

Iter:  2533 time:  0.145  varE:  273.236

Iter:  2534 time:  0.145  varE:  281.719

Iter:  2535 time:  0.146  varE:  273.716

Iter:  2536 time:  0.144  varE:  259.59

Iter:  2537 time:  0.144  varE:  266.777

Iter:  2538 time:  0.144  varE:  262.594

Iter:  2539 time:  0.152  varE:  259.748

Iter:  2540 time:  0.151  varE:  261.151

Iter:  2541 time:  0.143  varE:  255.117

Iter:  2542 time:  0.143  varE:  257.544

Iter:  2543 time:  0.142  varE:  264.493

Iter:  2544 time:  0.144  varE:  277.18

Iter:  2545 time:  0.144  varE:  270.153

Iter:  2546 time:  0.143  varE:  280.872

Iter:  2547 time:  0.144  varE:  260.044

Iter:  2548 time:  0.148  varE:  270.942

Iter:  2549 time:  0.145  varE:  268.853

Iter:  2550 time:  0.148  varE:  256.653

Iter:  2551 time:  0.148  varE:  261.199

Iter:  2552 time:  0.146  varE:  261.608

Iter:  2553 time:  0.143  varE:  271.028

Iter:  2554 time:  0.143  varE:  268.448

Iter:  2555 time:  0.143  varE:  267.339

Iter:  2556 time:  0.142  varE:  281.855

Iter:  2557 time:  0.144  varE:  266.458

Iter:  2558 time:  0.142  varE:  264.725

Iter:  2559 time:  0.145  varE:  268.356

Iter:  2560 time:  0.148  varE:  275.628

Iter:  2561 time:  0.144  varE:  264.439

Iter:  2562 time:  0.146  varE:  269.385

Iter:  2563 time:  0.145  varE:  272.897

Iter:  2564 time:  0.145  varE:  254.688

Iter:  2565 time:  0.143  varE:  263.348

Iter:  2566 time:  0.143  varE:  251.653

Iter:  2567 time:  0.144  varE:  253.185

Iter:  2568 time:  0.147  varE:  254.346

Iter:  2569 time:  0.145  varE:  266.706

Iter:  2570 time:  0.151  varE:  269.886

Iter:  2571 time:  0.143  varE:  277.266

Iter:  2572 time:  0.145  varE:  265.817

Iter:  2573 time:  0.142  varE:  255.629

Iter:  2574 time:  0.142  varE:  260.775

Iter:  2575 time:  0.142  varE:  257.486

Iter:  2576 time:  0.141  varE:  266.249

Iter:  2577 time:  0.142  varE:  284.141

Iter:  2578 time:  0.142  varE:  285.034

Iter:  2579 time:  0.142  varE:  297.77

Iter:  2580 time:  0.148  varE:  284.015

Iter:  2581 time:  0.142  varE:  268.542

Iter:  2582 time:  0.142  varE:  262.884

Iter:  2583 time:  0.142  varE:  273.116

Iter:  2584 time:  0.142  varE:  259.858

Iter:  2585 time:  0.141  varE:  275.417

Iter:  2586 time:  0.142  varE:  289.909

Iter:  2587 time:  0.142  varE:  294.585

Iter:  2588 time:  0.142  varE:  293.25

Iter:  2589 time:  0.142  varE:  272.14

Iter:  2590 time:  0.147  varE:  276.401

Iter:  2591 time:  0.142  varE:  267.446

Iter:  2592 time:  0.145  varE:  269.351

Iter:  2593 time:  0.142  varE:  267.544

Iter:  2594 time:  0.142  varE:  267.184

Iter:  2595 time:  0.142  varE:  268.196

Iter:  2596 time:  0.142  varE:  261.286

Iter:  2597 time:  0.142  varE:  269.259

Iter:  2598 time:  0.142  varE:  263.691

Iter:  2599 time:  0.143  varE:  256.066

Iter:  2600 time:  0.148  varE:  250.33

Iter:  2601 time:  0.142  varE:  250

Iter:  2602 time:  0.141  varE:  256.765

Iter:  2603 time:  0.142  varE:  267.17

Iter:  2604 time:  0.142  varE:  270.207

Iter:  2605 time:  0.142  varE:  263.571

Iter:  2606 time:  0.142  varE:  252.061

Iter:  2607 time:  0.142  varE:  265.678

Iter:  2608 time:  0.142  varE:  272.938

Iter:  2609 time:  0.142  varE:  266.19

Iter:  2610 time:  0.147  varE:  275.345

Iter:  2611 time:  0.142  varE:  265.2

Iter:  2612 time:  0.142  varE:  258.355

Iter:  2613 time:  0.142  varE:  271.604

Iter:  2614 time:  0.142  varE:  273.115

Iter:  2615 time:  0.142  varE:  264.273

Iter:  2616 time:  0.141  varE:  268.694

Iter:  2617 time:  0.142  varE:  286.753

Iter:  2618 time:  0.142  varE:  296.181

Iter:  2619 time:  0.142  varE:  282.477

Iter:  2620 time:  0.148  varE:  283.159

Iter:  2621 time:  0.142  varE:  282.091

Iter:  2622 time:  0.142  varE:  269.424

Iter:  2623 time:  0.141  varE:  267.564

Iter:  2624 time:  0.142  varE:  269.296

Iter:  2625 time:  0.142  varE:  273.36

Iter:  2626 time:  0.142  varE:  260.902

Iter:  2627 time:  0.142  varE:  263.968

Iter:  2628 time:  0.142  varE:  264.954

Iter:  2629 time:  0.142  varE:  277.965

Iter:  2630 time:  0.147  varE:  272.462

Iter:  2631 time:  0.142  varE:  273.593

Iter:  2632 time:  0.142  varE:  261.382

Iter:  2633 time:  0.142  varE:  261.291

Iter:  2634 time:  0.142  varE:  248.871

Iter:  2635 time:  0.142  varE:  235.299

Iter:  2636 time:  0.142  varE:  237.197

Iter:  2637 time:  0.142  varE:  241.599

Iter:  2638 time:  0.142  varE:  251.783

Iter:  2639 time:  0.142  varE:  272.283

Iter:  2640 time:  0.148  varE:  271.273

Iter:  2641 time:  0.142  varE:  281.311

Iter:  2642 time:  0.142  varE:  284.718

Iter:  2643 time:  0.141  varE:  276.485

Iter:  2644 time:  0.142  varE:  270.734

Iter:  2645 time:  0.15  varE:  253.145

Iter:  2646 time:  0.142  varE:  253.624

Iter:  2647 time:  0.142  varE:  255.814

Iter:  2648 time:  0.142  varE:  246.438

Iter:  2649 time:  0.142  varE:  263.196

Iter:  2650 time:  0.148  varE:  267.054

Iter:  2651 time:  0.141  varE:  269.605

Iter:  2652 time:  0.142  varE:  271.063

Iter:  2653 time:  0.142  varE:  271.875

Iter:  2654 time:  0.142  varE:  273.219

Iter:  2655 time:  0.142  varE:  272.941

Iter:  2656 time:  0.142  varE:  265.144

Iter:  2657 time:  0.141  varE:  277.989

Iter:  2658 time:  0.143  varE:  286.771

Iter:  2659 time:  0.142  varE:  303.684

Iter:  2660 time:  0.147  varE:  280.662

Iter:  2661 time:  0.142  varE:  282.326

Iter:  2662 time:  0.142  varE:  269.085

Iter:  2663 time:  0.142  varE:  269.907

Iter:  2664 time:  0.142  varE:  277.72

Iter:  2665 time:  0.141  varE:  277.763

Iter:  2666 time:  0.142  varE:  258.13

Iter:  2667 time:  0.142  varE:  268.197

Iter:  2668 time:  0.142  varE:  263.217

Iter:  2669 time:  0.142  varE:  262.952

Iter:  2670 time:  0.148  varE:  254.544

Iter:  2671 time:  0.141  varE:  265.949

Iter:  2672 time:  0.142  varE:  262.558

Iter:  2673 time:  0.142  varE:  276.239

Iter:  2674 time:  0.142  varE:  267.9

Iter:  2675 time:  0.142  varE:  266.102

Iter:  2676 time:  0.142  varE:  264.154

Iter:  2677 time:  0.142  varE:  254.714

Iter:  2678 time:  0.142  varE:  262.32

Iter:  2679 time:  0.142  varE:  248.979

Iter:  2680 time:  0.148  varE:  262.256

Iter:  2681 time:  0.145  varE:  263.873

Iter:  2682 time:  0.141  varE:  264.145

Iter:  2683 time:  0.142  varE:  269.543

Iter:  2684 time:  0.142  varE:  270.053

Iter:  2685 time:  0.142  varE:  264.74

Iter:  2686 time:  0.142  varE:  257.506

Iter:  2687 time:  0.142  varE:  256.674

Iter:  2688 time:  0.142  varE:  260.729

Iter:  2689 time:  0.142  varE:  253.187

Iter:  2690 time:  0.148  varE:  257.814

Iter:  2691 time:  0.142  varE:  248.7

Iter:  2692 time:  0.142  varE:  269.901

Iter:  2693 time:  0.141  varE:  271.388

Iter:  2694 time:  0.146  varE:  269.758

Iter:  2695 time:  0.143  varE:  255.475

Iter:  2696 time:  0.142  varE:  249.705

Iter:  2697 time:  0.143  varE:  256.939

Iter:  2698 time:  0.143  varE:  243.14

Iter:  2699 time:  0.142  varE:  254.527

Iter:  2700 time:  0.151  varE:  256.779

Iter:  2701 time:  0.146  varE:  246.481

Iter:  2702 time:  0.146  varE:  253.861

Iter:  2703 time:  0.148  varE:  238.551

Iter:  2704 time:  0.145  varE:  248.299

Iter:  2705 time:  0.143  varE:  246.552

Iter:  2706 time:  0.142  varE:  264.102

Iter:  2707 time:  0.142  varE:  260.068

Iter:  2708 time:  0.143  varE:  248.646

Iter:  2709 time:  0.142  varE:  250.276

Iter:  2710 time:  0.149  varE:  249.022

Iter:  2711 time:  0.144  varE:  250.547

Iter:  2712 time:  0.144  varE:  259.684

Iter:  2713 time:  0.143  varE:  270.355

Iter:  2714 time:  0.143  varE:  251.309

Iter:  2715 time:  0.144  varE:  252.827

Iter:  2716 time:  0.142  varE:  241.131

Iter:  2717 time:  0.143  varE:  244.538

Iter:  2718 time:  0.142  varE:  255.655

Iter:  2719 time:  0.142  varE:  270.04

Iter:  2720 time:  0.148  varE:  261.825

Iter:  2721 time:  0.142  varE:  273.016

Iter:  2722 time:  0.142  varE:  269.854

Iter:  2723 time:  0.142  varE:  254.303

Iter:  2724 time:  0.142  varE:  242.833

Iter:  2725 time:  0.142  varE:  241.227

Iter:  2726 time:  0.142  varE:  238.039

Iter:  2727 time:  0.142  varE:  247.519

Iter:  2728 time:  0.142  varE:  251.902

Iter:  2729 time:  0.142  varE:  261.029

Iter:  2730 time:  0.148  varE:  247.192

Iter:  2731 time:  0.142  varE:  254.07

Iter:  2732 time:  0.143  varE:  261.65

Iter:  2733 time:  0.142  varE:  260.029

Iter:  2734 time:  0.142  varE:  258.451

Iter:  2735 time:  0.142  varE:  257.454

Iter:  2736 time:  0.142  varE:  254.897

Iter:  2737 time:  0.143  varE:  257.306

Iter:  2738 time:  0.142  varE:  267.492

Iter:  2739 time:  0.142  varE:  269.302

Iter:  2740 time:  0.149  varE:  269.857

Iter:  2741 time:  0.141  varE:  269.29

Iter:  2742 time:  0.142  varE:  259.707

Iter:  2743 time:  0.143  varE:  261.498

Iter:  2744 time:  0.142  varE:  253.591

Iter:  2745 time:  0.143  varE:  245.866

Iter:  2746 time:  0.147  varE:  240.807

Iter:  2747 time:  0.147  varE:  255.902

Iter:  2748 time:  0.142  varE:  258.037

Iter:  2749 time:  0.146  varE:  273.827

Iter:  2750 time:  0.148  varE:  270.426

Iter:  2751 time:  0.143  varE:  252.051

Iter:  2752 time:  0.143  varE:  243.717

Iter:  2753 time:  0.143  varE:  244.263

Iter:  2754 time:  0.144  varE:  251.855

Iter:  2755 time:  0.145  varE:  245.908

Iter:  2756 time:  0.147  varE:  243.456

Iter:  2757 time:  0.148  varE:  252.799

Iter:  2758 time:  0.146  varE:  257.435

Iter:  2759 time:  0.143  varE:  256.608

Iter:  2760 time:  0.149  varE:  264.327

Iter:  2761 time:  0.143  varE:  260.917

Iter:  2762 time:  0.144  varE:  267.627

Iter:  2763 time:  0.145  varE:  283.372

Iter:  2764 time:  0.147  varE:  269.343

Iter:  2765 time:  0.147  varE:  264.003

Iter:  2766 time:  0.142  varE:  259.064

Iter:  2767 time:  0.141  varE:  253.185

Iter:  2768 time:  0.142  varE:  255.3

Iter:  2769 time:  0.143  varE:  254.93

Iter:  2770 time:  0.152  varE:  264.311

Iter:  2771 time:  0.145  varE:  262.507

Iter:  2772 time:  0.146  varE:  267.05

Iter:  2773 time:  0.147  varE:  261.353

Iter:  2774 time:  0.15  varE:  264.779

Iter:  2775 time:  0.144  varE:  282.518

Iter:  2776 time:  0.144  varE:  289.563

Iter:  2777 time:  0.146  varE:  292.705

Iter:  2778 time:  0.145  varE:  289.122

Iter:  2779 time:  0.149  varE:  292.481

Iter:  2780 time:  0.152  varE:  280.163

Iter:  2781 time:  0.143  varE:  281.203

Iter:  2782 time:  0.144  varE:  289.095

Iter:  2783 time:  0.145  varE:  285.752

Iter:  2784 time:  0.145  varE:  287.405

Iter:  2785 time:  0.148  varE:  279.987

Iter:  2786 time:  0.148  varE:  275.654

Iter:  2787 time:  0.144  varE:  274.217

Iter:  2788 time:  0.144  varE:  260.378

Iter:  2789 time:  0.145  varE:  254.606

Iter:  2790 time:  0.152  varE:  261.332

Iter:  2791 time:  0.149  varE:  258.888

Iter:  2792 time:  0.146  varE:  273.276

Iter:  2793 time:  0.143  varE:  263.076

Iter:  2794 time:  0.144  varE:  270.145

Iter:  2795 time:  0.144  varE:  277.831

Iter:  2796 time:  0.147  varE:  278.412

Iter:  2797 time:  0.144  varE:  294.075

Iter:  2798 time:  0.147  varE:  277.911

Iter:  2799 time:  0.145  varE:  268.218

Iter:  2800 time:  0.149  varE:  280.886

Iter:  2801 time:  0.144  varE:  275.671

Iter:  2802 time:  0.144  varE:  293.382

Iter:  2803 time:  0.145  varE:  282.939

Iter:  2804 time:  0.145  varE:  279.61

Iter:  2805 time:  0.146  varE:  276.844

Iter:  2806 time:  0.147  varE:  277.477

Iter:  2807 time:  0.143  varE:  273.02

Iter:  2808 time:  0.144  varE:  277.647

Iter:  2809 time:  0.144  varE:  273.497

Iter:  2810 time:  0.149  varE:  263.222

Iter:  2811 time:  0.145  varE:  260.372

Iter:  2812 time:  0.145  varE:  255.856

Iter:  2813 time:  0.147  varE:  271.839

Iter:  2814 time:  0.146  varE:  263.241

Iter:  2815 time:  0.142  varE:  279.115

Iter:  2816 time:  0.142  varE:  277.882

Iter:  2817 time:  0.142  varE:  272.157

Iter:  2818 time:  0.144  varE:  260.839

Iter:  2819 time:  0.144  varE:  260.749

Iter:  2820 time:  0.149  varE:  260.693

Iter:  2821 time:  0.143  varE:  272.888

Iter:  2822 time:  0.145  varE:  281.151

Iter:  2823 time:  0.146  varE:  266.74

Iter:  2824 time:  0.148  varE:  286.005

Iter:  2825 time:  0.144  varE:  265.845

Iter:  2826 time:  0.145  varE:  258.628

Iter:  2827 time:  0.146  varE:  261.694

Iter:  2828 time:  0.149  varE:  249.092

Iter:  2829 time:  0.15  varE:  252.869

Iter:  2830 time:  0.148  varE:  248.892

Iter:  2831 time:  0.145  varE:  270.635

Iter:  2832 time:  0.146  varE:  257.806

Iter:  2833 time:  0.148  varE:  259.303

Iter:  2834 time:  0.149  varE:  262.552

Iter:  2835 time:  0.145  varE:  265.007

Iter:  2836 time:  0.145  varE:  276.557

Iter:  2837 time:  0.143  varE:  274.772

Iter:  2838 time:  0.142  varE:  257.902

Iter:  2839 time:  0.144  varE:  254.408

Iter:  2840 time:  0.152  varE:  252.584

Iter:  2841 time:  0.149  varE:  259.968

Iter:  2842 time:  0.144  varE:  249.163

Iter:  2843 time:  0.145  varE:  240.394

Iter:  2844 time:  0.144  varE:  227.731

Iter:  2845 time:  0.142  varE:  236.653

Iter:  2846 time:  0.144  varE:  249.375

Iter:  2847 time:  0.146  varE:  248.877

Iter:  2848 time:  0.149  varE:  244.834

Iter:  2849 time:  0.145  varE:  241.933

Iter:  2850 time:  0.149  varE:  238.375

Iter:  2851 time:  0.144  varE:  249.307

Iter:  2852 time:  0.142  varE:  247.516

Iter:  2853 time:  0.152  varE:  253.259

Iter:  2854 time:  0.148  varE:  251.99

Iter:  2855 time:  0.15  varE:  263.392

Iter:  2856 time:  0.144  varE:  262.936

Iter:  2857 time:  0.144  varE:  251.755

Iter:  2858 time:  0.142  varE:  245.638

Iter:  2859 time:  0.149  varE:  257.118

Iter:  2860 time:  0.152  varE:  273.999

Iter:  2861 time:  0.149  varE:  254.862

Iter:  2862 time:  0.146  varE:  255.814

Iter:  2863 time:  0.144  varE:  261.776

Iter:  2864 time:  0.144  varE:  268.27

Iter:  2865 time:  0.142  varE:  262.576

Iter:  2866 time:  0.146  varE:  268.341

Iter:  2867 time:  0.145  varE:  268.364

Iter:  2868 time:  0.146  varE:  270.552

Iter:  2869 time:  0.144  varE:  273.927

Iter:  2870 time:  0.151  varE:  271.037

Iter:  2871 time:  0.142  varE:  259.188

Iter:  2872 time:  0.144  varE:  241.894

Iter:  2873 time:  0.143  varE:  254.347

Iter:  2874 time:  0.145  varE:  261.09

Iter:  2875 time:  0.147  varE:  263.943

Iter:  2876 time:  0.149  varE:  264.985

Iter:  2877 time:  0.145  varE:  249.839

Iter:  2878 time:  0.144  varE:  244.926

Iter:  2879 time:  0.143  varE:  244.161

Iter:  2880 time:  0.148  varE:  240.595

Iter:  2881 time:  0.143  varE:  245.132

Iter:  2882 time:  0.142  varE:  230.284

Iter:  2883 time:  0.146  varE:  240.275

Iter:  2884 time:  0.148  varE:  244.593

Iter:  2885 time:  0.147  varE:  248.854

Iter:  2886 time:  0.142  varE:  258.565

Iter:  2887 time:  0.145  varE:  252.636

Iter:  2888 time:  0.144  varE:  273.726

Iter:  2889 time:  0.142  varE:  276.037

Iter:  2890 time:  0.152  varE:  271.559

Iter:  2891 time:  0.146  varE:  281.466

Iter:  2892 time:  0.149  varE:  265.967

Iter:  2893 time:  0.145  varE:  263.264

Iter:  2894 time:  0.144  varE:  248.309

Iter:  2895 time:  0.144  varE:  252.483

Iter:  2896 time:  0.142  varE:  257.059

Iter:  2897 time:  0.147  varE:  250.106

Iter:  2898 time:  0.146  varE:  257.839

Iter:  2899 time:  0.148  varE:  269.141

Iter:  2900 time:  0.152  varE:  252.838

Iter:  2901 time:  0.143  varE:  249.223

Iter:  2902 time:  0.143  varE:  250.145

Iter:  2903 time:  0.144  varE:  245.977

Iter:  2904 time:  0.142  varE:  254.295

Iter:  2905 time:  0.142  varE:  260.366

Iter:  2906 time:  0.144  varE:  253.034

Iter:  2907 time:  0.144  varE:  259.608

Iter:  2908 time:  0.148  varE:  272.078

Iter:  2909 time:  0.145  varE:  257.312

Iter:  2910 time:  0.152  varE:  266.58

Iter:  2911 time:  0.146  varE:  283.008

Iter:  2912 time:  0.144  varE:  285.234

Iter:  2913 time:  0.142  varE:  281.2

Iter:  2914 time:  0.143  varE:  285.568

Iter:  2915 time:  0.147  varE:  283.027

Iter:  2916 time:  0.149  varE:  283.597

Iter:  2917 time:  0.146  varE:  295.535

Iter:  2918 time:  0.143  varE:  273.919

Iter:  2919 time:  0.144  varE:  289.397

Iter:  2920 time:  0.148  varE:  290.205

Iter:  2921 time:  0.146  varE:  282.502

Iter:  2922 time:  0.149  varE:  284.217

Iter:  2923 time:  0.15  varE:  277.714

Iter:  2924 time:  0.143  varE:  257.113

Iter:  2925 time:  0.145  varE:  262.088

Iter:  2926 time:  0.141  varE:  280.304

Iter:  2927 time:  0.146  varE:  278.382

Iter:  2928 time:  0.148  varE:  276.968

Iter:  2929 time:  0.147  varE:  292.776

Iter:  2930 time:  0.149  varE:  290.568

Iter:  2931 time:  0.143  varE:  285.97

Iter:  2932 time:  0.145  varE:  298.196

Iter:  2933 time:  0.142  varE:  303.88

Iter:  2934 time:  0.144  varE:  303.045

Iter:  2935 time:  0.146  varE:  279.643

Iter:  2936 time:  0.149  varE:  272.812

Iter:  2937 time:  0.146  varE:  285.639

Iter:  2938 time:  0.144  varE:  292.522

Iter:  2939 time:  0.143  varE:  274.896

Iter:  2940 time:  0.148  varE:  275.388

Iter:  2941 time:  0.143  varE:  272.629

Iter:  2942 time:  0.145  varE:  266.615

Iter:  2943 time:  0.148  varE:  283.629

Iter:  2944 time:  0.146  varE:  277.975

Iter:  2945 time:  0.142  varE:  269.733

Iter:  2946 time:  0.141  varE:  282.406

Iter:  2947 time:  0.145  varE:  285.052

Iter:  2948 time:  0.145  varE:  279.351

Iter:  2949 time:  0.145  varE:  269.06

Iter:  2950 time:  0.15  varE:  261.607

Iter:  2951 time:  0.141  varE:  263.953

Iter:  2952 time:  0.144  varE:  301.253

Iter:  2953 time:  0.145  varE:  291.975

Iter:  2954 time:  0.148  varE:  289.069

Iter:  2955 time:  0.145  varE:  269.948

Iter:  2956 time:  0.144  varE:  269.528

Iter:  2957 time:  0.144  varE:  259.937

Iter:  2958 time:  0.143  varE:  270.519

Iter:  2959 time:  0.145  varE:  278.506

Iter:  2960 time:  0.151  varE:  282.9

Iter:  2961 time:  0.148  varE:  283.873

Iter:  2962 time:  0.148  varE:  287.261

Iter:  2963 time:  0.144  varE:  278.823

Iter:  2964 time:  0.144  varE:  287.79

Iter:  2965 time:  0.144  varE:  280.013

Iter:  2966 time:  0.142  varE:  283.779

Iter:  2967 time:  0.145  varE:  292.159

Iter:  2968 time:  0.145  varE:  281.985

Iter:  2969 time:  0.15  varE:  294.543

Iter:  2970 time:  0.148  varE:  287.145

Iter:  2971 time:  0.142  varE:  289.17

Iter:  2972 time:  0.142  varE:  300.968

Iter:  2973 time:  0.143  varE:  301.482

Iter:  2974 time:  0.146  varE:  290.346

Iter:  2975 time:  0.143  varE:  282.199

Iter:  2976 time:  0.143  varE:  285.228

Iter:  2977 time:  0.146  varE:  286.377

Iter:  2978 time:  0.145  varE:  281.661

Iter:  2979 time:  0.148  varE:  286.832

Iter:  2980 time:  0.149  varE:  277.39

Iter:  2981 time:  0.142  varE:  267.369

Iter:  2982 time:  0.144  varE:  284.247

Iter:  2983 time:  0.144  varE:  296.911

Iter:  2984 time:  0.144  varE:  273.705

Iter:  2985 time:  0.142  varE:  276.243

Iter:  2986 time:  0.142  varE:  262.101

Iter:  2987 time:  0.145  varE:  269.943

Iter:  2988 time:  0.147  varE:  263.191

Iter:  2989 time:  0.151  varE:  263.988

Iter:  2990 time:  0.15  varE:  257.983

Iter:  2991 time:  0.145  varE:  272.123

Iter:  2992 time:  0.144  varE:  267.035

Iter:  2993 time:  0.141  varE:  261.395

Iter:  2994 time:  0.144  varE:  266.543

Iter:  2995 time:  0.146  varE:  266.854

Iter:  2996 time:  0.148  varE:  284.665

Iter:  2997 time:  0.146  varE:  275.648

Iter:  2998 time:  0.145  varE:  278.24

Iter:  2999 time:  0.143  varE:  276.156

Iter:  3000 time:  0.15  varE:  276.248

Iter:  3001 time:  0.146  varE:  273.564

Iter:  3002 time:  0.148  varE:  278.406

Iter:  3003 time:  0.146  varE:  271.456

Iter:  3004 time:  0.144  varE:  282.376

Iter:  3005 time:  0.145  varE:  263.074

Iter:  3006 time:  0.141  varE:  257.733

Iter:  3007 time:  0.142  varE:  262.41

Iter:  3008 time:  0.143  varE:  262.292

Iter:  3009 time:  0.146  varE:  270.89

Iter:  3010 time:  0.15  varE:  264.37

Iter:  3011 time:  0.148  varE:  263.277

Iter:  3012 time:  0.146  varE:  268.839

Iter:  3013 time:  0.143  varE:  285.852

Iter:  3014 time:  0.144  varE:  273.258

Iter:  3015 time:  0.145  varE:  265.577

Iter:  3016 time:  0.143  varE:  260.987

Iter:  3017 time:  0.143  varE:  262.53

Iter:  3018 time:  0.146  varE:  249.121

Iter:  3019 time:  0.147  varE:  260.126

Iter:  3020 time:  0.152  varE:  266.327

Iter:  3021 time:  0.144  varE:  244.962

Iter:  3022 time:  0.145  varE:  256.358

Iter:  3023 time:  0.142  varE:  253.737

Iter:  3024 time:  0.142  varE:  256.655

Iter:  3025 time:  0.146  varE:  271.132

Iter:  3026 time:  0.148  varE:  272.464

Iter:  3027 time:  0.149  varE:  270.994

Iter:  3028 time:  0.144  varE:  256.267

Iter:  3029 time:  0.144  varE:  246.36

Iter:  3030 time:  0.15  varE:  245.468

Iter:  3031 time:  0.143  varE:  261.2

Iter:  3032 time:  0.143  varE:  257.271

Iter:  3033 time:  0.144  varE:  262.682

Iter:  3034 time:  0.145  varE:  264.44

Iter:  3035 time:  0.151  varE:  274.126

Iter:  3036 time:  0.146  varE:  272.042

Iter:  3037 time:  0.142  varE:  294.325

Iter:  3038 time:  0.142  varE:  276.689

Iter:  3039 time:  0.142  varE:  262.031

Iter:  3040 time:  0.149  varE:  260.357

Iter:  3041 time:  0.143  varE:  265.978

Iter:  3042 time:  0.144  varE:  269.772

Iter:  3043 time:  0.141  varE:  287.049

Iter:  3044 time:  0.144  varE:  272.989

Iter:  3045 time:  0.142  varE:  265.829

Iter:  3046 time:  0.145  varE:  274.467

Iter:  3047 time:  0.146  varE:  268.696

Iter:  3048 time:  0.146  varE:  270.41

Iter:  3049 time:  0.144  varE:  265.287

Iter:  3050 time:  0.15  varE:  273.722

Iter:  3051 time:  0.144  varE:  270.825

Iter:  3052 time:  0.142  varE:  269.859

Iter:  3053 time:  0.144  varE:  260.666

Iter:  3054 time:  0.147  varE:  269.505

Iter:  3055 time:  0.149  varE:  258.739

Iter:  3056 time:  0.143  varE:  268.025

Iter:  3057 time:  0.145  varE:  257.789

Iter:  3058 time:  0.142  varE:  258.155

Iter:  3059 time:  0.143  varE:  261.941

Iter:  3060 time:  0.16  varE:  261.973

Iter:  3061 time:  0.147  varE:  271.272

Iter:  3062 time:  0.148  varE:  281.153

Iter:  3063 time:  0.144  varE:  277.803

Iter:  3064 time:  0.145  varE:  265.647

Iter:  3065 time:  0.143  varE:  278.44

Iter:  3066 time:  0.142  varE:  273.867

Iter:  3067 time:  0.143  varE:  275.366

Iter:  3068 time:  0.145  varE:  283.245

Iter:  3069 time:  0.149  varE:  278.346

Iter:  3070 time:  0.152  varE:  271.285

Iter:  3071 time:  0.143  varE:  262.538

Iter:  3072 time:  0.143  varE:  278.656

Iter:  3073 time:  0.142  varE:  284.451

Iter:  3074 time:  0.143  varE:  283.627

Iter:  3075 time:  0.146  varE:  281.269

Iter:  3076 time:  0.149  varE:  263.739

Iter:  3077 time:  0.147  varE:  267.145

Iter:  3078 time:  0.144  varE:  270.278

Iter:  3079 time:  0.144  varE:  279.808

Iter:  3080 time:  0.149  varE:  264.814

Iter:  3081 time:  0.143  varE:  257.099

Iter:  3082 time:  0.145  varE:  257.782

Iter:  3083 time:  0.148  varE:  259.444

Iter:  3084 time:  0.148  varE:  264.294

Iter:  3085 time:  0.144  varE:  258.336

Iter:  3086 time:  0.143  varE:  266.179

Iter:  3087 time:  0.142  varE:  284.508

Iter:  3088 time:  0.145  varE:  277.064

Iter:  3089 time:  0.142  varE:  275.232

Iter:  3090 time:  0.149  varE:  276.977

Iter:  3091 time:  0.148  varE:  264.632

Iter:  3092 time:  0.146  varE:  264.5

Iter:  3093 time:  0.144  varE:  257.096

Iter:  3094 time:  0.145  varE:  266.808

Iter:  3095 time:  0.143  varE:  284.664

Iter:  3096 time:  0.142  varE:  298.272

Iter:  3097 time:  0.146  varE:  289.747

Iter:  3098 time:  0.149  varE:  292.123

Iter:  3099 time:  0.149  varE:  258.579

Iter:  3100 time:  0.15  varE:  258.361

Iter:  3101 time:  0.144  varE:  267.026

Iter:  3102 time:  0.143  varE:  270.455

Iter:  3103 time:  0.145  varE:  265.087

Iter:  3104 time:  0.147  varE:  252.418

Iter:  3105 time:  0.149  varE:  260.389

Iter:  3106 time:  0.144  varE:  274.043

Iter:  3107 time:  0.145  varE:  264.084

Iter:  3108 time:  0.144  varE:  256.379

Iter:  3109 time:  0.142  varE:  257.663

Iter:  3110 time:  0.151  varE:  260.653

Iter:  3111 time:  0.147  varE:  263.831

Iter:  3112 time:  0.145  varE:  267.387

Iter:  3113 time:  0.146  varE:  277.279

Iter:  3114 time:  0.143  varE:  260.425

Iter:  3115 time:  0.143  varE:  249.607

Iter:  3116 time:  0.144  varE:  247.417

Iter:  3117 time:  0.143  varE:  237.365

Iter:  3118 time:  0.143  varE:  243.952

Iter:  3119 time:  0.143  varE:  261.005

Iter:  3120 time:  1.733  varE:  250.816

Iter:  3121 time:  0.143  varE:  248.687

Iter:  3122 time:  0.142  varE:  243.365

Iter:  3123 time:  0.146  varE:  260.054

Iter:  3124 time:  0.142  varE:  247.694

Iter:  3125 time:  0.145  varE:  256.511

Iter:  3126 time:  0.149  varE:  263.31

Iter:  3127 time:  0.147  varE:  255.674

Iter:  3128 time:  0.144  varE:  250.872

Iter:  3129 time:  0.145  varE:  259.687

Iter:  3130 time:  0.148  varE:  254.722

Iter:  3131 time:  0.143  varE:  260.527

Iter:  3132 time:  0.147  varE:  251.47

Iter:  3133 time:  0.149  varE:  242.156

Iter:  3134 time:  0.149  varE:  250.522

Iter:  3135 time:  0.144  varE:  244.163

Iter:  3136 time:  0.143  varE:  244.018

Iter:  3137 time:  0.144  varE:  252.351

Iter:  3138 time:  0.143  varE:  252.14

Iter:  3139 time:  0.145  varE:  242.806

Iter:  3140 time:  0.153  varE:  236.741

Iter:  3141 time:  0.147  varE:  235.141

Iter:  3142 time:  0.143  varE:  258.672

Iter:  3143 time:  0.145  varE:  267.508

Iter:  3144 time:  0.143  varE:  276.457

Iter:  3145 time:  0.144  varE:  268.036

Iter:  3146 time:  0.147  varE:  260.921

Iter:  3147 time:  0.15  varE:  248.266

Iter:  3148 time:  0.146  varE:  249.264

Iter:  3149 time:  0.145  varE:  258.958

Iter:  3150 time:  0.149  varE:  264.683

Iter:  3151 time:  0.144  varE:  261.471

Iter:  3152 time:  0.146  varE:  273.748

Iter:  3153 time:  0.152  varE:  270.186

Iter:  3154 time:  0.145  varE:  247.538

Iter:  3155 time:  0.144  varE:  248.198

Iter:  3156 time:  0.144  varE:  265.956

Iter:  3157 time:  0.144  varE:  265.647

Iter:  3158 time:  0.142  varE:  255.376

Iter:  3159 time:  0.142  varE:  262.617

Iter:  3160 time:  0.151  varE:  248.769

Iter:  3161 time:  0.149  varE:  250.514

Iter:  3162 time:  0.146  varE:  264.76

Iter:  3163 time:  0.144  varE:  250.531

Iter:  3164 time:  0.145  varE:  253.554

Iter:  3165 time:  0.142  varE:  260.343

Iter:  3166 time:  0.142  varE:  255.15

Iter:  3167 time:  0.146  varE:  266.19

Iter:  3168 time:  0.149  varE:  251.008

Iter:  3169 time:  0.148  varE:  239.608

Iter:  3170 time:  0.15  varE:  241.344

Iter:  3171 time:  0.144  varE:  230.465

Iter:  3172 time:  0.141  varE:  242.86

Iter:  3173 time:  0.143  varE:  244.775

Iter:  3174 time:  0.145  varE:  233.806

Iter:  3175 time:  0.149  varE:  230.269

Iter:  3176 time:  0.15  varE:  216.998

Iter:  3177 time:  0.143  varE:  228.274

Iter:  3178 time:  0.145  varE:  226.803

Iter:  3179 time:  0.143  varE:  226.093

Iter:  3180 time:  0.148  varE:  238.16

Iter:  3181 time:  0.143  varE:  227.455

Iter:  3182 time:  0.143  varE:  235.738

Iter:  3183 time:  0.148  varE:  238.723

Iter:  3184 time:  0.147  varE:  247.626

Iter:  3185 time:  0.143  varE:  257.541

Iter:  3186 time:  0.144  varE:  260.386

Iter:  3187 time:  0.143  varE:  264.378

Iter:  3188 time:  0.144  varE:  254.786

Iter:  3189 time:  0.142  varE:  250.539

Iter:  3190 time:  0.15  varE:  246.064

Iter:  3191 time:  0.148  varE:  256.785

Iter:  3192 time:  0.146  varE:  245.146

Iter:  3193 time:  0.142  varE:  247.23

Iter:  3194 time:  0.142  varE:  246.849

Iter:  3195 time:  0.142  varE:  248.932

Iter:  3196 time:  0.145  varE:  245.262

Iter:  3197 time:  0.145  varE:  248.098

Iter:  3198 time:  0.143  varE:  258.767

Iter:  3199 time:  0.142  varE:  259.122

Iter:  3200 time:  0.149  varE:  260.583

Iter:  3201 time:  0.145  varE:  267.518

Iter:  3202 time:  0.15  varE:  273.414

Iter:  3203 time:  0.146  varE:  272.062

Iter:  3204 time:  0.142  varE:  262.865

Iter:  3205 time:  0.144  varE:  269.233

Iter:  3206 time:  0.143  varE:  272.044

Iter:  3207 time:  0.142  varE:  270.181

Iter:  3208 time:  0.142  varE:  273.633

Iter:  3209 time:  0.146  varE:  271.612

Iter:  3210 time:  0.155  varE:  283.643

Iter:  3211 time:  0.151  varE:  284.573

Iter:  3212 time:  0.146  varE:  274.575

Iter:  3213 time:  0.144  varE:  270.169

Iter:  3214 time:  0.144  varE:  268.744

Iter:  3215 time:  0.142  varE:  274.696

Iter:  3216 time:  0.143  varE:  281.665

Iter:  3217 time:  0.147  varE:  283.955

Iter:  3218 time:  0.148  varE:  273.832

Iter:  3219 time:  0.146  varE:  274.724

Iter:  3220 time:  0.15  varE:  275.604

Iter:  3221 time:  0.143  varE:  289.683

Iter:  3222 time:  0.142  varE:  286.266

Iter:  3223 time:  0.144  varE:  291.45

Iter:  3224 time:  0.145  varE:  293.063

Iter:  3225 time:  0.146  varE:  275.288

Iter:  3226 time:  0.148  varE:  276.325

Iter:  3227 time:  0.143  varE:  284.934

Iter:  3228 time:  0.145  varE:  275.742

Iter:  3229 time:  0.143  varE:  276.265

Iter:  3230 time:  0.149  varE:  265.899

Iter:  3231 time:  0.145  varE:  280.576

Iter:  3232 time:  0.149  varE:  287.64

Iter:  3233 time:  0.146  varE:  272.79

Iter:  3234 time:  0.142  varE:  285.944

Iter:  3235 time:  0.141  varE:  283.589

Iter:  3236 time:  0.142  varE:  280.088

Iter:  3237 time:  0.145  varE:  281.685

Iter:  3238 time:  0.144  varE:  280.033

Iter:  3239 time:  0.144  varE:  285.245

Iter:  3240 time:  0.148  varE:  285.376

Iter:  3241 time:  0.143  varE:  278.441

Iter:  3242 time:  0.145  varE:  286.565

Iter:  3243 time:  0.149  varE:  294.198

Iter:  3244 time:  0.146  varE:  282.682

Iter:  3245 time:  0.144  varE:  288.655

Iter:  3246 time:  0.144  varE:  291.127

Iter:  3247 time:  0.144  varE:  294.281

Iter:  3248 time:  0.142  varE:  293.24

Iter:  3249 time:  0.142  varE:  277.334

Iter:  3250 time:  0.153  varE:  262.478

Iter:  3251 time:  0.147  varE:  264.391

Iter:  3252 time:  0.147  varE:  276.103

Iter:  3253 time:  0.144  varE:  291.25

Iter:  3254 time:  0.144  varE:  295.653

Iter:  3255 time:  0.153  varE:  279.932

Iter:  3256 time:  0.142  varE:  276.232

Iter:  3257 time:  0.145  varE:  275.293

Iter:  3258 time:  0.145  varE:  269.658

Iter:  3259 time:  0.147  varE:  268.214

Iter:  3260 time:  0.153  varE:  276.292

Iter:  3261 time:  0.143  varE:  281.705

Iter:  3262 time:  0.144  varE:  283.994

Iter:  3263 time:  0.144  varE:  293.749

Iter:  3264 time:  0.143  varE:  285.695

Iter:  3265 time:  0.145  varE:  282.252

Iter:  3266 time:  0.149  varE:  276.191

Iter:  3267 time:  0.149  varE:  279.944

Iter:  3268 time:  0.143  varE:  269.01

Iter:  3269 time:  0.145  varE:  272.345

Iter:  3270 time:  0.15  varE:  277.145

Iter:  3271 time:  0.142  varE:  277.459

Iter:  3272 time:  0.146  varE:  285.622

Iter:  3273 time:  0.144  varE:  287.845

Iter:  3274 time:  0.149  varE:  282.29

Iter:  3275 time:  0.148  varE:  287.418

Iter:  3276 time:  0.143  varE:  271.525

Iter:  3277 time:  0.144  varE:  270.441

Iter:  3278 time:  0.143  varE:  265.908

Iter:  3279 time:  0.142  varE:  262.004

Iter:  3280 time:  0.151  varE:  269.309

Iter:  3281 time:  0.148  varE:  273.558

Iter:  3282 time:  0.146  varE:  272.174

Iter:  3283 time:  0.146  varE:  280.796

Iter:  3284 time:  0.142  varE:  258.793

Iter:  3285 time:  0.144  varE:  264.702

Iter:  3286 time:  0.143  varE:  270.589

Iter:  3287 time:  0.142  varE:  296.943

Iter:  3288 time:  0.146  varE:  287.852

Iter:  3289 time:  0.147  varE:  276.581

Iter:  3290 time:  0.155  varE:  284.777

Iter:  3291 time:  0.144  varE:  265.18

Iter:  3292 time:  0.143  varE:  276.855

Iter:  3293 time:  0.143  varE:  285.598

Iter:  3294 time:  0.142  varE:  280.297

Iter:  3295 time:  0.146  varE:  265.744

Iter:  3296 time:  0.144  varE:  265.271

Iter:  3297 time:  0.147  varE:  257.313

Iter:  3298 time:  0.15  varE:  277.23

Iter:  3299 time:  0.143  varE:  291.844

Iter:  3300 time:  0.149  varE:  286.475

Iter:  3301 time:  0.143  varE:  275.712

Iter:  3302 time:  0.142  varE:  272.638

Iter:  3303 time:  0.142  varE:  274.34

Iter:  3304 time:  0.145  varE:  267.627

Iter:  3305 time:  0.148  varE:  259.423

Iter:  3306 time:  0.149  varE:  255.357

Iter:  3307 time:  0.144  varE:  271.94

Iter:  3308 time:  0.143  varE:  266.823

Iter:  3309 time:  0.144  varE:  259.802

Iter:  3310 time:  0.148  varE:  265.981

Iter:  3311 time:  0.142  varE:  276.914

Iter:  3312 time:  0.142  varE:  267.801

Iter:  3313 time:  0.145  varE:  274.517

Iter:  3314 time:  0.146  varE:  284.019

Iter:  3315 time:  0.148  varE:  271.345

Iter:  3316 time:  0.146  varE:  255.532

Iter:  3317 time:  0.143  varE:  255.068

Iter:  3318 time:  0.144  varE:  267.994

Iter:  3319 time:  0.144  varE:  262.047

Iter:  3320 time:  0.148  varE:  281.637

Iter:  3321 time:  0.144  varE:  280.058

Iter:  3322 time:  0.145  varE:  270.826

Iter:  3323 time:  0.148  varE:  275.997

Iter:  3324 time:  0.147  varE:  271.58

Iter:  3325 time:  0.144  varE:  262.111

Iter:  3326 time:  0.144  varE:  275.389

Iter:  3327 time:  0.144  varE:  278.302

Iter:  3328 time:  0.142  varE:  285.616

Iter:  3329 time:  0.145  varE:  288.815

Iter:  3330 time:  0.151  varE:  288.858

Iter:  3331 time:  0.147  varE:  286.792

Iter:  3332 time:  0.146  varE:  274.899

Iter:  3333 time:  0.144  varE:  276.406

Iter:  3334 time:  0.143  varE:  256.927

Iter:  3335 time:  0.145  varE:  263.783

Iter:  3336 time:  0.143  varE:  253.524

Iter:  3337 time:  0.141  varE:  267.891

Iter:  3338 time:  0.144  varE:  274.569

Iter:  3339 time:  0.145  varE:  264.339

Iter:  3340 time:  0.148  varE:  272.956

Iter:  3341 time:  0.144  varE:  281.035

Iter:  3342 time:  0.149  varE:  279.342

Iter:  3343 time:  0.144  varE:  274.804

Iter:  3344 time:  0.143  varE:  281.868

Iter:  3345 time:  0.143  varE:  263.993

Iter:  3346 time:  0.142  varE:  276.994

Iter:  3347 time:  0.144  varE:  285.442

Iter:  3348 time:  0.143  varE:  276.701

Iter:  3349 time:  0.147  varE:  296.307

Iter:  3350 time:  0.158  varE:  299.732

Iter:  3351 time:  0.144  varE:  282.777

Iter:  3352 time:  0.145  varE:  282.326

Iter:  3353 time:  0.142  varE:  277.427

Iter:  3354 time:  0.142  varE:  277.737

Iter:  3355 time:  0.145  varE:  284.966

Iter:  3356 time:  0.147  varE:  298.669

Iter:  3357 time:  0.15  varE:  307.279

Iter:  3358 time:  0.145  varE:  284.019

Iter:  3359 time:  0.144  varE:  284.766

Iter:  3360 time:  0.149  varE:  294.358

Iter:  3361 time:  0.143  varE:  284.979

Iter:  3362 time:  0.143  varE:  294.571

Iter:  3363 time:  0.144  varE:  291.149

Iter:  3364 time:  0.145  varE:  288.668

Iter:  3365 time:  0.147  varE:  294.08

Iter:  3366 time:  0.147  varE:  292.023

Iter:  3367 time:  0.144  varE:  276.94

Iter:  3368 time:  0.143  varE:  286.173

Iter:  3369 time:  0.144  varE:  287.566

Iter:  3370 time:  0.148  varE:  279.663

Iter:  3371 time:  0.143  varE:  275.829

Iter:  3372 time:  0.146  varE:  275.317

Iter:  3373 time:  0.142  varE:  275.981

Iter:  3374 time:  0.147  varE:  272.329

Iter:  3375 time:  0.147  varE:  265.95

Iter:  3376 time:  0.144  varE:  290.419

Iter:  3377 time:  0.145  varE:  297.009

Iter:  3378 time:  0.142  varE:  283.164

Iter:  3379 time:  0.142  varE:  285.602

Iter:  3380 time:  0.152  varE:  283.333

Iter:  3381 time:  0.148  varE:  269.502

Iter:  3382 time:  0.147  varE:  282.784

Iter:  3383 time:  0.143  varE:  281.395

Iter:  3384 time:  0.145  varE:  271.603

Iter:  3385 time:  0.146  varE:  270.878

Iter:  3386 time:  0.142  varE:  289.309

Iter:  3387 time:  0.144  varE:  287.218

Iter:  3388 time:  0.144  varE:  279.7

Iter:  3389 time:  0.147  varE:  286.439

Iter:  3390 time:  0.152  varE:  284.638

Iter:  3391 time:  0.144  varE:  281.002

Iter:  3392 time:  0.145  varE:  288.369

Iter:  3393 time:  0.143  varE:  276.144

Iter:  3394 time:  0.142  varE:  277.288

Iter:  3395 time:  0.143  varE:  273.098

Iter:  3396 time:  0.147  varE:  284.887

Iter:  3397 time:  0.15  varE:  292.043

Iter:  3398 time:  0.147  varE:  289.468

Iter:  3399 time:  0.145  varE:  291.392

Iter:  3400 time:  0.148  varE:  290.249

Iter:  3401 time:  0.144  varE:  284.873

Iter:  3402 time:  0.145  varE:  289.794

Iter:  3403 time:  0.148  varE:  281.2

Iter:  3404 time:  0.149  varE:  271.059

Iter:  3405 time:  0.144  varE:  273.29

Iter:  3406 time:  0.144  varE:  286.675

Iter:  3407 time:  0.142  varE:  291.873

Iter:  3408 time:  0.143  varE:  285.04

Iter:  3409 time:  0.145  varE:  279.943

Iter:  3410 time:  0.149  varE:  288.011

Iter:  3411 time:  0.149  varE:  274.966

Iter:  3412 time:  0.147  varE:  282.884

Iter:  3413 time:  0.143  varE:  268.72

Iter:  3414 time:  0.143  varE:  258.178

Iter:  3415 time:  0.142  varE:  268.113

Iter:  3416 time:  0.145  varE:  274.322

Iter:  3417 time:  0.143  varE:  276.368

Iter:  3418 time:  0.145  varE:  278.276

Iter:  3419 time:  0.145  varE:  273.294

Iter:  3420 time:  0.154  varE:  268.416

Iter:  3421 time:  0.147  varE:  279.611

Iter:  3422 time:  0.144  varE:  263.958

Iter:  3423 time:  0.144  varE:  259.196

Iter:  3424 time:  0.143  varE:  267.053

Iter:  3425 time:  0.142  varE:  263.189

Iter:  3426 time:  0.146  varE:  270.764

Iter:  3427 time:  0.147  varE:  281.358

Iter:  3428 time:  0.148  varE:  278.635

Iter:  3429 time:  0.142  varE:  270.855

Iter:  3430 time:  0.147  varE:  263.5

Iter:  3431 time:  0.142  varE:  267.09

Iter:  3432 time:  0.143  varE:  281.169

Iter:  3433 time:  0.144  varE:  274.572

Iter:  3434 time:  0.144  varE:  286.029

Iter:  3435 time:  0.142  varE:  269.972

Iter:  3436 time:  0.143  varE:  270.259

Iter:  3437 time:  0.146  varE:  283.249

Iter:  3438 time:  0.147  varE:  285.369

Iter:  3439 time:  0.144  varE:  282.449

Iter:  3440 time:  0.149  varE:  277.718

Iter:  3441 time:  0.146  varE:  293.622

Iter:  3442 time:  0.143  varE:  278.417

Iter:  3443 time:  0.145  varE:  282.784

Iter:  3444 time:  0.143  varE:  279.24

Iter:  3445 time:  0.142  varE:  271.694

Iter:  3446 time:  0.144  varE:  276.999

Iter:  3447 time:  0.144  varE:  275.218

Iter:  3448 time:  0.148  varE:  273.39

Iter:  3449 time:  0.145  varE:  286.927

Iter:  3450 time:  0.147  varE:  276.884

Iter:  3451 time:  0.143  varE:  271.92

Iter:  3452 time:  0.144  varE:  272.125

Iter:  3453 time:  0.143  varE:  259.033

Iter:  3454 time:  0.142  varE:  256.445

Iter:  3455 time:  0.144  varE:  244.671

Iter:  3456 time:  0.147  varE:  250.843

Iter:  3457 time:  0.152  varE:  272.622

Iter:  3458 time:  0.144  varE:  281.229

Iter:  3459 time:  0.145  varE:  275.163

Iter:  3460 time:  0.149  varE:  262.556

Iter:  3461 time:  0.143  varE:  282.579

Iter:  3462 time:  0.155  varE:  276.457

Iter:  3463 time:  0.149  varE:  283.449

Iter:  3464 time:  0.145  varE:  279.439

Iter:  3465 time:  0.144  varE:  268.694

Iter:  3466 time:  0.145  varE:  276.847

Iter:  3467 time:  0.141  varE:  267.673

Iter:  3468 time:  0.142  varE:  279.248

Iter:  3469 time:  0.145  varE:  280.346

Iter:  3470 time:  0.149  varE:  285.334

Iter:  3471 time:  0.151  varE:  287.1

Iter:  3472 time:  0.144  varE:  288.211

Iter:  3473 time:  0.142  varE:  285.854

Iter:  3474 time:  0.142  varE:  283.421

Iter:  3475 time:  0.143  varE:  285.664

Iter:  3476 time:  0.143  varE:  273.902

Iter:  3477 time:  0.144  varE:  271.214

Iter:  3478 time:  0.143  varE:  282.883

Iter:  3479 time:  0.142  varE:  278.662

Iter:  3480 time:  0.152  varE:  279.958

Iter:  3481 time:  0.144  varE:  270.373

Iter:  3482 time:  0.148  varE:  270.949

Iter:  3483 time:  0.145  varE:  257.27

Iter:  3484 time:  0.146  varE:  258.87

Iter:  3485 time:  0.144  varE:  260.077

Iter:  3486 time:  0.144  varE:  254.198

Iter:  3487 time:  0.144  varE:  257.598

Iter:  3488 time:  0.142  varE:  269.395

Iter:  3489 time:  0.145  varE:  277.549

Iter:  3490 time:  0.152  varE:  294.5

Iter:  3491 time:  0.147  varE:  285.186

Iter:  3492 time:  0.146  varE:  276.337

Iter:  3493 time:  0.143  varE:  254.656

Iter:  3494 time:  0.143  varE:  276.332

Iter:  3495 time:  0.143  varE:  277.088

Iter:  3496 time:  0.143  varE:  265.185

Iter:  3497 time:  0.143  varE:  261.257

Iter:  3498 time:  0.147  varE:  260.303

Iter:  3499 time:  0.149  varE:  265.449

Iter:  3500 time:  0.153  varE:  253.875

Iter:  3501 time:  0.143  varE:  271.185

Iter:  3502 time:  0.145  varE:  265.246

Iter:  3503 time:  0.141  varE:  278.76

Iter:  3504 time:  0.144  varE:  279.6

Iter:  3505 time:  0.146  varE:  279.966

Iter:  3506 time:  0.147  varE:  267.18

Iter:  3507 time:  0.146  varE:  254.117

Iter:  3508 time:  0.143  varE:  267.056

Iter:  3509 time:  0.144  varE:  272.331

Iter:  3510 time:  0.148  varE:  271.579

Iter:  3511 time:  0.143  varE:  281.888

Iter:  3512 time:  0.145  varE:  282.233

Iter:  3513 time:  0.142  varE:  283.404

Iter:  3514 time:  0.142  varE:  271.692

Iter:  3515 time:  0.143  varE:  264.03

Iter:  3516 time:  0.147  varE:  270.284

Iter:  3517 time:  0.143  varE:  268.802

Iter:  3518 time:  0.143  varE:  273.835

Iter:  3519 time:  0.142  varE:  274.272

Iter:  3520 time:  0.15  varE:  272.078

Iter:  3521 time:  0.143  varE:  279.12

Iter:  3522 time:  0.142  varE:  255.182

Iter:  3523 time:  0.144  varE:  259.148

Iter:  3524 time:  0.144  varE:  263.377

Iter:  3525 time:  0.142  varE:  279.416

Iter:  3526 time:  0.144  varE:  260.802

Iter:  3527 time:  0.143  varE:  254.97

Iter:  3528 time:  0.143  varE:  256.277

Iter:  3529 time:  0.143  varE:  259.919

Iter:  3530 time:  0.149  varE:  262.725

Iter:  3531 time:  0.144  varE:  265.975

Iter:  3532 time:  0.148  varE:  265.807

Iter:  3533 time:  0.145  varE:  275.889

Iter:  3534 time:  0.149  varE:  288.012

Iter:  3535 time:  0.144  varE:  275.804

Iter:  3536 time:  0.144  varE:  275.512

Iter:  3537 time:  0.144  varE:  274.326

Iter:  3538 time:  0.145  varE:  273.83

Iter:  3539 time:  0.146  varE:  276.433

Iter:  3540 time:  0.154  varE:  288.082

Iter:  3541 time:  0.144  varE:  267.937

Iter:  3542 time:  0.144  varE:  275.904

Iter:  3543 time:  0.143  varE:  287.31

Iter:  3544 time:  0.144  varE:  293.63

Iter:  3545 time:  0.147  varE:  279.289

Iter:  3546 time:  0.147  varE:  263.684

Iter:  3547 time:  0.146  varE:  256.091

Iter:  3548 time:  0.144  varE:  266.675

Iter:  3549 time:  0.143  varE:  281.997

Iter:  3550 time:  0.149  varE:  277.368

Iter:  3551 time:  0.145  varE:  268.553

Iter:  3552 time:  0.148  varE:  273.018

Iter:  3553 time:  0.148  varE:  274.414

Iter:  3554 time:  0.143  varE:  275.69

Iter:  3555 time:  0.144  varE:  274.675

Iter:  3556 time:  0.144  varE:  284.127

Iter:  3557 time:  0.145  varE:  287.345

Iter:  3558 time:  0.143  varE:  283.936

Iter:  3559 time:  0.145  varE:  269.808

Iter:  3560 time:  0.154  varE:  264.411

Iter:  3561 time:  0.148  varE:  268.172

Iter:  3562 time:  0.142  varE:  259.78

Iter:  3563 time:  0.142  varE:  273.643

Iter:  3564 time:  0.142  varE:  278.932

Iter:  3565 time:  0.146  varE:  288.784

Iter:  3566 time:  0.143  varE:  273.058

Iter:  3567 time:  0.142  varE:  280.367

Iter:  3568 time:  0.144  varE:  288.075

Iter:  3569 time:  0.142  varE:  286.208

Iter:  3570 time:  0.148  varE:  277.334

Iter:  3571 time:  0.143  varE:  276.709

Iter:  3572 time:  0.143  varE:  288.705

Iter:  3573 time:  0.144  varE:  297.241

Iter:  3574 time:  0.142  varE:  284.871

Iter:  3575 time:  0.143  varE:  278.039

Iter:  3576 time:  0.145  varE:  284.897

Iter:  3577 time:  0.144  varE:  285.47

Iter:  3578 time:  0.144  varE:  284.535

Iter:  3579 time:  0.146  varE:  284.123

Iter:  3580 time:  0.151  varE:  295.845

Iter:  3581 time:  0.146  varE:  295.625

Iter:  3582 time:  0.142  varE:  277.484

Iter:  3583 time:  0.142  varE:  267.52

Iter:  3584 time:  0.142  varE:  275.355

Iter:  3585 time:  0.143  varE:  277.836

Iter:  3586 time:  0.142  varE:  295.997

Iter:  3587 time:  0.143  varE:  290.529

Iter:  3588 time:  0.143  varE:  270.676

Iter:  3589 time:  0.145  varE:  290.046

Iter:  3590 time:  0.149  varE:  288.619

Iter:  3591 time:  0.143  varE:  296.804

Iter:  3592 time:  0.145  varE:  287.314

Iter:  3593 time:  0.145  varE:  281.498

Iter:  3594 time:  0.144  varE:  292.502

Iter:  3595 time:  0.145  varE:  301.138

Iter:  3596 time:  0.148  varE:  299.474

Iter:  3597 time:  0.144  varE:  289.028

Iter:  3598 time:  0.144  varE:  293.596

Iter:  3599 time:  0.142  varE:  273.685

Iter:  3600 time:  0.149  varE:  269.43

Iter:  3601 time:  0.142  varE:  262.669

Iter:  3602 time:  0.144  varE:  276.196

Iter:  3603 time:  0.143  varE:  300.157

Iter:  3604 time:  0.144  varE:  307.115

Iter:  3605 time:  0.143  varE:  290.533

Iter:  3606 time:  0.144  varE:  299.71

Iter:  3607 time:  0.144  varE:  287.588

Iter:  3608 time:  0.145  varE:  275.233

Iter:  3609 time:  0.145  varE:  264.061

Iter:  3610 time:  0.151  varE:  269.549

Iter:  3611 time:  0.147  varE:  276.977

Iter:  3612 time:  0.144  varE:  286.327

Iter:  3613 time:  0.144  varE:  281.347

Iter:  3614 time:  0.143  varE:  271.992

Iter:  3615 time:  0.143  varE:  268.163

Iter:  3616 time:  0.142  varE:  267.773

Iter:  3617 time:  0.143  varE:  264.531

Iter:  3618 time:  0.143  varE:  260.827

Iter:  3619 time:  0.142  varE:  259.781

Iter:  3620 time:  0.149  varE:  250.95

Iter:  3621 time:  0.143  varE:  244.536

Iter:  3622 time:  0.144  varE:  256.679

Iter:  3623 time:  0.144  varE:  264.281

Iter:  3624 time:  0.145  varE:  272.723

Iter:  3625 time:  0.145  varE:  275.549

Iter:  3626 time:  0.144  varE:  267.605

Iter:  3627 time:  0.143  varE:  256.874

Iter:  3628 time:  0.143  varE:  273.567

Iter:  3629 time:  0.143  varE:  271.135

Iter:  3630 time:  0.152  varE:  275.768

Iter:  3631 time:  0.144  varE:  290.229

Iter:  3632 time:  0.149  varE:  279.443

Iter:  3633 time:  0.145  varE:  259.718

Iter:  3634 time:  0.143  varE:  261.823

Iter:  3635 time:  0.142  varE:  285.857

Iter:  3636 time:  0.143  varE:  246.872

Iter:  3637 time:  0.144  varE:  258.13

Iter:  3638 time:  0.142  varE:  260.505

Iter:  3639 time:  0.142  varE:  264.38

Iter:  3640 time:  0.147  varE:  254.192

Iter:  3641 time:  0.142  varE:  257.159

Iter:  3642 time:  0.142  varE:  259.033

Iter:  3643 time:  0.142  varE:  265.594

Iter:  3644 time:  0.142  varE:  271.376

Iter:  3645 time:  0.141  varE:  267.905

Iter:  3646 time:  0.142  varE:  272.382

Iter:  3647 time:  0.142  varE:  272.978

Iter:  3648 time:  0.142  varE:  269.628

Iter:  3649 time:  0.142  varE:  268.88

Iter:  3650 time:  0.151  varE:  276.263

Iter:  3651 time:  0.142  varE:  264.175

Iter:  3652 time:  0.142  varE:  264.414

Iter:  3653 time:  0.142  varE:  269.209

Iter:  3654 time:  0.142  varE:  272.338

Iter:  3655 time:  0.142  varE:  276.262

Iter:  3656 time:  0.142  varE:  270.415

Iter:  3657 time:  0.142  varE:  271.347

Iter:  3658 time:  0.142  varE:  282.376

Iter:  3659 time:  0.142  varE:  258.829

Iter:  3660 time:  0.147  varE:  244.217

Iter:  3661 time:  0.142  varE:  270.45

Iter:  3662 time:  0.142  varE:  253.338

Iter:  3663 time:  0.142  varE:  260.34

Iter:  3664 time:  0.142  varE:  259.364

Iter:  3665 time:  0.142  varE:  266.967

Iter:  3666 time:  0.141  varE:  267.267

Iter:  3667 time:  0.142  varE:  269.26

Iter:  3668 time:  0.142  varE:  271.586

Iter:  3669 time:  0.142  varE:  255.581

Iter:  3670 time:  0.157  varE:  269.585

Iter:  3671 time:  0.141  varE:  255.153

Iter:  3672 time:  0.143  varE:  271.379

Iter:  3673 time:  0.141  varE:  263.8

Iter:  3674 time:  0.142  varE:  272.085

Iter:  3675 time:  0.142  varE:  275.278

Iter:  3676 time:  0.142  varE:  275.219

Iter:  3677 time:  0.142  varE:  274.496

Iter:  3678 time:  0.142  varE:  257.581

Iter:  3679 time:  0.142  varE:  270.621

Iter:  3680 time:  0.147  varE:  282.523

Iter:  3681 time:  0.142  varE:  284.026

Iter:  3682 time:  0.142  varE:  281.749

Iter:  3683 time:  0.142  varE:  278.673

Iter:  3684 time:  0.142  varE:  280.698

Iter:  3685 time:  0.142  varE:  290.385

Iter:  3686 time:  0.142  varE:  280.842

Iter:  3687 time:  0.142  varE:  274.489

Iter:  3688 time:  0.142  varE:  288.739

Iter:  3689 time:  0.142  varE:  295.848

Iter:  3690 time:  0.148  varE:  289.262

Iter:  3691 time:  0.142  varE:  281.484

Iter:  3692 time:  0.141  varE:  281.234

Iter:  3693 time:  0.142  varE:  274.775

Iter:  3694 time:  0.143  varE:  257.962

Iter:  3695 time:  0.141  varE:  264.728

Iter:  3696 time:  0.142  varE:  257.246

Iter:  3697 time:  0.142  varE:  263.249

Iter:  3698 time:  0.142  varE:  246.924

Iter:  3699 time:  0.142  varE:  268.869

Iter:  3700 time:  0.148  varE:  256.595

Iter:  3701 time:  0.142  varE:  255.891

Iter:  3702 time:  0.142  varE:  245.385

Iter:  3703 time:  0.142  varE:  254.332

Iter:  3704 time:  0.142  varE:  256.666

Iter:  3705 time:  0.141  varE:  248.4

Iter:  3706 time:  0.142  varE:  264.639

Iter:  3707 time:  0.142  varE:  274.171

Iter:  3708 time:  0.142  varE:  282.194

Iter:  3709 time:  0.142  varE:  297.893

Iter:  3710 time:  0.148  varE:  282.899

Iter:  3711 time:  0.141  varE:  282.177

Iter:  3712 time:  0.142  varE:  284.593

Iter:  3713 time:  0.142  varE:  270.973

Iter:  3714 time:  0.142  varE:  267.326

Iter:  3715 time:  0.142  varE:  273.311

Iter:  3716 time:  0.141  varE:  285.187

Iter:  3717 time:  0.142  varE:  274.752

Iter:  3718 time:  0.142  varE:  282.092

Iter:  3719 time:  0.142  varE:  282.755

Iter:  3720 time:  0.147  varE:  296.024

Iter:  3721 time:  0.142  varE:  272.88

Iter:  3722 time:  0.142  varE:  261.618

Iter:  3723 time:  0.141  varE:  271.292

Iter:  3724 time:  0.142  varE:  268.118

Iter:  3725 time:  0.142  varE:  266.921

Iter:  3726 time:  0.142  varE:  261.893

Iter:  3727 time:  0.142  varE:  267.051

Iter:  3728 time:  0.142  varE:  271.764

Iter:  3729 time:  0.144  varE:  274.816

Iter:  3730 time:  0.148  varE:  273.942

Iter:  3731 time:  0.142  varE:  265.966

Iter:  3732 time:  0.141  varE:  263.147

Iter:  3733 time:  0.142  varE:  271.717

Iter:  3734 time:  0.142  varE:  281.81

Iter:  3735 time:  0.142  varE:  271.635

Iter:  3736 time:  0.142  varE:  277.288

Iter:  3737 time:  0.142  varE:  268.632

Iter:  3738 time:  0.142  varE:  267.042

Iter:  3739 time:  0.145  varE:  268.136

Iter:  3740 time:  0.148  varE:  271.044

Iter:  3741 time:  0.142  varE:  290.713

Iter:  3742 time:  0.142  varE:  291.593

Iter:  3743 time:  0.142  varE:  300.016

Iter:  3744 time:  0.141  varE:  282.274

Iter:  3745 time:  0.142  varE:  281.755

Iter:  3746 time:  0.142  varE:  287.808

Iter:  3747 time:  0.142  varE:  285.352

Iter:  3748 time:  0.142  varE:  273.135

Iter:  3749 time:  0.142  varE:  276.748

Iter:  3750 time:  0.147  varE:  266.587

Iter:  3751 time:  0.142  varE:  270.041

Iter:  3752 time:  0.142  varE:  269.324

Iter:  3753 time:  0.142  varE:  268.769

Iter:  3754 time:  0.141  varE:  272.506

Iter:  3755 time:  0.142  varE:  263.953

Iter:  3756 time:  0.142  varE:  260.271

Iter:  3757 time:  0.142  varE:  260.084

Iter:  3758 time:  0.142  varE:  273.221

Iter:  3759 time:  0.142  varE:  262.188

Iter:  3760 time:  0.15  varE:  257.295

Iter:  3761 time:  0.143  varE:  270.254

Iter:  3762 time:  0.145  varE:  276.468

Iter:  3763 time:  0.143  varE:  271.566

Iter:  3764 time:  0.142  varE:  278.959

Iter:  3765 time:  0.142  varE:  279.682

Iter:  3766 time:  0.143  varE:  279.543

Iter:  3767 time:  0.147  varE:  278.498

Iter:  3768 time:  0.145  varE:  272.913

Iter:  3769 time:  0.142  varE:  283.799

Iter:  3770 time:  0.151  varE:  269.462

Iter:  3771 time:  0.142  varE:  259.834

Iter:  3772 time:  0.144  varE:  256.112

Iter:  3773 time:  0.143  varE:  252.202

Iter:  3774 time:  0.142  varE:  257.213

Iter:  3775 time:  0.143  varE:  258.802

Iter:  3776 time:  0.142  varE:  262.577

Iter:  3777 time:  0.143  varE:  267.37

Iter:  3778 time:  0.142  varE:  265.576

Iter:  3779 time:  0.143  varE:  273.897

Iter:  3780 time:  0.148  varE:  267.124

Iter:  3781 time:  0.144  varE:  268.19

Iter:  3782 time:  0.144  varE:  259.721

Iter:  3783 time:  0.141  varE:  256.83

Iter:  3784 time:  0.143  varE:  249.515

Iter:  3785 time:  0.143  varE:  260.59

Iter:  3786 time:  0.143  varE:  273.416

Iter:  3787 time:  0.143  varE:  264.891

Iter:  3788 time:  0.144  varE:  262.207

Iter:  3789 time:  0.142  varE:  256.051

Iter:  3790 time:  0.153  varE:  260.398

Iter:  3791 time:  0.147  varE:  253.008

Iter:  3792 time:  0.146  varE:  247.299

Iter:  3793 time:  0.145  varE:  253.688

Iter:  3794 time:  0.144  varE:  245.454

Iter:  3795 time:  0.143  varE:  245.911

Iter:  3796 time:  0.144  varE:  257.495

Iter:  3797 time:  0.145  varE:  265.774

Iter:  3798 time:  0.147  varE:  274.695

Iter:  3799 time:  0.146  varE:  269.804

Iter:  3800 time:  0.15  varE:  274.554

Iter:  3801 time:  0.143  varE:  265.547

Iter:  3802 time:  0.145  varE:  260.947

Iter:  3803 time:  0.145  varE:  266.98

Iter:  3804 time:  0.146  varE:  251.491

Iter:  3805 time:  0.146  varE:  271.365

Iter:  3806 time:  0.15  varE:  281.89

Iter:  3807 time:  0.144  varE:  274.75

Iter:  3808 time:  0.142  varE:  271.315

Iter:  3809 time:  0.142  varE:  261.362

Iter:  3810 time:  0.148  varE:  280

Iter:  3811 time:  0.143  varE:  279.361

Iter:  3812 time:  0.144  varE:  273.226

Iter:  3813 time:  0.144  varE:  265.008

Iter:  3814 time:  0.143  varE:  272.408

Iter:  3815 time:  0.145  varE:  267.897

Iter:  3816 time:  0.147  varE:  270.88

Iter:  3817 time:  0.147  varE:  261.375

Iter:  3818 time:  0.144  varE:  268.381

Iter:  3819 time:  0.145  varE:  272.909

Iter:  3820 time:  0.149  varE:  277.403

Iter:  3821 time:  0.142  varE:  283.426

Iter:  3822 time:  0.143  varE:  284.893

Iter:  3823 time:  0.144  varE:  283.435

Iter:  3824 time:  0.142  varE:  279.613

Iter:  3825 time:  0.142  varE:  277.007

Iter:  3826 time:  0.143  varE:  260.384

Iter:  3827 time:  0.145  varE:  283.731

Iter:  3828 time:  0.148  varE:  290.91

Iter:  3829 time:  0.147  varE:  286.351

Iter:  3830 time:  0.149  varE:  279.34

Iter:  3831 time:  0.144  varE:  279.037

Iter:  3832 time:  0.143  varE:  287.532

Iter:  3833 time:  0.144  varE:  279.235

Iter:  3834 time:  0.145  varE:  270.915

Iter:  3835 time:  0.145  varE:  277.102

Iter:  3836 time:  0.146  varE:  287.668

Iter:  3837 time:  0.142  varE:  284.972

Iter:  3838 time:  0.145  varE:  275.979

Iter:  3839 time:  0.146  varE:  283.818

Iter:  3840 time:  0.15  varE:  285.243

Iter:  3841 time:  0.144  varE:  275.845

Iter:  3842 time:  0.148  varE:  265.434

Iter:  3843 time:  0.145  varE:  255.188

Iter:  3844 time:  0.149  varE:  257.851

Iter:  3845 time:  0.146  varE:  245.018

Iter:  3846 time:  0.142  varE:  252.423

Iter:  3847 time:  0.144  varE:  256.908

Iter:  3848 time:  0.142  varE:  255.436

Iter:  3849 time:  0.143  varE:  265.065

Iter:  3850 time:  0.15  varE:  262.43

Iter:  3851 time:  0.144  varE:  269.761

Iter:  3852 time:  0.144  varE:  255.7

Iter:  3853 time:  0.148  varE:  271.302

Iter:  3854 time:  0.145  varE:  265.827

Iter:  3855 time:  0.146  varE:  265.622

Iter:  3856 time:  0.144  varE:  273.524

Iter:  3857 time:  0.145  varE:  261.026

Iter:  3858 time:  0.144  varE:  266.433

Iter:  3859 time:  0.143  varE:  275.926

Iter:  3860 time:  0.154  varE:  285.424

Iter:  3861 time:  0.146  varE:  282.889

Iter:  3862 time:  0.143  varE:  270.144

Iter:  3863 time:  0.145  varE:  267.171

Iter:  3864 time:  0.144  varE:  260.412

Iter:  3865 time:  0.146  varE:  270.444

Iter:  3866 time:  0.15  varE:  255.447

Iter:  3867 time:  0.149  varE:  251.242

Iter:  3868 time:  0.143  varE:  266.947

Iter:  3869 time:  0.145  varE:  283.227

Iter:  3870 time:  0.151  varE:  291.759

Iter:  3871 time:  0.146  varE:  277.215

Iter:  3872 time:  0.148  varE:  276.567

Iter:  3873 time:  0.143  varE:  260.684

Iter:  3874 time:  0.145  varE:  266.625

Iter:  3875 time:  0.144  varE:  257.391

Iter:  3876 time:  0.144  varE:  269.551

Iter:  3877 time:  0.142  varE:  272.909

Iter:  3878 time:  0.15  varE:  261.834

Iter:  3879 time:  0.144  varE:  266.346

Iter:  3880 time:  0.149  varE:  282.964

Iter:  3881 time:  0.146  varE:  276.625

Iter:  3882 time:  0.147  varE:  274.457

Iter:  3883 time:  0.144  varE:  276.955

Iter:  3884 time:  0.144  varE:  266.076

Iter:  3885 time:  0.142  varE:  266.209

Iter:  3886 time:  0.143  varE:  269.58

Iter:  3887 time:  0.142  varE:  263.321

Iter:  3888 time:  0.145  varE:  274.553

Iter:  3889 time:  0.144  varE:  275.463

Iter:  3890 time:  0.149  varE:  263.322

Iter:  3891 time:  0.146  varE:  270.063

Iter:  3892 time:  0.147  varE:  257.033

Iter:  3893 time:  0.146  varE:  249.776

Iter:  3894 time:  0.144  varE:  251.194

Iter:  3895 time:  0.145  varE:  255.876

Iter:  3896 time:  0.142  varE:  260.561

Iter:  3897 time:  0.143  varE:  253.51

Iter:  3898 time:  0.143  varE:  266.405

Iter:  3899 time:  0.144  varE:  263.49

Iter:  3900 time:  0.151  varE:  264.225

Iter:  3901 time:  0.146  varE:  269.259

Iter:  3902 time:  0.144  varE:  250.872

Iter:  3903 time:  0.144  varE:  267.932

Iter:  3904 time:  0.143  varE:  264.264

Iter:  3905 time:  0.143  varE:  276.334

Iter:  3906 time:  0.144  varE:  258.616

Iter:  3907 time:  0.142  varE:  288.009

Iter:  3908 time:  0.145  varE:  270.066

Iter:  3909 time:  0.147  varE:  269.023

Iter:  3910 time:  0.155  varE:  266.326

Iter:  3911 time:  0.145  varE:  283.5

Iter:  3912 time:  0.143  varE:  282.051

Iter:  3913 time:  0.145  varE:  276.267

Iter:  3914 time:  0.145  varE:  271.319

Iter:  3915 time:  0.145  varE:  293.728

Iter:  3916 time:  0.144  varE:  274.229

Iter:  3917 time:  0.145  varE:  276.426

Iter:  3918 time:  0.149  varE:  279.991

Iter:  3919 time:  0.147  varE:  282.388

Iter:  3920 time:  0.15  varE:  292.401

Iter:  3921 time:  0.144  varE:  279.428

Iter:  3922 time:  0.143  varE:  272.454

Iter:  3923 time:  0.142  varE:  271.081

Iter:  3924 time:  0.143  varE:  275.925

Iter:  3925 time:  0.144  varE:  281.04

Iter:  3926 time:  0.149  varE:  270.149

Iter:  3927 time:  0.147  varE:  264.683

Iter:  3928 time:  0.143  varE:  272.273

Iter:  3929 time:  0.145  varE:  273.678

Iter:  3930 time:  0.148  varE:  281.934

Iter:  3931 time:  0.144  varE:  284.148

Iter:  3932 time:  0.145  varE:  285.691

Iter:  3933 time:  0.145  varE:  274.979

Iter:  3934 time:  0.148  varE:  265.746

Iter:  3935 time:  0.146  varE:  272.436

Iter:  3936 time:  0.144  varE:  289.64

Iter:  3937 time:  0.145  varE:  280.686

Iter:  3938 time:  0.142  varE:  264.967

Iter:  3939 time:  0.143  varE:  262.549

Iter:  3940 time:  0.149  varE:  273.071

Iter:  3941 time:  0.144  varE:  262.372

Iter:  3942 time:  0.144  varE:  264.054

Iter:  3943 time:  0.144  varE:  262.72

Iter:  3944 time:  0.147  varE:  267.752

Iter:  3945 time:  0.143  varE:  259.81

Iter:  3946 time:  0.144  varE:  268.747

Iter:  3947 time:  0.143  varE:  264.466

Iter:  3948 time:  0.143  varE:  265.54

Iter:  3949 time:  0.142  varE:  272.665

Iter:  3950 time:  0.149  varE:  272.729

Iter:  3951 time:  0.142  varE:  271.418

Iter:  3952 time:  0.144  varE:  277.09

Iter:  3953 time:  0.148  varE:  284.409

Iter:  3954 time:  0.146  varE:  282.137

Iter:  3955 time:  0.144  varE:  274.936

Iter:  3956 time:  0.143  varE:  264.081

Iter:  3957 time:  0.144  varE:  250.143

Iter:  3958 time:  0.142  varE:  251.524

Iter:  3959 time:  0.143  varE:  259.736

Iter:  3960 time:  0.154  varE:  272.566

Iter:  3961 time:  0.149  varE:  266.768

Iter:  3962 time:  0.147  varE:  271.081

Iter:  3963 time:  0.145  varE:  265.536

Iter:  3964 time:  0.144  varE:  265.116

Iter:  3965 time:  0.142  varE:  278.074

Iter:  3966 time:  0.144  varE:  271.008

Iter:  3967 time:  0.148  varE:  271.421

Iter:  3968 time:  0.147  varE:  265.52

Iter:  3969 time:  0.142  varE:  282.562

Iter:  3970 time:  0.149  varE:  279.861

Iter:  3971 time:  0.143  varE:  269.193

Iter:  3972 time:  0.144  varE:  266.838

Iter:  3973 time:  0.142  varE:  264.526

Iter:  3974 time:  0.142  varE:  263.624

Iter:  3975 time:  0.146  varE:  253.564

Iter:  3976 time:  0.148  varE:  264.219

Iter:  3977 time:  0.146  varE:  264.754

Iter:  3978 time:  0.145  varE:  287.902

Iter:  3979 time:  0.143  varE:  280.862

Iter:  3980 time:  0.15  varE:  272.505

Iter:  3981 time:  0.143  varE:  289.827

Iter:  3982 time:  0.143  varE:  283.275

Iter:  3983 time:  0.142  varE:  271.26

Iter:  3984 time:  0.145  varE:  269.729

Iter:  3985 time:  0.146  varE:  260.999

Iter:  3986 time:  0.149  varE:  261.623

Iter:  3987 time:  0.145  varE:  282.426

Iter:  3988 time:  0.142  varE:  286.595

Iter:  3989 time:  0.142  varE:  288.338

Iter:  3990 time:  0.149  varE:  288.508

Iter:  3991 time:  0.142  varE:  283.82

Iter:  3992 time:  0.144  varE:  288.169

Iter:  3993 time:  0.143  varE:  278.828

Iter:  3994 time:  0.142  varE:  292.721

Iter:  3995 time:  0.142  varE:  287.615

Iter:  3996 time:  0.144  varE:  281.704

Iter:  3997 time:  0.146  varE:  289.024

Iter:  3998 time:  0.151  varE:  273.595

Iter:  3999 time:  0.143  varE:  282.233

Iter:  4000 time:  0.149  varE:  286.735

Iter:  4001 time:  0.143  varE:  265.397

Iter:  4002 time:  0.145  varE:  257.554

Iter:  4003 time:  0.147  varE:  257.877

Iter:  4004 time:  0.144  varE:  285.098

Iter:  4005 time:  0.145  varE:  270.79

Iter:  4006 time:  0.149  varE:  268.29

Iter:  4007 time:  0.146  varE:  289.841

Iter:  4008 time:  0.143  varE:  285.864

Iter:  4009 time:  0.144  varE:  286.417

Iter:  4010 time:  0.148  varE:  294.838

Iter:  4011 time:  0.142  varE:  284.546

Iter:  4012 time:  0.146  varE:  299.509

Iter:  4013 time:  0.147  varE:  308.598

Iter:  4014 time:  0.147  varE:  292.619

Iter:  4015 time:  0.144  varE:  282.467

Iter:  4016 time:  0.143  varE:  285.32

Iter:  4017 time:  0.145  varE:  296.438

Iter:  4018 time:  0.141  varE:  279.311

Iter:  4019 time:  0.144  varE:  274.846

Iter:  4020 time:  0.151  varE:  278.062

Iter:  4021 time:  0.145  varE:  271.711

Iter:  4022 time:  0.148  varE:  287.976

Iter:  4023 time:  0.144  varE:  286.234

Iter:  4024 time:  0.142  varE:  297.82

Iter:  4025 time:  0.145  varE:  297.801

Iter:  4026 time:  0.144  varE:  279.649

Iter:  4027 time:  0.141  varE:  282.409

Iter:  4028 time:  0.144  varE:  271.637

Iter:  4029 time:  0.146  varE:  290.638

Iter:  4030 time:  0.155  varE:  274.829

Iter:  4031 time:  0.146  varE:  286.372

Iter:  4032 time:  0.143  varE:  283.423

Iter:  4033 time:  0.143  varE:  270.421

Iter:  4034 time:  0.144  varE:  283.482

Iter:  4035 time:  0.142  varE:  269.722

Iter:  4036 time:  0.142  varE:  291.216

Iter:  4037 time:  0.144  varE:  287.67

Iter:  4038 time:  0.146  varE:  286.181

Iter:  4039 time:  0.146  varE:  278.89

Iter:  4040 time:  0.154  varE:  264.358

Iter:  4041 time:  0.144  varE:  261.552

Iter:  4042 time:  0.143  varE:  250.498

Iter:  4043 time:  0.144  varE:  260.895

Iter:  4044 time:  0.143  varE:  268.998

Iter:  4045 time:  0.142  varE:  268.909

Iter:  4046 time:  0.143  varE:  262.763

Iter:  4047 time:  0.144  varE:  252.519

Iter:  4048 time:  0.15  varE:  261.999

Iter:  4049 time:  0.148  varE:  268.978

Iter:  4050 time:  0.15  varE:  258.902

Iter:  4051 time:  0.142  varE:  263.232

Iter:  4052 time:  0.144  varE:  259.347

Iter:  4053 time:  0.142  varE:  278.907

Iter:  4054 time:  0.145  varE:  273.613

Iter:  4055 time:  0.148  varE:  271.012

Iter:  4056 time:  0.146  varE:  266.2

Iter:  4057 time:  0.144  varE:  275.463

Iter:  4058 time:  0.145  varE:  263.755

Iter:  4059 time:  0.143  varE:  271.872

Iter:  4060 time:  0.148  varE:  270.081

Iter:  4061 time:  0.145  varE:  278.521

Iter:  4062 time:  0.147  varE:  289.559

Iter:  4063 time:  0.145  varE:  285.198

Iter:  4064 time:  0.146  varE:  296.536

Iter:  4065 time:  0.144  varE:  282.829

Iter:  4066 time:  0.144  varE:  304.66

Iter:  4067 time:  0.142  varE:  286.75

Iter:  4068 time:  0.142  varE:  288.017

Iter:  4069 time:  0.148  varE:  275.99

Iter:  4070 time:  0.152  varE:  267.179

Iter:  4071 time:  0.145  varE:  288.364

Iter:  4072 time:  0.142  varE:  278.915

Iter:  4073 time:  0.142  varE:  275.943

Iter:  4074 time:  0.143  varE:  267.157

Iter:  4075 time:  0.144  varE:  262.654

Iter:  4076 time:  0.144  varE:  265.762

Iter:  4077 time:  0.143  varE:  261.173

Iter:  4078 time:  0.142  varE:  269.449

Iter:  4079 time:  0.146  varE:  277.802

Iter:  4080 time:  0.153  varE:  284.95

Iter:  4081 time:  0.151  varE:  293.122

Iter:  4082 time:  0.143  varE:  286.891

Iter:  4083 time:  0.142  varE:  295.306

Iter:  4084 time:  0.144  varE:  296.16

Iter:  4085 time:  0.152  varE:  292.176

Iter:  4086 time:  0.143  varE:  251.202

Iter:  4087 time:  0.142  varE:  253.702

Iter:  4088 time:  0.148  varE:  260.616

Iter:  4089 time:  0.148  varE:  259.491

Iter:  4090 time:  0.153  varE:  270.031

Iter:  4091 time:  0.143  varE:  256.403

Iter:  4092 time:  0.144  varE:  253.469

Iter:  4093 time:  0.144  varE:  254.006

Iter:  4094 time:  0.142  varE:  248.653

Iter:  4095 time:  0.145  varE:  250.06

Iter:  4096 time:  0.145  varE:  255.11

Iter:  4097 time:  0.148  varE:  268.498

Iter:  4098 time:  0.149  varE:  270.047

Iter:  4099 time:  0.142  varE:  280.019

Iter:  4100 time:  0.148  varE:  262.058

Iter:  4101 time:  0.142  varE:  274.195

Iter:  4102 time:  0.143  varE:  268.923

Iter:  4103 time:  0.143  varE:  268.248

Iter:  4104 time:  0.143  varE:  278.48

Iter:  4105 time:  0.143  varE:  276.56

Iter:  4106 time:  0.142  varE:  261.629

Iter:  4107 time:  0.142  varE:  265.687

Iter:  4108 time:  0.144  varE:  275.516

Iter:  4109 time:  0.146  varE:  265.878

Iter:  4110 time:  0.154  varE:  257.615

Iter:  4111 time:  0.144  varE:  257.423

Iter:  4112 time:  0.143  varE:  270.715

Iter:  4113 time:  0.144  varE:  282.958

Iter:  4114 time:  0.143  varE:  280.353

Iter:  4115 time:  0.143  varE:  268.782

Iter:  4116 time:  0.142  varE:  285.501

Iter:  4117 time:  0.147  varE:  276.42

Iter:  4118 time:  0.146  varE:  289.076

Iter:  4119 time:  0.148  varE:  277.889

Iter:  4120 time:  0.15  varE:  279.122

Iter:  4121 time:  0.143  varE:  277.928

Iter:  4122 time:  0.145  varE:  281.305

Iter:  4123 time:  0.143  varE:  288.035

Iter:  4124 time:  0.141  varE:  292.127

Iter:  4125 time:  0.144  varE:  287.251

Iter:  4126 time:  0.143  varE:  279.511

Iter:  4127 time:  0.143  varE:  274.478

Iter:  4128 time:  0.147  varE:  273.18

Iter:  4129 time:  0.148  varE:  281.667

Iter:  4130 time:  0.152  varE:  277.805

Iter:  4131 time:  0.144  varE:  298.914

Iter:  4132 time:  0.143  varE:  294.348

Iter:  4133 time:  0.142  varE:  291.407

Iter:  4134 time:  0.144  varE:  273.398

Iter:  4135 time:  0.146  varE:  268.742

Iter:  4136 time:  0.146  varE:  275.462

Iter:  4137 time:  0.147  varE:  293.589

Iter:  4138 time:  0.142  varE:  285.626

Iter:  4139 time:  0.142  varE:  289.447

Iter:  4140 time:  0.15  varE:  283.466

Iter:  4141 time:  0.143  varE:  275.371

Iter:  4142 time:  0.144  varE:  293.051

Iter:  4143 time:  0.142  varE:  290.407

Iter:  4144 time:  0.143  varE:  307.044

Iter:  4145 time:  0.147  varE:  302.726

Iter:  4146 time:  0.144  varE:  287.716

Iter:  4147 time:  0.145  varE:  272.928

Iter:  4148 time:  0.145  varE:  278.713

Iter:  4149 time:  0.143  varE:  281.538

Iter:  4150 time:  0.148  varE:  288.899

Iter:  4151 time:  0.141  varE:  280.134

Iter:  4152 time:  0.142  varE:  268.917

Iter:  4153 time:  0.145  varE:  279.67

Iter:  4154 time:  0.144  varE:  285.367

Iter:  4155 time:  0.142  varE:  278.164

Iter:  4156 time:  0.143  varE:  284.051

Iter:  4157 time:  0.142  varE:  272.751

Iter:  4158 time:  0.143  varE:  264.804

Iter:  4159 time:  0.146  varE:  265.793

Iter:  4160 time:  0.152  varE:  275.176

Iter:  4161 time:  0.148  varE:  269.223

Iter:  4162 time:  0.146  varE:  257.525

Iter:  4163 time:  0.143  varE:  275.034

Iter:  4164 time:  0.143  varE:  270.545

Iter:  4165 time:  0.142  varE:  273.583

Iter:  4166 time:  0.144  varE:  270.299

Iter:  4167 time:  0.142  varE:  273.576

Iter:  4168 time:  0.143  varE:  263.972

Iter:  4169 time:  0.144  varE:  269.51

Iter:  4170 time:  0.153  varE:  262.706

Iter:  4171 time:  0.147  varE:  261.534

Iter:  4172 time:  0.146  varE:  257.663

Iter:  4173 time:  0.143  varE:  263.99

Iter:  4174 time:  0.144  varE:  256.632

Iter:  4175 time:  0.143  varE:  258.297

Iter:  4176 time:  0.143  varE:  278.991

Iter:  4177 time:  0.143  varE:  297.735

Iter:  4178 time:  0.143  varE:  266.993

Iter:  4179 time:  0.147  varE:  260.334

Iter:  4180 time:  0.156  varE:  258.071

Iter:  4181 time:  0.145  varE:  242.677

Iter:  4182 time:  0.143  varE:  264.492

Iter:  4183 time:  0.145  varE:  259.736

Iter:  4184 time:  0.142  varE:  269.94

Iter:  4185 time:  0.143  varE:  265.224

Iter:  4186 time:  0.146  varE:  261.239

Iter:  4187 time:  0.145  varE:  248.807

Iter:  4188 time:  0.147  varE:  255.894

Iter:  4189 time:  0.144  varE:  261.59

Iter:  4190 time:  0.15  varE:  256.232

Iter:  4191 time:  0.144  varE:  257.014

Iter:  4192 time:  0.142  varE:  266.647

Iter:  4193 time:  0.143  varE:  273.442

Iter:  4194 time:  0.145  varE:  276.829

Iter:  4195 time:  0.146  varE:  269.577

Iter:  4196 time:  0.147  varE:  269.144

Iter:  4197 time:  0.144  varE:  266.094

Iter:  4198 time:  0.145  varE:  264.213

Iter:  4199 time:  0.144  varE:  269.694

Iter:  4200 time:  0.147  varE:  273.528

Iter:  4201 time:  0.144  varE:  273.144

Iter:  4202 time:  0.144  varE:  276.955

Iter:  4203 time:  0.143  varE:  286.53

Iter:  4204 time:  0.146  varE:  279.541

Iter:  4205 time:  0.145  varE:  253.507

Iter:  4206 time:  0.141  varE:  252.608

Iter:  4207 time:  0.142  varE:  237.9

Iter:  4208 time:  0.142  varE:  242.575

Iter:  4209 time:  0.145  varE:  233.271

Iter:  4210 time:  0.149  varE:  241.73

Iter:  4211 time:  0.144  varE:  263.579

Iter:  4212 time:  0.144  varE:  268.116

Iter:  4213 time:  0.142  varE:  277.414

Iter:  4214 time:  0.143  varE:  277.951

Iter:  4215 time:  0.144  varE:  275.142

Iter:  4216 time:  0.144  varE:  259.946

Iter:  4217 time:  0.146  varE:  278.181

Iter:  4218 time:  0.146  varE:  282.354

Iter:  4219 time:  0.142  varE:  274.141

Iter:  4220 time:  0.149  varE:  271.699

Iter:  4221 time:  0.143  varE:  250.578

Iter:  4222 time:  0.144  varE:  253.897

Iter:  4223 time:  0.143  varE:  264.71

Iter:  4224 time:  0.144  varE:  256.906

Iter:  4225 time:  0.143  varE:  262.041

Iter:  4226 time:  0.146  varE:  258.369

Iter:  4227 time:  0.147  varE:  265.094

Iter:  4228 time:  0.146  varE:  265.782

Iter:  4229 time:  0.145  varE:  267.986

Iter:  4230 time:  0.15  varE:  274.372

Iter:  4231 time:  0.144  varE:  270.773

Iter:  4232 time:  0.143  varE:  276.2

Iter:  4233 time:  0.142  varE:  261.829

Iter:  4234 time:  0.144  varE:  272.475

Iter:  4235 time:  0.146  varE:  279.129

Iter:  4236 time:  0.148  varE:  281.349

Iter:  4237 time:  0.147  varE:  291.741

Iter:  4238 time:  0.143  varE:  294.426

Iter:  4239 time:  0.144  varE:  302.745

Iter:  4240 time:  0.149  varE:  308.647

Iter:  4241 time:  0.141  varE:  276.744

Iter:  4242 time:  0.145  varE:  277.627

Iter:  4243 time:  0.144  varE:  277.244

Iter:  4244 time:  0.145  varE:  266.805

Iter:  4245 time:  0.148  varE:  274.075

Iter:  4246 time:  0.144  varE:  268.606

Iter:  4247 time:  0.145  varE:  264.402

Iter:  4248 time:  0.143  varE:  256.632

Iter:  4249 time:  0.143  varE:  274.169

Iter:  4250 time:  0.149  varE:  277.691

Iter:  4251 time:  0.142  varE:  275.245

Iter:  4252 time:  0.142  varE:  272.894

Iter:  4253 time:  0.143  varE:  280.241

Iter:  4254 time:  0.145  varE:  287.805

Iter:  4255 time:  0.142  varE:  297.836

Iter:  4256 time:  0.145  varE:  280.339

Iter:  4257 time:  0.144  varE:  279.122

Iter:  4258 time:  0.143  varE:  298.344

Iter:  4259 time:  0.146  varE:  300.627

Iter:  4260 time:  0.151  varE:  299.709

Iter:  4261 time:  0.146  varE:  308.774

Iter:  4262 time:  0.143  varE:  300.66

Iter:  4263 time:  0.143  varE:  281.916

Iter:  4264 time:  0.144  varE:  284.374

Iter:  4265 time:  0.144  varE:  299.756

Iter:  4266 time:  0.142  varE:  279.896

Iter:  4267 time:  0.142  varE:  289.132

Iter:  4268 time:  0.142  varE:  291.527

Iter:  4269 time:  0.144  varE:  289.568

Iter:  4270 time:  0.15  varE:  279.115

Iter:  4271 time:  0.143  varE:  297.964

Iter:  4272 time:  0.146  varE:  294.2

Iter:  4273 time:  0.142  varE:  307.409

Iter:  4274 time:  0.147  varE:  297.553

Iter:  4275 time:  0.145  varE:  302.348

Iter:  4276 time:  0.143  varE:  281.088

Iter:  4277 time:  0.144  varE:  293.779

Iter:  4278 time:  0.142  varE:  279.879

Iter:  4279 time:  0.144  varE:  259.951

Iter:  4280 time:  0.149  varE:  262.744

Iter:  4281 time:  0.142  varE:  293.559

Iter:  4282 time:  0.144  varE:  288.393

Iter:  4283 time:  0.145  varE:  284.552

Iter:  4284 time:  0.147  varE:  292.479

Iter:  4285 time:  0.145  varE:  273.481

Iter:  4286 time:  0.143  varE:  272.539

Iter:  4287 time:  0.141  varE:  293.244

Iter:  4288 time:  0.142  varE:  291.534

Iter:  4289 time:  0.144  varE:  285.222

Iter:  4290 time:  0.149  varE:  288.063

Iter:  4291 time:  0.144  varE:  300.858

Iter:  4292 time:  0.152  varE:  278.502

Iter:  4293 time:  0.142  varE:  291.641

Iter:  4294 time:  0.142  varE:  282.51

Iter:  4295 time:  0.145  varE:  286.02

Iter:  4296 time:  0.145  varE:  289.045

Iter:  4297 time:  0.146  varE:  278.832

Iter:  4298 time:  0.147  varE:  286.885

Iter:  4299 time:  0.142  varE:  293.045

Iter:  4300 time:  0.148  varE:  294.073

Iter:  4301 time:  0.142  varE:  276.497

Iter:  4302 time:  0.144  varE:  290.013

Iter:  4303 time:  0.142  varE:  298.334

Iter:  4304 time:  0.143  varE:  286.421

Iter:  4305 time:  0.143  varE:  295.933

Iter:  4306 time:  0.143  varE:  277.675

Iter:  4307 time:  0.143  varE:  286.223

Iter:  4308 time:  0.143  varE:  295.849

Iter:  4309 time:  0.141  varE:  290.89

Iter:  4310 time:  0.15  varE:  275.689

Iter:  4311 time:  0.144  varE:  273.607

Iter:  4312 time:  0.147  varE:  271.354

Iter:  4313 time:  0.143  varE:  269.96

Iter:  4314 time:  0.143  varE:  260.618

Iter:  4315 time:  0.144  varE:  273.196

Iter:  4316 time:  0.143  varE:  267.498

Iter:  4317 time:  0.144  varE:  269.898

Iter:  4318 time:  0.143  varE:  266.32

Iter:  4319 time:  0.147  varE:  272.16

Iter:  4320 time:  0.152  varE:  263.61

Iter:  4321 time:  0.147  varE:  264.48

Iter:  4322 time:  0.146  varE:  279.221

Iter:  4323 time:  0.142  varE:  277.745

Iter:  4324 time:  0.145  varE:  269.061

Iter:  4325 time:  0.142  varE:  272.155

Iter:  4326 time:  0.142  varE:  279.104

Iter:  4327 time:  0.146  varE:  264.009

Iter:  4328 time:  0.145  varE:  276.93

Iter:  4329 time:  0.148  varE:  280.011

Iter:  4330 time:  0.152  varE:  271.246

Iter:  4331 time:  0.142  varE:  273.814

Iter:  4332 time:  0.144  varE:  269.004

Iter:  4333 time:  0.144  varE:  279.33

Iter:  4334 time:  0.142  varE:  282.696

Iter:  4335 time:  0.142  varE:  283.77

Iter:  4336 time:  0.143  varE:  279.279

Iter:  4337 time:  0.144  varE:  281.54

Iter:  4338 time:  0.149  varE:  263.579

Iter:  4339 time:  0.147  varE:  268.974

Iter:  4340 time:  0.154  varE:  270.577

Iter:  4341 time:  0.144  varE:  270.592

Iter:  4342 time:  0.143  varE:  285.568

Iter:  4343 time:  0.142  varE:  284.141

Iter:  4344 time:  0.145  varE:  276.558

Iter:  4345 time:  0.144  varE:  277.57

Iter:  4346 time:  0.147  varE:  295.61

Iter:  4347 time:  0.146  varE:  282.582

Iter:  4348 time:  0.144  varE:  274.898

Iter:  4349 time:  0.143  varE:  270.31

Iter:  4350 time:  0.15  varE:  262.903

Iter:  4351 time:  0.144  varE:  287.544

Iter:  4352 time:  0.146  varE:  282.561

Iter:  4353 time:  0.149  varE:  289.676

Iter:  4354 time:  0.145  varE:  293.722

Iter:  4355 time:  0.142  varE:  289.416

Iter:  4356 time:  0.142  varE:  289.848

Iter:  4357 time:  0.142  varE:  305.926

Iter:  4358 time:  0.142  varE:  308.371

Iter:  4359 time:  0.144  varE:  305.222

Iter:  4360 time:  0.15  varE:  300.005

Iter:  4361 time:  0.142  varE:  297.803

Iter:  4362 time:  0.143  varE:  295.55

Iter:  4363 time:  0.143  varE:  304.367

Iter:  4364 time:  0.142  varE:  299.337

Iter:  4365 time:  0.147  varE:  294.748

Iter:  4366 time:  0.147  varE:  278.483

Iter:  4367 time:  0.149  varE:  276.841

Iter:  4368 time:  0.141  varE:  286.055

Iter:  4369 time:  0.142  varE:  297.681

Iter:  4370 time:  0.148  varE:  301.682

Iter:  4371 time:  0.143  varE:  308.057

Iter:  4372 time:  0.142  varE:  310.758

Iter:  4373 time:  0.145  varE:  288.314

Iter:  4374 time:  0.141  varE:  282.934

Iter:  4375 time:  0.144  varE:  282.294

Iter:  4376 time:  0.145  varE:  288.776

Iter:  4377 time:  0.145  varE:  283.034

Iter:  4378 time:  0.142  varE:  310.724

Iter:  4379 time:  0.146  varE:  315.299

Iter:  4380 time:  0.151  varE:  319.897

Iter:  4381 time:  0.145  varE:  311.879

Iter:  4382 time:  0.142  varE:  312.898

Iter:  4383 time:  0.143  varE:  310.737

Iter:  4384 time:  0.146  varE:  313.153

Iter:  4385 time:  0.147  varE:  299.133

Iter:  4386 time:  0.15  varE:  309.807

Iter:  4387 time:  0.143  varE:  296.29

Iter:  4388 time:  0.145  varE:  295.468

Iter:  4389 time:  0.143  varE:  291.116

Iter:  4390 time:  0.15  varE:  275.903

Iter:  4391 time:  0.146  varE:  296.051

Iter:  4392 time:  0.15  varE:  305.684

Iter:  4393 time:  0.146  varE:  280.032

Iter:  4394 time:  0.143  varE:  286.589

Iter:  4395 time:  0.144  varE:  290.329

Iter:  4396 time:  0.142  varE:  307.728

Iter:  4397 time:  0.148  varE:  305.74

Iter:  4398 time:  0.148  varE:  301.336

Iter:  4399 time:  0.149  varE:  296.403

Iter:  4400 time:  0.151  varE:  303.442

Iter:  4401 time:  0.143  varE:  318.114

Iter:  4402 time:  0.144  varE:  321.024

Iter:  4403 time:  0.142  varE:  293.589

Iter:  4404 time:  0.144  varE:  293.17

Iter:  4405 time:  0.145  varE:  304.282

Iter:  4406 time:  0.15  varE:  291.536

Iter:  4407 time:  0.146  varE:  290.062

Iter:  4408 time:  0.141  varE:  288.626

Iter:  4409 time:  0.142  varE:  272.582

Iter:  4410 time:  0.153  varE:  277.624

Iter:  4411 time:  0.144  varE:  293.17

Iter:  4412 time:  0.143  varE:  289.043

Iter:  4413 time:  0.143  varE:  287.808

Iter:  4414 time:  0.143  varE:  295.696

Iter:  4415 time:  0.145  varE:  295.015

Iter:  4416 time:  0.148  varE:  283.95

Iter:  4417 time:  0.148  varE:  275.106

Iter:  4418 time:  0.144  varE:  282.947

Iter:  4419 time:  0.144  varE:  276.869

Iter:  4420 time:  0.151  varE:  276.967

Iter:  4421 time:  0.142  varE:  269.375

Iter:  4422 time:  0.144  varE:  268.38

Iter:  4423 time:  0.148  varE:  263.495

Iter:  4424 time:  0.147  varE:  267.973

Iter:  4425 time:  0.148  varE:  283.504

Iter:  4426 time:  0.144  varE:  292.199

Iter:  4427 time:  0.145  varE:  277.792

Iter:  4428 time:  0.141  varE:  273.669

Iter:  4429 time:  0.143  varE:  280.275

Iter:  4430 time:  0.152  varE:  273.672

Iter:  4431 time:  0.148  varE:  286.614

Iter:  4432 time:  0.148  varE:  288.038

Iter:  4433 time:  0.144  varE:  292.727

Iter:  4434 time:  0.145  varE:  276.703

Iter:  4435 time:  0.142  varE:  275.152

Iter:  4436 time:  0.142  varE:  280.675

Iter:  4437 time:  0.145  varE:  272.778

Iter:  4438 time:  0.148  varE:  259.338

Iter:  4439 time:  0.147  varE:  269.138

Iter:  4440 time:  0.151  varE:  274.638

Iter:  4441 time:  0.145  varE:  264.576

Iter:  4442 time:  0.143  varE:  271.551

Iter:  4443 time:  0.142  varE:  254.206

Iter:  4444 time:  0.143  varE:  263.996

Iter:  4445 time:  0.147  varE:  269.682

Iter:  4446 time:  0.147  varE:  271.981

Iter:  4447 time:  0.146  varE:  274.821

Iter:  4448 time:  0.144  varE:  282.254

Iter:  4449 time:  0.145  varE:  267.02

Iter:  4450 time:  0.149  varE:  276.481

Iter:  4451 time:  0.141  varE:  267.658

Iter:  4452 time:  0.146  varE:  283.047

Iter:  4453 time:  0.144  varE:  287.556

Iter:  4454 time:  0.149  varE:  278.231

Iter:  4455 time:  0.148  varE:  275.543

Iter:  4456 time:  0.143  varE:  270.826

Iter:  4457 time:  0.145  varE:  273.219

Iter:  4458 time:  0.143  varE:  268.33

Iter:  4459 time:  0.142  varE:  254.473

Iter:  4460 time:  0.149  varE:  267.991

Iter:  4461 time:  0.146  varE:  283.616

Iter:  4462 time:  0.144  varE:  285.685

Iter:  4463 time:  0.147  varE:  285.24

Iter:  4464 time:  0.146  varE:  282.541

Iter:  4465 time:  0.142  varE:  276.176

Iter:  4466 time:  0.143  varE:  261.709

Iter:  4467 time:  0.144  varE:  254.721

Iter:  4468 time:  0.143  varE:  275.559

Iter:  4469 time:  0.142  varE:  263.165

Iter:  4470 time:  0.149  varE:  265.039

Iter:  4471 time:  0.144  varE:  257.678

Iter:  4472 time:  0.148  varE:  255.73

Iter:  4473 time:  0.148  varE:  266.981

Iter:  4474 time:  0.148  varE:  269.297

Iter:  4475 time:  0.143  varE:  271.58

Iter:  4476 time:  0.145  varE:  262.617

Iter:  4477 time:  0.143  varE:  253.67

Iter:  4478 time:  0.144  varE:  265.514

Iter:  4479 time:  0.146  varE:  266.084

Iter:  4480 time:  0.154  varE:  272.486

Iter:  4481 time:  0.149  varE:  244.745

Iter:  4482 time:  0.143  varE:  269.063

Iter:  4483 time:  0.144  varE:  285.871

Iter:  4484 time:  0.143  varE:  282.41

Iter:  4485 time:  0.144  varE:  278.944

Iter:  4486 time:  0.146  varE:  257.77

Iter:  4487 time:  0.149  varE:  263.204

Iter:  4488 time:  0.146  varE:  282.982

Iter:  4489 time:  0.142  varE:  282.911

Iter:  4490 time:  0.148  varE:  295.949

Iter:  4491 time:  0.142  varE:  277.35

Iter:  4492 time:  0.143  varE:  280.149

Iter:  4493 time:  0.143  varE:  277.801

Iter:  4494 time:  0.142  varE:  283.539

Iter:  4495 time:  0.143  varE:  270.9

Iter:  4496 time:  0.142  varE:  262.335

Iter:  4497 time:  0.142  varE:  266.638

Iter:  4498 time:  0.145  varE:  271.009

Iter:  4499 time:  0.156  varE:  276.982

Iter:  4500 time:  0.152  varE:  299.749

Iter:  4501 time:  0.144  varE:  299.273

Iter:  4502 time:  0.144  varE:  291.556

Iter:  4503 time:  0.144  varE:  290.264

Iter:  4504 time:  0.142  varE:  282.762

Iter:  4505 time:  0.145  varE:  271.146

Iter:  4506 time:  0.142  varE:  274.853

Iter:  4507 time:  0.15  varE:  270.079

Iter:  4508 time:  0.149  varE:  272.17

Iter:  4509 time:  0.144  varE:  266.48

Iter:  4510 time:  0.151  varE:  262.538

Iter:  4511 time:  0.143  varE:  279.899

Iter:  4512 time:  0.142  varE:  275.125

Iter:  4513 time:  0.144  varE:  282.373

Iter:  4514 time:  0.146  varE:  288.369

Iter:  4515 time:  0.15  varE:  311.272

Iter:  4516 time:  0.145  varE:  304.038

Iter:  4517 time:  0.143  varE:  308.849

Iter:  4518 time:  0.144  varE:  303.938

Iter:  4519 time:  0.143  varE:  296.164

Iter:  4520 time:  0.15  varE:  295.278

Iter:  4521 time:  0.144  varE:  279.464

Iter:  4522 time:  0.145  varE:  285.093

Iter:  4523 time:  0.147  varE:  284.106

Iter:  4524 time:  0.147  varE:  277.716

Iter:  4525 time:  0.142  varE:  276.897

Iter:  4526 time:  0.144  varE:  281.488

Iter:  4527 time:  0.144  varE:  277.308

Iter:  4528 time:  0.143  varE:  284.52

Iter:  4529 time:  0.142  varE:  273.251

Iter:  4530 time:  0.149  varE:  276.823

Iter:  4531 time:  0.146  varE:  286.462

Iter:  4532 time:  0.146  varE:  285.65

Iter:  4533 time:  0.147  varE:  290.761

Iter:  4534 time:  0.144  varE:  282.454

Iter:  4535 time:  0.143  varE:  281.014

Iter:  4536 time:  0.144  varE:  263.99

Iter:  4537 time:  0.142  varE:  267.651

Iter:  4538 time:  0.143  varE:  263.689

Iter:  4539 time:  0.145  varE:  269.702

Iter:  4540 time:  0.152  varE:  275.629

Iter:  4541 time:  0.146  varE:  272.591

Iter:  4542 time:  0.144  varE:  283.208

Iter:  4543 time:  0.144  varE:  295.033

Iter:  4544 time:  0.143  varE:  282.86

Iter:  4545 time:  0.142  varE:  281.94

Iter:  4546 time:  0.143  varE:  294.684

Iter:  4547 time:  0.146  varE:  286.749

Iter:  4548 time:  0.148  varE:  287.385

Iter:  4549 time:  0.145  varE:  288.107

Iter:  4550 time:  0.15  varE:  282.057

Iter:  4551 time:  0.145  varE:  285.263

Iter:  4552 time:  0.142  varE:  279.967

Iter:  4553 time:  0.144  varE:  277.963

Iter:  4554 time:  0.145  varE:  280.811

Iter:  4555 time:  0.146  varE:  284.345

Iter:  4556 time:  0.147  varE:  283.822

Iter:  4557 time:  0.144  varE:  284.744

Iter:  4558 time:  0.144  varE:  279.892

Iter:  4559 time:  0.145  varE:  278.559

Iter:  4560 time:  0.148  varE:  273.377

Iter:  4561 time:  0.146  varE:  280.76

Iter:  4562 time:  0.146  varE:  281.269

Iter:  4563 time:  0.147  varE:  275.588

Iter:  4564 time:  0.146  varE:  282.653

Iter:  4565 time:  0.144  varE:  287.262

Iter:  4566 time:  0.144  varE:  272.55

Iter:  4567 time:  0.142  varE:  268.839

Iter:  4568 time:  0.142  varE:  261.865

Iter:  4569 time:  0.143  varE:  260.401

Iter:  4570 time:  0.149  varE:  272.097

Iter:  4571 time:  0.146  varE:  264.133

Iter:  4572 time:  0.15  varE:  268.766

Iter:  4573 time:  0.145  varE:  268.746

Iter:  4574 time:  0.142  varE:  275.035

Iter:  4575 time:  0.142  varE:  254.069

Iter:  4576 time:  0.143  varE:  251.86

Iter:  4577 time:  0.143  varE:  259.02

Iter:  4578 time:  0.143  varE:  259.455

Iter:  4579 time:  0.144  varE:  263.695

Iter:  4580 time:  0.149  varE:  272.391

Iter:  4581 time:  0.141  varE:  273.072

Iter:  4582 time:  0.146  varE:  272.398

Iter:  4583 time:  0.146  varE:  271.036

Iter:  4584 time:  0.152  varE:  275.934

Iter:  4585 time:  0.144  varE:  264.944

Iter:  4586 time:  0.143  varE:  264.637

Iter:  4587 time:  0.145  varE:  266.071

Iter:  4588 time:  0.143  varE:  266.179

Iter:  4589 time:  0.143  varE:  254.779

Iter:  4590 time:  0.158  varE:  277.791

Iter:  4591 time:  0.149  varE:  268.353

Iter:  4592 time:  0.146  varE:  282.255

Iter:  4593 time:  0.142  varE:  286.261

Iter:  4594 time:  0.144  varE:  276.87

Iter:  4595 time:  0.144  varE:  295.58

Iter:  4596 time:  0.142  varE:  295.796

Iter:  4597 time:  0.146  varE:  290.357

Iter:  4598 time:  0.146  varE:  276.235

Iter:  4599 time:  0.148  varE:  281.093

Iter:  4600 time:  0.153  varE:  267.165

Iter:  4601 time:  0.143  varE:  267.935

Iter:  4602 time:  0.144  varE:  271.002

Iter:  4603 time:  0.143  varE:  267.259

Iter:  4604 time:  0.142  varE:  268.502

Iter:  4605 time:  0.143  varE:  259.312

Iter:  4606 time:  0.145  varE:  259.054

Iter:  4607 time:  0.147  varE:  273.467

Iter:  4608 time:  0.146  varE:  266.416

Iter:  4609 time:  0.144  varE:  270.541

Iter:  4610 time:  0.15  varE:  279.48

Iter:  4611 time:  0.144  varE:  277.253

Iter:  4612 time:  0.142  varE:  280.44

Iter:  4613 time:  0.146  varE:  270.768

Iter:  4614 time:  0.147  varE:  272.069

Iter:  4615 time:  0.15  varE:  261.02

Iter:  4616 time:  0.145  varE:  269.174

Iter:  4617 time:  0.143  varE:  252.588

Iter:  4618 time:  0.145  varE:  260.04

Iter:  4619 time:  0.142  varE:  258.29

Iter:  4620 time:  0.149  varE:  258.278

Iter:  4621 time:  0.144  varE:  260.527

Iter:  4622 time:  0.145  varE:  264.739

Iter:  4623 time:  0.147  varE:  267.608

Iter:  4624 time:  0.146  varE:  267.55

Iter:  4625 time:  0.142  varE:  276.959

Iter:  4626 time:  0.145  varE:  276.305

Iter:  4627 time:  0.142  varE:  263.007

Iter:  4628 time:  0.142  varE:  257.849

Iter:  4629 time:  0.147  varE:  269.885

Iter:  4630 time:  0.156  varE:  271.026

Iter:  4631 time:  0.148  varE:  271.871

Iter:  4632 time:  0.143  varE:  263.364

Iter:  4633 time:  0.145  varE:  277.913

Iter:  4634 time:  0.142  varE:  272.772

Iter:  4635 time:  0.142  varE:  262.406

Iter:  4636 time:  0.147  varE:  263.756

Iter:  4637 time:  0.148  varE:  259.53

Iter:  4638 time:  0.148  varE:  253.482

Iter:  4639 time:  0.144  varE:  265.207

Iter:  4640 time:  0.149  varE:  264.916

Iter:  4641 time:  0.144  varE:  252.06

Iter:  4642 time:  0.142  varE:  257.263

Iter:  4643 time:  0.145  varE:  254.629

Iter:  4644 time:  0.148  varE:  267.561

Iter:  4645 time:  0.147  varE:  275.549

Iter:  4646 time:  0.144  varE:  258.991

Iter:  4647 time:  0.145  varE:  268.262

Iter:  4648 time:  0.142  varE:  255.081

Iter:  4649 time:  0.144  varE:  251.657

Iter:  4650 time:  0.154  varE:  267.71

Iter:  4651 time:  0.149  varE:  251.709

Iter:  4652 time:  0.142  varE:  247.79

Iter:  4653 time:  0.142  varE:  248.677

Iter:  4654 time:  0.144  varE:  255.706

Iter:  4655 time:  0.144  varE:  261.484

Iter:  4656 time:  0.143  varE:  254.942

Iter:  4657 time:  0.143  varE:  252.72

Iter:  4658 time:  0.142  varE:  258.786

Iter:  4659 time:  0.144  varE:  257.967

Iter:  4660 time:  0.154  varE:  255.594

Iter:  4661 time:  0.146  varE:  264.041

Iter:  4662 time:  0.146  varE:  254.179

Iter:  4663 time:  0.145  varE:  268.52

Iter:  4664 time:  0.145  varE:  278.637

Iter:  4665 time:  0.143  varE:  261.69

Iter:  4666 time:  0.142  varE:  257.739

Iter:  4667 time:  0.146  varE:  262.455

Iter:  4668 time:  0.144  varE:  273.89

Iter:  4669 time:  0.142  varE:  269.453

Iter:  4670 time:  0.153  varE:  272.449

Iter:  4671 time:  0.144  varE:  259.278

Iter:  4672 time:  0.146  varE:  253.135

Iter:  4673 time:  0.144  varE:  247.291

Iter:  4674 time:  0.145  varE:  250.953

Iter:  4675 time:  0.144  varE:  249.078

Iter:  4676 time:  0.144  varE:  247.213

Iter:  4677 time:  0.142  varE:  247.59

Iter:  4678 time:  0.142  varE:  251.417

Iter:  4679 time:  0.143  varE:  258.934

Iter:  4680 time:  0.149  varE:  261.578

Iter:  4681 time:  0.145  varE:  279.058

Iter:  4682 time:  0.144  varE:  262.133

Iter:  4683 time:  0.143  varE:  265.389

Iter:  4684 time:  0.144  varE:  254.725

Iter:  4685 time:  0.144  varE:  256.049

Iter:  4686 time:  0.148  varE:  261.5

Iter:  4687 time:  0.148  varE:  261.698

Iter:  4688 time:  0.142  varE:  260.015

Iter:  4689 time:  0.142  varE:  268.239

Iter:  4690 time:  0.148  varE:  265.697

Iter:  4691 time:  0.142  varE:  280.166

Iter:  4692 time:  0.144  varE:  272.998

Iter:  4693 time:  0.143  varE:  266.337

Iter:  4694 time:  0.148  varE:  267.014

Iter:  4695 time:  0.146  varE:  279.83

Iter:  4696 time:  0.147  varE:  280.421

Iter:  4697 time:  0.143  varE:  272.924

Iter:  4698 time:  0.144  varE:  261.387

Iter:  4699 time:  0.145  varE:  257.052

Iter:  4700 time:  0.155  varE:  264.6

Iter:  4701 time:  0.148  varE:  261.701

Iter:  4702 time:  0.147  varE:  265.015

Iter:  4703 time:  0.143  varE:  279.391

Iter:  4704 time:  0.145  varE:  272.006

Iter:  4705 time:  0.146  varE:  280.176

Iter:  4706 time:  0.156  varE:  274.895

Iter:  4707 time:  0.147  varE:  272.004

Iter:  4708 time:  0.143  varE:  279.23

Iter:  4709 time:  0.144  varE:  274.129

Iter:  4710 time:  0.151  varE:  280.41

Iter:  4711 time:  0.145  varE:  273.987

Iter:  4712 time:  0.148  varE:  264.561

Iter:  4713 time:  0.146  varE:  271.616

Iter:  4714 time:  0.143  varE:  280.205

Iter:  4715 time:  0.144  varE:  269.201

Iter:  4716 time:  0.142  varE:  261.976

Iter:  4717 time:  0.142  varE:  270.21

Iter:  4718 time:  0.144  varE:  282.365

Iter:  4719 time:  0.147  varE:  269.308

Iter:  4720 time:  0.15  varE:  268.385

Iter:  4721 time:  0.146  varE:  262.189

Iter:  4722 time:  0.143  varE:  275.845

Iter:  4723 time:  0.143  varE:  268.986

Iter:  4724 time:  0.144  varE:  264.573

Iter:  4725 time:  0.145  varE:  275.525

Iter:  4726 time:  0.143  varE:  258.971

Iter:  4727 time:  0.145  varE:  276.817

Iter:  4728 time:  0.144  varE:  270.267

Iter:  4729 time:  0.144  varE:  272.059

Iter:  4730 time:  0.152  varE:  260.925

Iter:  4731 time:  0.149  varE:  246.804

Iter:  4732 time:  0.146  varE:  254.062

Iter:  4733 time:  0.143  varE:  264.685

Iter:  4734 time:  0.144  varE:  244.127

Iter:  4735 time:  0.146  varE:  257.693

Iter:  4736 time:  0.146  varE:  254.133

Iter:  4737 time:  0.149  varE:  254.449

Iter:  4738 time:  0.146  varE:  247.023

Iter:  4739 time:  0.143  varE:  253.138

Iter:  4740 time:  0.15  varE:  256.523

Iter:  4741 time:  0.144  varE:  246.303

Iter:  4742 time:  0.147  varE:  255.797

Iter:  4743 time:  0.146  varE:  256.763

Iter:  4744 time:  0.149  varE:  240.433

Iter:  4745 time:  0.146  varE:  248.819

Iter:  4746 time:  0.142  varE:  262.78

Iter:  4747 time:  0.145  varE:  263.872

Iter:  4748 time:  0.144  varE:  267.09

Iter:  4749 time:  0.146  varE:  268.993

Iter:  4750 time:  0.153  varE:  264.229

Iter:  4751 time:  0.148  varE:  269.909

Iter:  4752 time:  0.146  varE:  274.392

Iter:  4753 time:  0.143  varE:  279.927

Iter:  4754 time:  0.144  varE:  284.804

Iter:  4755 time:  0.149  varE:  291.421

Iter:  4756 time:  0.147  varE:  285.152

Iter:  4757 time:  0.15  varE:  273.229

Iter:  4758 time:  0.147  varE:  271.073

Iter:  4759 time:  0.144  varE:  268.444

Iter:  4760 time:  0.152  varE:  263.082

Iter:  4761 time:  0.142  varE:  252.388

Iter:  4762 time:  0.144  varE:  253.163

Iter:  4763 time:  0.146  varE:  252.524

Iter:  4764 time:  0.145  varE:  256.221

Iter:  4765 time:  0.148  varE:  256.613

Iter:  4766 time:  0.146  varE:  255.35

Iter:  4767 time:  0.145  varE:  262.8

Iter:  4768 time:  0.143  varE:  274.307

Iter:  4769 time:  0.145  varE:  273.29

Iter:  4770 time:  0.151  varE:  270.919

Iter:  4771 time:  0.144  varE:  267.299

Iter:  4772 time:  0.147  varE:  253.886

Iter:  4773 time:  0.148  varE:  258.278

Iter:  4774 time:  0.142  varE:  269.836

Iter:  4775 time:  0.142  varE:  270.707

Iter:  4776 time:  0.142  varE:  271.243

Iter:  4777 time:  0.142  varE:  281.118

Iter:  4778 time:  0.143  varE:  278.046

Iter:  4779 time:  0.142  varE:  294.16

Iter:  4780 time:  0.149  varE:  280.735

Iter:  4781 time:  0.142  varE:  297.101

Iter:  4782 time:  0.142  varE:  303.734

Iter:  4783 time:  0.143  varE:  298.66

Iter:  4784 time:  0.145  varE:  275.121

Iter:  4785 time:  0.146  varE:  269.09

Iter:  4786 time:  0.146  varE:  269.894

Iter:  4787 time:  0.147  varE:  259.989

Iter:  4788 time:  0.143  varE:  266.648

Iter:  4789 time:  0.142  varE:  263.964

Iter:  4790 time:  0.15  varE:  267.549

Iter:  4791 time:  0.142  varE:  273.75

Iter:  4792 time:  0.145  varE:  284.064

Iter:  4793 time:  0.143  varE:  270.833

Iter:  4794 time:  0.143  varE:  260.519

Iter:  4795 time:  0.143  varE:  266.536

Iter:  4796 time:  0.143  varE:  263.266

Iter:  4797 time:  0.142  varE:  275.869

Iter:  4798 time:  0.142  varE:  267.967

Iter:  4799 time:  0.142  varE:  278.098

Iter:  4800 time:  0.149  varE:  279.122

Iter:  4801 time:  0.142  varE:  286.769

Iter:  4802 time:  0.143  varE:  277.833

Iter:  4803 time:  0.142  varE:  269.892

Iter:  4804 time:  0.142  varE:  285.263

Iter:  4805 time:  0.142  varE:  270.403

Iter:  4806 time:  0.142  varE:  278.113

Iter:  4807 time:  0.142  varE:  267.18

Iter:  4808 time:  0.142  varE:  267.541

Iter:  4809 time:  0.143  varE:  276.721

Iter:  4810 time:  0.149  varE:  275.005

Iter:  4811 time:  0.142  varE:  278.107

Iter:  4812 time:  0.142  varE:  288.891

Iter:  4813 time:  0.142  varE:  287.453

Iter:  4814 time:  0.142  varE:  297.918

Iter:  4815 time:  0.142  varE:  283.09

Iter:  4816 time:  0.143  varE:  276.679

Iter:  4817 time:  0.142  varE:  268.863

Iter:  4818 time:  0.142  varE:  281.178

Iter:  4819 time:  0.142  varE:  269.683

Iter:  4820 time:  0.149  varE:  266.158

Iter:  4821 time:  0.142  varE:  259.349

Iter:  4822 time:  0.142  varE:  251.837

Iter:  4823 time:  0.143  varE:  247.744

Iter:  4824 time:  0.142  varE:  264.94

Iter:  4825 time:  0.143  varE:  267.538

Iter:  4826 time:  0.144  varE:  265.661

Iter:  4827 time:  0.146  varE:  258.326

Iter:  4828 time:  0.148  varE:  261.647

Iter:  4829 time:  0.146  varE:  264.801

Iter:  4830 time:  0.152  varE:  268.621

Iter:  4831 time:  0.142  varE:  272.189

Iter:  4832 time:  0.145  varE:  273.473

Iter:  4833 time:  0.144  varE:  289.965

Iter:  4834 time:  0.145  varE:  297.725

Iter:  4835 time:  0.147  varE:  284.08

Iter:  4836 time:  0.147  varE:  293.296

Iter:  4837 time:  0.143  varE:  276.214

Iter:  4838 time:  0.149  varE:  274.854

Iter:  4839 time:  0.143  varE:  274.83

Iter:  4840 time:  0.149  varE:  273.941

Iter:  4841 time:  0.141  varE:  282.262

Iter:  4842 time:  0.142  varE:  286.16

Iter:  4843 time:  0.144  varE:  293.634

Iter:  4844 time:  0.145  varE:  293.079

Iter:  4845 time:  0.148  varE:  273.726

Iter:  4846 time:  0.143  varE:  274.091

Iter:  4847 time:  0.144  varE:  274.574

Iter:  4848 time:  0.143  varE:  267.325

Iter:  4849 time:  0.143  varE:  268.038

Iter:  4850 time:  0.149  varE:  279.809

Iter:  4851 time:  0.142  varE:  278.931

Iter:  4852 time:  0.142  varE:  282.697

Iter:  4853 time:  0.142  varE:  264.152

Iter:  4854 time:  0.141  varE:  254.838

Iter:  4855 time:  0.143  varE:  265.165

Iter:  4856 time:  0.144  varE:  269.484

Iter:  4857 time:  0.142  varE:  273.148

Iter:  4858 time:  0.143  varE:  265.122

Iter:  4859 time:  0.145  varE:  262.482

Iter:  4860 time:  0.153  varE:  269.458

Iter:  4861 time:  0.147  varE:  267.379

Iter:  4862 time:  0.142  varE:  269.159

Iter:  4863 time:  0.142  varE:  255.957

Iter:  4864 time:  0.142  varE:  266.232

Iter:  4865 time:  0.144  varE:  273.847

Iter:  4866 time:  0.144  varE:  261.291

Iter:  4867 time:  0.144  varE:  277.508

Iter:  4868 time:  0.144  varE:  276.635

Iter:  4869 time:  0.143  varE:  280.111

Iter:  4870 time:  0.152  varE:  282.462

Iter:  4871 time:  0.146  varE:  292.523

Iter:  4872 time:  0.149  varE:  282.734

Iter:  4873 time:  0.145  varE:  265.051

Iter:  4874 time:  0.144  varE:  274.065

Iter:  4875 time:  0.142  varE:  273.089

Iter:  4876 time:  0.145  varE:  279.655

Iter:  4877 time:  0.142  varE:  276.04

Iter:  4878 time:  0.142  varE:  274.634

Iter:  4879 time:  0.145  varE:  267.518

Iter:  4880 time:  0.151  varE:  261.685

Iter:  4881 time:  0.149  varE:  261.759

Iter:  4882 time:  0.149  varE:  253.348

Iter:  4883 time:  0.143  varE:  253.381

Iter:  4884 time:  0.143  varE:  252.92

Iter:  4885 time:  0.145  varE:  263.623

Iter:  4886 time:  0.142  varE:  255.035

Iter:  4887 time:  0.145  varE:  259.495

Iter:  4888 time:  0.144  varE:  258.395

Iter:  4889 time:  0.148  varE:  268.134

Iter:  4890 time:  0.155  varE:  263.49

Iter:  4891 time:  0.144  varE:  264.484

Iter:  4892 time:  0.145  varE:  257.312

Iter:  4893 time:  0.143  varE:  260.737

Iter:  4894 time:  0.142  varE:  270.219

Iter:  4895 time:  0.145  varE:  258.651

Iter:  4896 time:  0.147  varE:  268.905

Iter:  4897 time:  0.147  varE:  266.734

Iter:  4898 time:  0.143  varE:  265.277

Iter:  4899 time:  0.144  varE:  260.676

Iter:  4900 time:  0.15  varE:  260.496

Iter:  4901 time:  0.142  varE:  254.178

Iter:  4902 time:  0.146  varE:  258.903

Iter:  4903 time:  0.146  varE:  256.981

Iter:  4904 time:  0.142  varE:  267.543

Iter:  4905 time:  0.146  varE:  272.813

Iter:  4906 time:  0.149  varE:  278.981

Iter:  4907 time:  0.143  varE:  272.432

Iter:  4908 time:  0.142  varE:  280.597

Iter:  4909 time:  0.143  varE:  277.508

Iter:  4910 time:  0.148  varE:  292.778

Iter:  4911 time:  0.145  varE:  287.811

Iter:  4912 time:  0.142  varE:  284.979

Iter:  4913 time:  0.152  varE:  276.94

Iter:  4914 time:  0.144  varE:  273.993

Iter:  4915 time:  0.144  varE:  275.501

Iter:  4916 time:  0.147  varE:  267.199

Iter:  4917 time:  0.144  varE:  253.698

Iter:  4918 time:  0.149  varE:  266.048

Iter:  4919 time:  0.147  varE:  260.608

Iter:  4920 time:  0.152  varE:  264.806

Iter:  4921 time:  0.143  varE:  254.533

Iter:  4922 time:  0.142  varE:  249.065

Iter:  4923 time:  0.143  varE:  261.498

Iter:  4924 time:  0.144  varE:  271.094

Iter:  4925 time:  0.143  varE:  263.497

Iter:  4926 time:  0.143  varE:  286.848

Iter:  4927 time:  0.143  varE:  282.29

Iter:  4928 time:  0.147  varE:  286.615

Iter:  4929 time:  0.144  varE:  298.708

Iter:  4930 time:  0.152  varE:  300.173

Iter:  4931 time:  0.147  varE:  286.826

Iter:  4932 time:  0.145  varE:  262.889

Iter:  4933 time:  0.143  varE:  279.86

Iter:  4934 time:  0.142  varE:  294.443

Iter:  4935 time:  0.142  varE:  285.057

Iter:  4936 time:  0.142  varE:  275.08

Iter:  4937 time:  0.143  varE:  275.011

Iter:  4938 time:  0.144  varE:  285.261

Iter:  4939 time:  0.144  varE:  287.42

Iter:  4940 time:  0.15  varE:  291.241

Iter:  4941 time:  0.145  varE:  273.082

Iter:  4942 time:  0.145  varE:  284.419

Iter:  4943 time:  0.143  varE:  276.719

Iter:  4944 time:  0.145  varE:  276.117

Iter:  4945 time:  0.147  varE:  275.139

Iter:  4946 time:  0.143  varE:  263.455

Iter:  4947 time:  0.144  varE:  272.169

Iter:  4948 time:  0.142  varE:  269.748

Iter:  4949 time:  0.143  varE:  260.725

Iter:  4950 time:  0.149  varE:  271.11

Iter:  4951 time:  0.144  varE:  264.925

Iter:  4952 time:  0.144  varE:  261.45

Iter:  4953 time:  0.143  varE:  268.18

Iter:  4954 time:  0.142  varE:  275.738

Iter:  4955 time:  0.142  varE:  283.672

Iter:  4956 time:  0.142  varE:  292.357

Iter:  4957 time:  0.142  varE:  284.48

Iter:  4958 time:  0.146  varE:  301.089

Iter:  4959 time:  0.146  varE:  290.538

Iter:  4960 time:  0.149  varE:  285.885

Iter:  4961 time:  0.144  varE:  309.584

Iter:  4962 time:  0.143  varE:  297.294

Iter:  4963 time:  0.146  varE:  281.079

Iter:  4964 time:  0.151  varE:  288.551

Iter:  4965 time:  0.145  varE:  284.909

Iter:  4966 time:  0.143  varE:  273.919

Iter:  4967 time:  0.143  varE:  274.061

Iter:  4968 time:  0.143  varE:  292.364

Iter:  4969 time:  0.142  varE:  292.815

Iter:  4970 time:  0.148  varE:  280.716

Iter:  4971 time:  0.143  varE:  276.849

Iter:  4972 time:  0.143  varE:  285.424

Iter:  4973 time:  0.141  varE:  274.276

Iter:  4974 time:  0.142  varE:  285.668

Iter:  4975 time:  0.142  varE:  279.734

Iter:  4976 time:  0.142  varE:  286.042

Iter:  4977 time:  0.142  varE:  272.961

Iter:  4978 time:  0.142  varE:  287.452

Iter:  4979 time:  0.142  varE:  291.239

Iter:  4980 time:  0.148  varE:  279.976

Iter:  4981 time:  0.142  varE:  264.562

Iter:  4982 time:  0.142  varE:  275.389

Iter:  4983 time:  0.142  varE:  272.812

Iter:  4984 time:  0.141  varE:  263.424

Iter:  4985 time:  0.142  varE:  268.765

Iter:  4986 time:  0.142  varE:  264.187

Iter:  4987 time:  0.142  varE:  270.939

Iter:  4988 time:  0.142  varE:  293.54

Iter:  4989 time:  0.142  varE:  264.883

Iter:  4990 time:  0.148  varE:  265.223

Iter:  4991 time:  0.142  varE:  266.415

Iter:  4992 time:  0.141  varE:  267.161

Iter:  4993 time:  0.142  varE:  278.816

Iter:  4994 time:  0.142  varE:  277.985

Iter:  4995 time:  0.142  varE:  277.601

Iter:  4996 time:  0.142  varE:  266.433

Iter:  4997 time:  0.142  varE:  258.289

Iter:  4998 time:  0.141  varE:  271.982

Iter:  4999 time:  0.142  varE:  277.569

Iter:  5000 time:  0.149  varE:  268.906

Iter:  5001 time:  0.145  varE:  279.444

Iter:  5002 time:  0.142  varE:  267.239

Iter:  5003 time:  0.142  varE:  261.776

Iter:  5004 time:  0.142  varE:  266.481

Iter:  5005 time:  0.142  varE:  283.184

Iter:  5006 time:  0.142  varE:  281.924

Iter:  5007 time:  0.141  varE:  282.698

Iter:  5008 time:  0.142  varE:  271.047

Iter:  5009 time:  0.142  varE:  284.485

Iter:  5010 time:  0.148  varE:  292.735

Iter:  5011 time:  0.142  varE:  287.972

Iter:  5012 time:  0.142  varE:  291.052

Iter:  5013 time:  0.141  varE:  280.842

Iter:  5014 time:  0.143  varE:  283.108

Iter:  5015 time:  0.141  varE:  282.593

Iter:  5016 time:  0.142  varE:  272.597

Iter:  5017 time:  0.142  varE:  275.894

Iter:  5018 time:  0.142  varE:  266.658

Iter:  5019 time:  0.142  varE:  275.046

Iter:  5020 time:  0.148  varE:  274.192

Iter:  5021 time:  0.141  varE:  272.155

Iter:  5022 time:  0.142  varE:  269.65

Iter:  5023 time:  0.142  varE:  272.56

Iter:  5024 time:  0.142  varE:  285.158

Iter:  5025 time:  0.142  varE:  288.609

Iter:  5026 time:  0.141  varE:  275.229

Iter:  5027 time:  0.142  varE:  254.104

Iter:  5028 time:  0.142  varE:  255.431

Iter:  5029 time:  0.142  varE:  258.454

Iter:  5030 time:  0.149  varE:  252.165

Iter:  5031 time:  0.141  varE:  270.914

Iter:  5032 time:  0.142  varE:  278.25

Iter:  5033 time:  0.142  varE:  268.519

Iter:  5034 time:  0.142  varE:  278.631

Iter:  5035 time:  0.142  varE:  270.317

Iter:  5036 time:  0.141  varE:  265.752

Iter:  5037 time:  0.142  varE:  261.926

Iter:  5038 time:  0.142  varE:  263.143

Iter:  5039 time:  0.142  varE:  255.801

Iter:  5040 time:  0.148  varE:  257.329

Iter:  5041 time:  0.142  varE:  269.226

Iter:  5042 time:  0.142  varE:  264.334

Iter:  5043 time:  0.142  varE:  258.695

Iter:  5044 time:  0.142  varE:  253.303

Iter:  5045 time:  0.142  varE:  254.727

Iter:  5046 time:  0.142  varE:  265.949

Iter:  5047 time:  0.142  varE:  264.672

Iter:  5048 time:  0.142  varE:  278.138

Iter:  5049 time:  0.142  varE:  270.408

Iter:  5050 time:  0.148  varE:  281.98

Iter:  5051 time:  0.142  varE:  282.785

Iter:  5052 time:  0.142  varE:  278.128

Iter:  5053 time:  0.142  varE:  272.362

Iter:  5054 time:  0.141  varE:  274.261

Iter:  5055 time:  0.142  varE:  275.756

Iter:  5056 time:  0.142  varE:  267.811

Iter:  5057 time:  0.142  varE:  272.967

Iter:  5058 time:  0.142  varE:  279.222

Iter:  5059 time:  0.142  varE:  264.229

Iter:  5060 time:  0.148  varE:  266.31

Iter:  5061 time:  0.142  varE:  266.311

Iter:  5062 time:  0.142  varE:  270.295

Iter:  5063 time:  0.142  varE:  279.906

Iter:  5064 time:  0.141  varE:  273.867

Iter:  5065 time:  0.142  varE:  279.922

Iter:  5066 time:  0.142  varE:  282.3

Iter:  5067 time:  0.142  varE:  273.175

Iter:  5068 time:  0.142  varE:  284.252

Iter:  5069 time:  0.142  varE:  290.606

Iter:  5070 time:  0.148  varE:  286.397

Iter:  5071 time:  0.141  varE:  283.335

Iter:  5072 time:  0.142  varE:  287.094

Iter:  5073 time:  0.142  varE:  285.401

Iter:  5074 time:  0.142  varE:  290.143

Iter:  5075 time:  0.142  varE:  290.207

Iter:  5076 time:  0.143  varE:  300.652

Iter:  5077 time:  0.142  varE:  293.739

Iter:  5078 time:  0.142  varE:  307.612

Iter:  5079 time:  0.142  varE:  303.704

Iter:  5080 time:  0.148  varE:  284.899

Iter:  5081 time:  0.141  varE:  307.053

Iter:  5082 time:  0.146  varE:  303.902

Iter:  5083 time:  0.142  varE:  307.151

Iter:  5084 time:  0.142  varE:  306.203

Iter:  5085 time:  0.142  varE:  298.407

Iter:  5086 time:  0.142  varE:  305.973

Iter:  5087 time:  0.142  varE:  277.27

Iter:  5088 time:  0.142  varE:  287.646

Iter:  5089 time:  0.142  varE:  282.815

Iter:  5090 time:  0.149  varE:  295.365

Iter:  5091 time:  0.142  varE:  289.517

Iter:  5092 time:  0.142  varE:  289.249

Iter:  5093 time:  0.142  varE:  291.645

Iter:  5094 time:  0.144  varE:  303.095

Iter:  5095 time:  0.143  varE:  300.554

Iter:  5096 time:  0.144  varE:  301.494

Iter:  5097 time:  0.144  varE:  306.649

Iter:  5098 time:  0.144  varE:  308.198

Iter:  5099 time:  0.147  varE:  301.32

Iter:  5100 time:  0.155  varE:  289.04

Iter:  5101 time:  0.143  varE:  280.326

Iter:  5102 time:  0.142  varE:  297.353

Iter:  5103 time:  0.143  varE:  307.645

Iter:  5104 time:  0.142  varE:  303.508

Iter:  5105 time:  0.145  varE:  285.898

Iter:  5106 time:  0.144  varE:  295.727

Iter:  5107 time:  0.145  varE:  285.511

Iter:  5108 time:  0.145  varE:  282.727

Iter:  5109 time:  0.148  varE:  287.77

Iter:  5110 time:  0.154  varE:  292.803

Iter:  5111 time:  0.146  varE:  292.387

Iter:  5112 time:  0.141  varE:  287.17

Iter:  5113 time:  0.142  varE:  281.98

Iter:  5114 time:  0.144  varE:  286.867

Iter:  5115 time:  0.144  varE:  292.451

Iter:  5116 time:  0.144  varE:  296.379

Iter:  5117 time:  0.146  varE:  294.888

Iter:  5118 time:  0.143  varE:  303.043

Iter:  5119 time:  0.141  varE:  289.97

Iter:  5120 time:  0.152  varE:  284.458

Iter:  5121 time:  0.147  varE:  263.873

Iter:  5122 time:  0.156  varE:  269.1

Iter:  5123 time:  0.145  varE:  290.356

Iter:  5124 time:  0.147  varE:  285.628

Iter:  5125 time:  0.146  varE:  280.117

Iter:  5126 time:  0.151  varE:  289.434

Iter:  5127 time:  0.146  varE:  295.8

Iter:  5128 time:  0.144  varE:  288.212

Iter:  5129 time:  0.145  varE:  289.55

Iter:  5130 time:  0.149  varE:  272.969

Iter:  5131 time:  0.149  varE:  290.212

Iter:  5132 time:  0.148  varE:  284.815

Iter:  5133 time:  0.143  varE:  289.443

Iter:  5134 time:  0.145  varE:  285.865

Iter:  5135 time:  0.147  varE:  297.563

Iter:  5136 time:  0.148  varE:  290.839

Iter:  5137 time:  0.147  varE:  278.3

Iter:  5138 time:  0.144  varE:  276.905

Iter:  5139 time:  0.144  varE:  270.317

Iter:  5140 time:  0.152  varE:  279.608

Iter:  5141 time:  0.147  varE:  283.47

Iter:  5142 time:  0.146  varE:  289.77

Iter:  5143 time:  0.146  varE:  289.799

Iter:  5144 time:  0.144  varE:  278.247

Iter:  5145 time:  0.144  varE:  264.045

Iter:  5146 time:  0.145  varE:  277.15

Iter:  5147 time:  0.146  varE:  274.597

Iter:  5148 time:  0.148  varE:  268.982

Iter:  5149 time:  0.146  varE:  279.738

Iter:  5150 time:  0.15  varE:  270.217

Iter:  5151 time:  0.144  varE:  273.29

Iter:  5152 time:  0.145  varE:  279.826

Iter:  5153 time:  0.147  varE:  279.877

Iter:  5154 time:  0.145  varE:  291.449

Iter:  5155 time:  0.147  varE:  300.607

Iter:  5156 time:  0.143  varE:  273.99

Iter:  5157 time:  0.145  varE:  285.893

Iter:  5158 time:  0.144  varE:  274.881

Iter:  5159 time:  0.145  varE:  277.183

Iter:  5160 time:  0.15  varE:  264.604

Iter:  5161 time:  0.152  varE:  271.373

Iter:  5162 time:  0.145  varE:  280.842

Iter:  5163 time:  0.145  varE:  275.012

Iter:  5164 time:  0.149  varE:  284.119

Iter:  5165 time:  0.145  varE:  290.191

Iter:  5166 time:  0.142  varE:  298.348

Iter:  5167 time:  0.144  varE:  287.825

Iter:  5168 time:  0.146  varE:  271.844

Iter:  5169 time:  0.148  varE:  276.058

Iter:  5170 time:  0.149  varE:  276.042

Iter:  5171 time:  0.144  varE:  264.376

Iter:  5172 time:  0.146  varE:  272.922

Iter:  5173 time:  0.144  varE:  274.881

Iter:  5174 time:  0.151  varE:  273.069

Iter:  5175 time:  0.141  varE:  276.669

Iter:  5176 time:  0.142  varE:  270.281

Iter:  5177 time:  0.142  varE:  291.519

Iter:  5178 time:  0.143  varE:  284.824

Iter:  5179 time:  0.145  varE:  284.24

Iter:  5180 time:  0.151  varE:  291.146

Iter:  5181 time:  0.145  varE:  289.63

Iter:  5182 time:  0.145  varE:  292.105

Iter:  5183 time:  0.148  varE:  283.779

Iter:  5184 time:  0.146  varE:  282.888

Iter:  5185 time:  0.144  varE:  290.316

Iter:  5186 time:  0.145  varE:  288.43

Iter:  5187 time:  0.146  varE:  295.834

Iter:  5188 time:  0.152  varE:  294.213

Iter:  5189 time:  0.145  varE:  298.496

Iter:  5190 time:  0.148  varE:  309.924

Iter:  5191 time:  0.142  varE:  309.836

Iter:  5192 time:  0.144  varE:  304.709

Iter:  5193 time:  0.144  varE:  297.177

Iter:  5194 time:  0.144  varE:  302.735

Iter:  5195 time:  0.144  varE:  294.453

Iter:  5196 time:  0.145  varE:  285.208

Iter:  5197 time:  0.146  varE:  284.735

Iter:  5198 time:  0.146  varE:  283.936

Iter:  5199 time:  0.142  varE:  279.304

Iter:  5200 time:  0.149  varE:  295.139

Iter:  5201 time:  0.144  varE:  273.088

Iter:  5202 time:  0.143  varE:  273.836

Iter:  5203 time:  0.145  varE:  279.345

Iter:  5204 time:  0.147  varE:  271.811

Iter:  5205 time:  0.148  varE:  270.58

Iter:  5206 time:  0.147  varE:  285.325

Iter:  5207 time:  0.142  varE:  285.7

Iter:  5208 time:  0.142  varE:  279.353

Iter:  5209 time:  0.141  varE:  282.091

Iter:  5210 time:  0.152  varE:  295.416

Iter:  5211 time:  0.144  varE:  280.574

Iter:  5212 time:  0.144  varE:  291.809

Iter:  5213 time:  0.146  varE:  275.525

Iter:  5214 time:  0.146  varE:  296.834

Iter:  5215 time:  0.145  varE:  290.052

Iter:  5216 time:  0.145  varE:  307.441

Iter:  5217 time:  0.143  varE:  296.007

Iter:  5218 time:  0.143  varE:  295.151

Iter:  5219 time:  0.145  varE:  300.971

Iter:  5220 time:  0.154  varE:  280.09

Iter:  5221 time:  0.143  varE:  290.34

Iter:  5222 time:  0.146  varE:  292.416

Iter:  5223 time:  0.147  varE:  295.263

Iter:  5224 time:  0.145  varE:  273.87

Iter:  5225 time:  0.145  varE:  278.157

Iter:  5226 time:  0.145  varE:  287.679

Iter:  5227 time:  0.144  varE:  291.158

Iter:  5228 time:  0.15  varE:  284.87

Iter:  5229 time:  0.147  varE:  298.504

Iter:  5230 time:  0.149  varE:  270.861

Iter:  5231 time:  0.141  varE:  287.314

Iter:  5232 time:  0.142  varE:  288.387

Iter:  5233 time:  0.144  varE:  288.238

Iter:  5234 time:  0.144  varE:  298.576

Iter:  5235 time:  0.145  varE:  310.997

Iter:  5236 time:  0.146  varE:  297.141

Iter:  5237 time:  0.148  varE:  288.376

Iter:  5238 time:  0.149  varE:  296.484

Iter:  5239 time:  0.144  varE:  305.666

Iter:  5240 time:  0.152  varE:  302.127

Iter:  5241 time:  0.144  varE:  305.332

Iter:  5242 time:  0.143  varE:  306.86

Iter:  5243 time:  0.147  varE:  303.485

Iter:  5244 time:  0.149  varE:  294.578

Iter:  5245 time:  0.151  varE:  291.94

Iter:  5246 time:  0.142  varE:  283.129

Iter:  5247 time:  0.145  varE:  288.99

Iter:  5248 time:  0.145  varE:  278.7

Iter:  5249 time:  0.144  varE:  275.204

Iter:  5250 time:  0.153  varE:  280.601

Iter:  5251 time:  0.144  varE:  280.563

Iter:  5252 time:  0.15  varE:  291.386

Iter:  5253 time:  0.146  varE:  291.667

Iter:  5254 time:  0.144  varE:  275.346

Iter:  5255 time:  0.145  varE:  269.129

Iter:  5256 time:  0.143  varE:  269.247

Iter:  5257 time:  0.145  varE:  257.77

Iter:  5258 time:  0.146  varE:  264.135

Iter:  5259 time:  0.147  varE:  281.721

Iter:  5260 time:  0.153  varE:  257.008

Iter:  5261 time:  0.142  varE:  262.041

Iter:  5262 time:  0.143  varE:  276.857

Iter:  5263 time:  0.146  varE:  284.899

Iter:  5264 time:  0.147  varE:  277.982

Iter:  5265 time:  0.152  varE:  279.237

Iter:  5266 time:  0.145  varE:  280.636

Iter:  5267 time:  0.143  varE:  287.868

Iter:  5268 time:  0.145  varE:  293.421

Iter:  5269 time:  0.144  varE:  279.539

Iter:  5270 time:  0.154  varE:  290.518

Iter:  5271 time:  0.148  varE:  286.791

Iter:  5272 time:  0.146  varE:  274.003

Iter:  5273 time:  0.141  varE:  284.838

Iter:  5274 time:  0.142  varE:  297.955

Iter:  5275 time:  0.142  varE:  296.264

Iter:  5276 time:  0.144  varE:  297.357

Iter:  5277 time:  0.144  varE:  294.958

Iter:  5278 time:  0.145  varE:  295.94

Iter:  5279 time:  0.142  varE:  280.261

Iter:  5280 time:  0.15  varE:  290.513

Iter:  5281 time:  0.145  varE:  291.334

Iter:  5282 time:  0.147  varE:  302.757

Iter:  5283 time:  0.147  varE:  283.881

Iter:  5284 time:  0.143  varE:  266.571

Iter:  5285 time:  0.142  varE:  281.999

Iter:  5286 time:  0.143  varE:  275.789

Iter:  5287 time:  0.144  varE:  263.545

Iter:  5288 time:  0.144  varE:  262.469

Iter:  5289 time:  0.143  varE:  265.839

Iter:  5290 time:  0.149  varE:  276.894

Iter:  5291 time:  0.143  varE:  272.237

Iter:  5292 time:  0.145  varE:  280.874

Iter:  5293 time:  0.148  varE:  286.612

Iter:  5294 time:  0.148  varE:  306.102

Iter:  5295 time:  0.143  varE:  287.506

Iter:  5296 time:  0.144  varE:  272.828

Iter:  5297 time:  0.144  varE:  267.91

Iter:  5298 time:  0.142  varE:  285.43

Iter:  5299 time:  0.142  varE:  279.272

Iter:  5300 time:  0.149  varE:  273.524

Iter:  5301 time:  0.147  varE:  265.107

Iter:  5302 time:  0.149  varE:  273.521

Iter:  5303 time:  0.146  varE:  274.386

Iter:  5304 time:  0.145  varE:  274.346

Iter:  5305 time:  0.144  varE:  273.118

Iter:  5306 time:  0.142  varE:  286.864

Iter:  5307 time:  0.142  varE:  288.657

Iter:  5308 time:  0.142  varE:  286.705

Iter:  5309 time:  0.142  varE:  271.311

Iter:  5310 time:  0.147  varE:  289.926

Iter:  5311 time:  0.142  varE:  280.465

Iter:  5312 time:  0.142  varE:  273.491

Iter:  5313 time:  0.142  varE:  283.635

Iter:  5314 time:  0.142  varE:  287.283

Iter:  5315 time:  0.143  varE:  294.062

Iter:  5316 time:  0.141  varE:  293.32

Iter:  5317 time:  0.142  varE:  279.765

Iter:  5318 time:  0.142  varE:  286.429

Iter:  5319 time:  0.142  varE:  288.609

Iter:  5320 time:  0.149  varE:  275.987

Iter:  5321 time:  0.142  varE:  272.866

Iter:  5322 time:  0.142  varE:  279.39

Iter:  5323 time:  0.142  varE:  297.061

Iter:  5324 time:  0.141  varE:  290.604

Iter:  5325 time:  0.142  varE:  280.744

Iter:  5326 time:  0.143  varE:  270.48

Iter:  5327 time:  0.143  varE:  266.88

Iter:  5328 time:  0.15  varE:  260.656

Iter:  5329 time:  0.151  varE:  275.248

Iter:  5330 time:  0.152  varE:  270.764

Iter:  5331 time:  0.148  varE:  272.187

Iter:  5332 time:  0.143  varE:  262.45

Iter:  5333 time:  0.145  varE:  274.502

Iter:  5334 time:  0.144  varE:  273.022

Iter:  5335 time:  0.142  varE:  266.562

Iter:  5336 time:  0.142  varE:  254.061

Iter:  5337 time:  0.145  varE:  253.829

Iter:  5338 time:  0.144  varE:  250.646

Iter:  5339 time:  0.148  varE:  256.319

Iter:  5340 time:  0.153  varE:  269.428

Iter:  5341 time:  0.145  varE:  280.877

Iter:  5342 time:  0.143  varE:  267.781

Iter:  5343 time:  0.145  varE:  272.739

Iter:  5344 time:  0.142  varE:  279.379

Iter:  5345 time:  0.142  varE:  283.796

Iter:  5346 time:  0.144  varE:  285.242

Iter:  5347 time:  0.145  varE:  275.798

Iter:  5348 time:  0.145  varE:  266.857

Iter:  5349 time:  0.145  varE:  278.597

Iter:  5350 time:  0.15  varE:  290.386

Iter:  5351 time:  0.144  varE:  283.915

Iter:  5352 time:  0.143  varE:  268.538

Iter:  5353 time:  0.145  varE:  274.868

Iter:  5354 time:  0.141  varE:  255.693

Iter:  5355 time:  0.142  varE:  261.13

Iter:  5356 time:  0.142  varE:  258.216

Iter:  5357 time:  0.142  varE:  261.529

Iter:  5358 time:  0.145  varE:  258.956

Iter:  5359 time:  0.143  varE:  261.187

Iter:  5360 time:  0.151  varE:  261.884

Iter:  5361 time:  0.145  varE:  268.478

Iter:  5362 time:  0.148  varE:  271.567

Iter:  5363 time:  0.143  varE:  263.144

Iter:  5364 time:  0.142  varE:  259.672

Iter:  5365 time:  0.143  varE:  254.313

Iter:  5366 time:  0.144  varE:  259.398

Iter:  5367 time:  0.143  varE:  253.315

Iter:  5368 time:  0.141  varE:  254.868

Iter:  5369 time:  0.145  varE:  267.492

Iter:  5370 time:  0.149  varE:  268.547

Iter:  5371 time:  0.142  varE:  283.055

Iter:  5372 time:  0.142  varE:  292.155

Iter:  5373 time:  0.144  varE:  281.966

Iter:  5374 time:  0.146  varE:  282.707

Iter:  5375 time:  0.147  varE:  274.35

Iter:  5376 time:  0.143  varE:  285.832

Iter:  5377 time:  0.142  varE:  286.887

Iter:  5378 time:  0.144  varE:  288.439

Iter:  5379 time:  0.144  varE:  288.103

Iter:  5380 time:  0.149  varE:  280.703

Iter:  5381 time:  0.143  varE:  265.014

Iter:  5382 time:  0.145  varE:  259.046

Iter:  5383 time:  0.149  varE:  256.363

Iter:  5384 time:  0.147  varE:  271.317

Iter:  5385 time:  0.145  varE:  261.451

Iter:  5386 time:  0.144  varE:  255.914

Iter:  5387 time:  0.143  varE:  258.831

Iter:  5388 time:  0.145  varE:  259.983

Iter:  5389 time:  0.146  varE:  249.251

Iter:  5390 time:  0.156  varE:  253.24

Iter:  5391 time:  0.145  varE:  258.176

Iter:  5392 time:  0.144  varE:  270.968

Iter:  5393 time:  0.143  varE:  283.63

Iter:  5394 time:  0.143  varE:  273.742

Iter:  5395 time:  0.145  varE:  268.826

Iter:  5396 time:  0.149  varE:  259.035

Iter:  5397 time:  0.147  varE:  268.967

Iter:  5398 time:  0.143  varE:  278.336

Iter:  5399 time:  0.144  varE:  263.799

Iter:  5400 time:  0.15  varE:  279.366

Iter:  5401 time:  0.142  varE:  278.465

Iter:  5402 time:  0.145  varE:  274.187

Iter:  5403 time:  0.145  varE:  284.476

Iter:  5404 time:  0.145  varE:  278.298

Iter:  5405 time:  0.145  varE:  270.048

Iter:  5406 time:  0.146  varE:  259.872

Iter:  5407 time:  0.143  varE:  247.205

Iter:  5408 time:  0.144  varE:  254.156

Iter:  5409 time:  0.142  varE:  268.765

Iter:  5410 time:  0.149  varE:  274.868

Iter:  5411 time:  0.147  varE:  270.816

Iter:  5412 time:  0.147  varE:  267.652

Iter:  5413 time:  0.146  varE:  255.136

Iter:  5414 time:  0.145  varE:  250.5

Iter:  5415 time:  0.143  varE:  253.58

Iter:  5416 time:  0.145  varE:  274.389

Iter:  5417 time:  0.142  varE:  255.148

Iter:  5418 time:  0.143  varE:  250.137

Iter:  5419 time:  0.146  varE:  252.858

Iter:  5420 time:  0.157  varE:  255.143

Iter:  5421 time:  0.144  varE:  268.003

Iter:  5422 time:  0.143  varE:  254.196

Iter:  5423 time:  0.144  varE:  262.055

Iter:  5424 time:  0.143  varE:  260.461

Iter:  5425 time:  0.143  varE:  260.161

Iter:  5426 time:  0.145  varE:  263.354

Iter:  5427 time:  0.149  varE:  275.564

Iter:  5428 time:  0.146  varE:  265.258

Iter:  5429 time:  0.144  varE:  275.801

Iter:  5430 time:  0.151  varE:  281.308

Iter:  5431 time:  0.142  varE:  273.629

Iter:  5432 time:  0.142  varE:  263.468

Iter:  5433 time:  0.144  varE:  267.932

Iter:  5434 time:  0.143  varE:  270.6

Iter:  5435 time:  0.146  varE:  265.245

Iter:  5436 time:  0.146  varE:  257.586

Iter:  5437 time:  0.146  varE:  270.139

Iter:  5438 time:  0.144  varE:  260.103

Iter:  5439 time:  0.144  varE:  261.924

Iter:  5440 time:  0.148  varE:  265.565

Iter:  5441 time:  0.142  varE:  252.567

Iter:  5442 time:  0.143  varE:  269.8

Iter:  5443 time:  0.147  varE:  273.87

Iter:  5444 time:  0.148  varE:  277.305

Iter:  5445 time:  0.145  varE:  268.838

Iter:  5446 time:  0.145  varE:  278.545

Iter:  5447 time:  0.143  varE:  254.849

Iter:  5448 time:  0.142  varE:  252.245

Iter:  5449 time:  0.146  varE:  255.664

Iter:  5450 time:  0.154  varE:  254.518

Iter:  5451 time:  0.149  varE:  253.98

Iter:  5452 time:  0.144  varE:  274.857

Iter:  5453 time:  0.145  varE:  273.819

Iter:  5454 time:  0.144  varE:  262.667

Iter:  5455 time:  0.142  varE:  258.432

Iter:  5456 time:  0.143  varE:  271.856

Iter:  5457 time:  0.144  varE:  267.342

Iter:  5458 time:  0.145  varE:  273.455

Iter:  5459 time:  0.146  varE:  285.278

Iter:  5460 time:  0.153  varE:  267.555

Iter:  5461 time:  0.143  varE:  261.284

Iter:  5462 time:  0.145  varE:  273.446

Iter:  5463 time:  0.142  varE:  263.475

Iter:  5464 time:  0.144  varE:  266.513

Iter:  5465 time:  0.145  varE:  261.381

Iter:  5466 time:  0.149  varE:  267.823

Iter:  5467 time:  0.145  varE:  258.095

Iter:  5468 time:  0.142  varE:  260.225

Iter:  5469 time:  0.143  varE:  261.267

Iter:  5470 time:  0.148  varE:  257.135

Iter:  5471 time:  0.144  varE:  260.734

Iter:  5472 time:  0.143  varE:  258.268

Iter:  5473 time:  0.142  varE:  266.312

Iter:  5474 time:  0.146  varE:  262.373

Iter:  5475 time:  0.149  varE:  265.671

Iter:  5476 time:  0.147  varE:  268.606

Iter:  5477 time:  0.143  varE:  264.449

Iter:  5478 time:  0.145  varE:  258.049

Iter:  5479 time:  0.142  varE:  279.112

Iter:  5480 time:  0.15  varE:  279.859

Iter:  5481 time:  0.148  varE:  271.093

Iter:  5482 time:  0.146  varE:  282.4

Iter:  5483 time:  0.142  varE:  266.305

Iter:  5484 time:  0.142  varE:  269.972

Iter:  5485 time:  0.142  varE:  274.4

Iter:  5486 time:  0.145  varE:  286.038

Iter:  5487 time:  0.143  varE:  282.601

Iter:  5488 time:  0.143  varE:  285.741

Iter:  5489 time:  0.142  varE:  278.041

Iter:  5490 time:  0.152  varE:  277.626

Iter:  5491 time:  0.145  varE:  269.873

Iter:  5492 time:  0.146  varE:  263.825

Iter:  5493 time:  0.144  varE:  256.847

Iter:  5494 time:  0.147  varE:  255.634

Iter:  5495 time:  0.144  varE:  248.628

Iter:  5496 time:  0.144  varE:  257.651

Iter:  5497 time:  0.143  varE:  269.394

Iter:  5498 time:  0.145  varE:  272.92

Iter:  5499 time:  0.142  varE:  266.731

Iter:  5500 time:  0.149  varE:  267.107

Iter:  5501 time:  0.145  varE:  274.376

Iter:  5502 time:  0.148  varE:  261.103

Iter:  5503 time:  0.147  varE:  261.283

Iter:  5504 time:  0.144  varE:  263.002

Iter:  5505 time:  0.143  varE:  264.777

Iter:  5506 time:  0.143  varE:  260.623

Iter:  5507 time:  0.143  varE:  257.519

Iter:  5508 time:  0.145  varE:  256.649

Iter:  5509 time:  0.144  varE:  272.13

Iter:  5510 time:  0.154  varE:  264.178

Iter:  5511 time:  0.149  varE:  257.74

Iter:  5512 time:  0.144  varE:  271.803

Iter:  5513 time:  0.144  varE:  278.927

Iter:  5514 time:  0.142  varE:  274.074

Iter:  5515 time:  0.144  varE:  274.954

Iter:  5516 time:  0.145  varE:  271.107

Iter:  5517 time:  0.145  varE:  285.033

Iter:  5518 time:  0.145  varE:  286.155

Iter:  5519 time:  0.147  varE:  283.682

Iter:  5520 time:  0.152  varE:  281.985

Iter:  5521 time:  0.144  varE:  272.803

Iter:  5522 time:  0.143  varE:  261.552

Iter:  5523 time:  0.143  varE:  270.279

Iter:  5524 time:  0.142  varE:  276.031

Iter:  5525 time:  0.146  varE:  276.678

Iter:  5526 time:  0.145  varE:  272.236

Iter:  5527 time:  0.149  varE:  259.234

Iter:  5528 time:  0.144  varE:  282.54

Iter:  5529 time:  0.142  varE:  279.503

Iter:  5530 time:  0.148  varE:  280.756

Iter:  5531 time:  0.142  varE:  270.31

Iter:  5532 time:  0.144  varE:  262.748

Iter:  5533 time:  0.143  varE:  259.825

Iter:  5534 time:  0.144  varE:  263.802

Iter:  5535 time:  0.151  varE:  274.349

Iter:  5536 time:  0.143  varE:  272.674

Iter:  5537 time:  0.146  varE:  265.371

Iter:  5538 time:  0.149  varE:  269.381

Iter:  5539 time:  0.146  varE:  271.898

Iter:  5540 time:  0.15  varE:  258.88

Iter:  5541 time:  0.144  varE:  255.88

Iter:  5542 time:  0.142  varE:  255.392

Iter:  5543 time:  0.144  varE:  263.343

Iter:  5544 time:  0.145  varE:  272.885

Iter:  5545 time:  0.151  varE:  272.287

Iter:  5546 time:  0.145  varE:  265.693

Iter:  5547 time:  0.144  varE:  278.351

Iter:  5548 time:  0.143  varE:  276.762

Iter:  5549 time:  0.145  varE:  293.681

Iter:  5550 time:  0.148  varE:  297.138

Iter:  5551 time:  0.145  varE:  284.516

Iter:  5552 time:  0.145  varE:  258.215

Iter:  5553 time:  0.146  varE:  259.422

Iter:  5554 time:  0.146  varE:  269.292

Iter:  5555 time:  0.144  varE:  286.387

Iter:  5556 time:  0.144  varE:  281.173

Iter:  5557 time:  0.144  varE:  274.502

Iter:  5558 time:  0.142  varE:  259.684

Iter:  5559 time:  0.142  varE:  268.604

Iter:  5560 time:  0.148  varE:  279.516

Iter:  5561 time:  0.144  varE:  259.261

Iter:  5562 time:  0.147  varE:  260.386

Iter:  5563 time:  0.147  varE:  279.857

Iter:  5564 time:  0.144  varE:  267.731

Iter:  5565 time:  0.144  varE:  252.503

Iter:  5566 time:  0.144  varE:  258.679

Iter:  5567 time:  0.143  varE:  267.224

Iter:  5568 time:  0.142  varE:  273.462

Iter:  5569 time:  0.143  varE:  265.126

Iter:  5570 time:  0.151  varE:  275.075

Iter:  5571 time:  0.144  varE:  279.379

Iter:  5572 time:  0.149  varE:  267.018

Iter:  5573 time:  0.147  varE:  280.969

Iter:  5574 time:  0.143  varE:  274.513

Iter:  5575 time:  0.144  varE:  280.693

Iter:  5576 time:  0.144  varE:  288.035

Iter:  5577 time:  0.147  varE:  300.081

Iter:  5578 time:  0.142  varE:  295.117

Iter:  5579 time:  0.145  varE:  291.267

Iter:  5580 time:  0.154  varE:  296.547

Iter:  5581 time:  0.149  varE:  303.538

Iter:  5582 time:  0.146  varE:  285.951

Iter:  5583 time:  0.144  varE:  309.587

Iter:  5584 time:  0.144  varE:  311.26

Iter:  5585 time:  0.142  varE:  297.661

Iter:  5586 time:  0.147  varE:  312.244

Iter:  5587 time:  0.148  varE:  300.369

Iter:  5588 time:  0.148  varE:  299.216

Iter:  5589 time:  0.145  varE:  301.515

Iter:  5590 time:  0.151  varE:  280.656

Iter:  5591 time:  0.144  varE:  287.115

Iter:  5592 time:  0.142  varE:  293.259

Iter:  5593 time:  0.148  varE:  294.225

Iter:  5594 time:  0.145  varE:  291.285

Iter:  5595 time:  0.146  varE:  297.125

Iter:  5596 time:  0.147  varE:  308.975

Iter:  5597 time:  0.144  varE:  302.282

Iter:  5598 time:  0.143  varE:  300.964

Iter:  5599 time:  0.143  varE:  284.73

Iter:  5600 time:  0.147  varE:  271.957

Iter:  5601 time:  0.142  varE:  276.117

Iter:  5602 time:  0.142  varE:  260.489

Iter:  5603 time:  0.142  varE:  271.766

Iter:  5604 time:  0.143  varE:  271.219

Iter:  5605 time:  0.142  varE:  269.013

Iter:  5606 time:  0.142  varE:  277.177

Iter:  5607 time:  0.143  varE:  282.7

Iter:  5608 time:  0.142  varE:  275.649

Iter:  5609 time:  0.143  varE:  265.019

Iter:  5610 time:  0.15  varE:  266.548

Iter:  5611 time:  0.141  varE:  268.888

Iter:  5612 time:  0.142  varE:  293.018

Iter:  5613 time:  0.142  varE:  276.721

Iter:  5614 time:  0.142  varE:  283.22

Iter:  5615 time:  0.142  varE:  279.936

Iter:  5616 time:  0.142  varE:  278.464

Iter:  5617 time:  0.141  varE:  268.178

Iter:  5618 time:  0.142  varE:  272.877

Iter:  5619 time:  0.143  varE:  279.112

Iter:  5620 time:  0.149  varE:  256.768

Iter:  5621 time:  0.144  varE:  268.567

Iter:  5622 time:  0.146  varE:  261.801

Iter:  5623 time:  0.147  varE:  268.56

Iter:  5624 time:  0.145  varE:  263.846

Iter:  5625 time:  0.142  varE:  271.588

Iter:  5626 time:  0.143  varE:  265.884

Iter:  5627 time:  0.143  varE:  275.674

Iter:  5628 time:  0.144  varE:  273.447

Iter:  5629 time:  0.142  varE:  277.55

Iter:  5630 time:  0.148  varE:  270.169

Iter:  5631 time:  0.144  varE:  264.352

Iter:  5632 time:  0.144  varE:  264.779

Iter:  5633 time:  0.145  varE:  266.691

Iter:  5634 time:  0.145  varE:  256.697

Iter:  5635 time:  0.148  varE:  253.7

Iter:  5636 time:  0.143  varE:  250.976

Iter:  5637 time:  0.145  varE:  267.172

Iter:  5638 time:  0.143  varE:  271.984

Iter:  5639 time:  0.145  varE:  260.631

Iter:  5640 time:  0.15  varE:  260.092

Iter:  5641 time:  0.148  varE:  257.731

Iter:  5642 time:  0.147  varE:  255.152

Iter:  5643 time:  0.144  varE:  262.238

Iter:  5644 time:  0.144  varE:  257.555

Iter:  5645 time:  0.142  varE:  273.057

Iter:  5646 time:  0.144  varE:  287.448

Iter:  5647 time:  0.149  varE:  263.656

Iter:  5648 time:  0.149  varE:  263.723

Iter:  5649 time:  0.144  varE:  270.942

Iter:  5650 time:  0.151  varE:  276.498

Iter:  5651 time:  0.142  varE:  271.528

Iter:  5652 time:  0.144  varE:  268.97

Iter:  5653 time:  0.148  varE:  260.806

Iter:  5654 time:  0.148  varE:  263.027

Iter:  5655 time:  0.145  varE:  269.906

Iter:  5656 time:  0.144  varE:  255.074

Iter:  5657 time:  0.143  varE:  269.327

Iter:  5658 time:  0.144  varE:  272.232

Iter:  5659 time:  0.145  varE:  269.494

Iter:  5660 time:  0.162  varE:  275.697

Iter:  5661 time:  0.146  varE:  277.566

Iter:  5662 time:  0.144  varE:  277.882

Iter:  5663 time:  0.143  varE:  273.186

Iter:  5664 time:  0.143  varE:  262.064

Iter:  5665 time:  0.147  varE:  243.325

Iter:  5666 time:  0.15  varE:  241.319

Iter:  5667 time:  0.146  varE:  259.334

Iter:  5668 time:  0.143  varE:  267.829

Iter:  5669 time:  0.144  varE:  261.976

Iter:  5670 time:  0.149  varE:  265

Iter:  5671 time:  0.142  varE:  277.688

Iter:  5672 time:  0.144  varE:  265.794

Iter:  5673 time:  0.144  varE:  260.974

Iter:  5674 time:  0.147  varE:  264.235

Iter:  5675 time:  0.147  varE:  256.89

Iter:  5676 time:  0.144  varE:  251.676

Iter:  5677 time:  0.144  varE:  245.334

Iter:  5678 time:  0.144  varE:  237.126

Iter:  5679 time:  0.142  varE:  237.559

Iter:  5680 time:  0.153  varE:  245.184

Iter:  5681 time:  0.148  varE:  267.984

Iter:  5682 time:  0.147  varE:  268.241

Iter:  5683 time:  0.144  varE:  261.961

Iter:  5684 time:  0.144  varE:  260.291

Iter:  5685 time:  0.142  varE:  269.615

Iter:  5686 time:  0.145  varE:  269.592

Iter:  5687 time:  0.146  varE:  276.886

Iter:  5688 time:  0.147  varE:  264.537

Iter:  5689 time:  0.146  varE:  256.618

Iter:  5690 time:  0.15  varE:  251.222

Iter:  5691 time:  0.143  varE:  263.148

Iter:  5692 time:  0.143  varE:  259.151

Iter:  5693 time:  0.143  varE:  256.953

Iter:  5694 time:  0.146  varE:  246.447

Iter:  5695 time:  0.148  varE:  245.86

Iter:  5696 time:  0.146  varE:  258.93

Iter:  5697 time:  0.147  varE:  254.73

Iter:  5698 time:  0.143  varE:  266.232

Iter:  5699 time:  0.143  varE:  249.414

Iter:  5700 time:  0.15  varE:  254.939

Iter:  5701 time:  0.142  varE:  269.209

Iter:  5702 time:  0.144  varE:  264.407

Iter:  5703 time:  0.147  varE:  278.929

Iter:  5704 time:  0.149  varE:  277.164

Iter:  5705 time:  0.144  varE:  276.231

Iter:  5706 time:  0.142  varE:  268.963

Iter:  5707 time:  0.142  varE:  258.185

Iter:  5708 time:  0.142  varE:  267.826

Iter:  5709 time:  0.143  varE:  275.384

Iter:  5710 time:  0.151  varE:  255.831

Iter:  5711 time:  0.143  varE:  259.384

Iter:  5712 time:  0.141  varE:  242.961

Iter:  5713 time:  0.144  varE:  234.528

Iter:  5714 time:  0.145  varE:  250.903

Iter:  5715 time:  0.147  varE:  254.619

Iter:  5716 time:  0.145  varE:  251.801

Iter:  5717 time:  0.145  varE:  254.326

Iter:  5718 time:  0.142  varE:  264.335

Iter:  5719 time:  0.144  varE:  263.11

Iter:  5720 time:  0.149  varE:  261.998

Iter:  5721 time:  0.142  varE:  270.368

Iter:  5722 time:  0.143  varE:  255.551

Iter:  5723 time:  0.145  varE:  271.942

Iter:  5724 time:  0.147  varE:  282.548

Iter:  5725 time:  0.143  varE:  283.923

Iter:  5726 time:  0.145  varE:  272.517

Iter:  5727 time:  0.146  varE:  271.067

Iter:  5728 time:  0.144  varE:  272.105

Iter:  5729 time:  0.143  varE:  267.344

Iter:  5730 time:  0.151  varE:  273.933

Iter:  5731 time:  0.146  varE:  275.708

Iter:  5732 time:  0.15  varE:  284.987

Iter:  5733 time:  0.148  varE:  274.75

Iter:  5734 time:  0.143  varE:  285.244

Iter:  5735 time:  0.144  varE:  288.826

Iter:  5736 time:  0.142  varE:  289.235

Iter:  5737 time:  0.145  varE:  278.927

Iter:  5738 time:  0.144  varE:  296.261

Iter:  5739 time:  0.147  varE:  287.252

Iter:  5740 time:  0.154  varE:  267.456

Iter:  5741 time:  0.158  varE:  267.201

Iter:  5742 time:  0.143  varE:  265.741

Iter:  5743 time:  0.142  varE:  271.281

Iter:  5744 time:  0.143  varE:  280.511

Iter:  5745 time:  0.142  varE:  280.38

Iter:  5746 time:  0.142  varE:  266.478

Iter:  5747 time:  0.143  varE:  267.035

Iter:  5748 time:  0.144  varE:  265.029

Iter:  5749 time:  0.143  varE:  267.108

Iter:  5750 time:  0.149  varE:  265.727

Iter:  5751 time:  0.144  varE:  275.654

Iter:  5752 time:  0.145  varE:  276.07

Iter:  5753 time:  0.145  varE:  275.283

Iter:  5754 time:  0.147  varE:  265.992

Iter:  5755 time:  0.147  varE:  270.837

Iter:  5756 time:  0.144  varE:  270.725

Iter:  5757 time:  0.143  varE:  280.607

Iter:  5758 time:  0.142  varE:  282.289

Iter:  5759 time:  0.143  varE:  281.324

Iter:  5760 time:  0.148  varE:  279.883

Iter:  5761 time:  0.142  varE:  279.69

Iter:  5762 time:  0.143  varE:  273.377

Iter:  5763 time:  0.143  varE:  289.75

Iter:  5764 time:  0.144  varE:  284.026

Iter:  5765 time:  0.143  varE:  277.386

Iter:  5766 time:  0.142  varE:  279.509

Iter:  5767 time:  0.144  varE:  275.86

Iter:  5768 time:  0.144  varE:  278.462

Iter:  5769 time:  0.143  varE:  279.794

Iter:  5770 time:  0.151  varE:  282.813

Iter:  5771 time:  0.143  varE:  267.78

Iter:  5772 time:  0.144  varE:  265.954

Iter:  5773 time:  0.143  varE:  268.74

Iter:  5774 time:  0.142  varE:  266.853

Iter:  5775 time:  0.142  varE:  266.503

Iter:  5776 time:  0.142  varE:  273.675

Iter:  5777 time:  0.144  varE:  288.659

Iter:  5778 time:  0.146  varE:  287.817

Iter:  5779 time:  0.146  varE:  267.19

Iter:  5780 time:  0.15  varE:  261.424

Iter:  5781 time:  0.143  varE:  253.082

Iter:  5782 time:  0.142  varE:  263.133

Iter:  5783 time:  0.143  varE:  279.124

Iter:  5784 time:  0.142  varE:  277.344

Iter:  5785 time:  0.142  varE:  284.943

Iter:  5786 time:  0.142  varE:  269.225

Iter:  5787 time:  0.142  varE:  269.142

Iter:  5788 time:  0.143  varE:  268.224

Iter:  5789 time:  0.143  varE:  272.243

Iter:  5790 time:  0.151  varE:  279.545

Iter:  5791 time:  0.143  varE:  279.378

Iter:  5792 time:  0.145  varE:  276.008

Iter:  5793 time:  0.144  varE:  271.543

Iter:  5794 time:  0.145  varE:  264.281

Iter:  5795 time:  0.147  varE:  261.781

Iter:  5796 time:  0.147  varE:  286.875

Iter:  5797 time:  0.144  varE:  293.545

Iter:  5798 time:  0.143  varE:  276.955

Iter:  5799 time:  0.143  varE:  280.428

Iter:  5800 time:  0.149  varE:  267.299

Iter:  5801 time:  0.144  varE:  261.54

Iter:  5802 time:  0.144  varE:  269.866

Iter:  5803 time:  0.145  varE:  268.421

Iter:  5804 time:  0.142  varE:  261.099

Iter:  5805 time:  0.142  varE:  263.266

Iter:  5806 time:  0.142  varE:  249.952

Iter:  5807 time:  0.142  varE:  247.59

Iter:  5808 time:  0.143  varE:  280.047

Iter:  5809 time:  0.142  varE:  268.494

Iter:  5810 time:  0.15  varE:  270.565

Iter:  5811 time:  0.143  varE:  269.024

Iter:  5812 time:  0.144  varE:  281.586

Iter:  5813 time:  0.143  varE:  276.146

Iter:  5814 time:  0.143  varE:  274.36

Iter:  5815 time:  0.144  varE:  277.919

Iter:  5816 time:  0.142  varE:  275.987

Iter:  5817 time:  0.145  varE:  275.469

Iter:  5818 time:  0.148  varE:  269.773

Iter:  5819 time:  0.143  varE:  275.925

Iter:  5820 time:  0.149  varE:  272.763

Iter:  5821 time:  0.142  varE:  296.301

Iter:  5822 time:  0.143  varE:  283.144

Iter:  5823 time:  0.146  varE:  278.688

Iter:  5824 time:  0.143  varE:  279.158

Iter:  5825 time:  0.142  varE:  290.654

Iter:  5826 time:  0.145  varE:  302.512

Iter:  5827 time:  0.143  varE:  291.649

Iter:  5828 time:  0.142  varE:  277.025

Iter:  5829 time:  0.142  varE:  271.989

Iter:  5830 time:  0.15  varE:  276.126

Iter:  5831 time:  0.145  varE:  277.615

Iter:  5832 time:  0.147  varE:  266.708

Iter:  5833 time:  0.146  varE:  269.097

Iter:  5834 time:  0.142  varE:  286.886

Iter:  5835 time:  0.142  varE:  300.451

Iter:  5836 time:  0.142  varE:  287.283

Iter:  5837 time:  0.144  varE:  276.96

Iter:  5838 time:  0.143  varE:  271.184

Iter:  5839 time:  0.145  varE:  291.048

Iter:  5840 time:  0.156  varE:  291.763

Iter:  5841 time:  0.145  varE:  275.886

Iter:  5842 time:  0.142  varE:  255.565

Iter:  5843 time:  0.142  varE:  267.149

Iter:  5844 time:  0.143  varE:  271.511

Iter:  5845 time:  0.143  varE:  288.703

Iter:  5846 time:  0.144  varE:  296.05

Iter:  5847 time:  0.143  varE:  280.894

Iter:  5848 time:  0.142  varE:  272.067

Iter:  5849 time:  0.142  varE:  277.18

Iter:  5850 time:  0.149  varE:  291.629

Iter:  5851 time:  0.141  varE:  277.104

Iter:  5852 time:  0.142  varE:  262.341

Iter:  5853 time:  0.142  varE:  278.798

Iter:  5854 time:  0.142  varE:  276.242

Iter:  5855 time:  0.142  varE:  274.954

Iter:  5856 time:  0.142  varE:  279.916

Iter:  5857 time:  0.142  varE:  278.727

Iter:  5858 time:  0.142  varE:  274.82

Iter:  5859 time:  0.142  varE:  272.718

Iter:  5860 time:  0.148  varE:  269.602

Iter:  5861 time:  0.142  varE:  295.082

Iter:  5862 time:  0.142  varE:  280.066

Iter:  5863 time:  0.142  varE:  275.453

Iter:  5864 time:  0.142  varE:  275.91

Iter:  5865 time:  0.141  varE:  275.22

Iter:  5866 time:  0.142  varE:  286.694

Iter:  5867 time:  0.142  varE:  286.394

Iter:  5868 time:  0.142  varE:  286.69

Iter:  5869 time:  0.142  varE:  278.86

Iter:  5870 time:  0.148  varE:  261.016

Iter:  5871 time:  0.142  varE:  278.801

Iter:  5872 time:  0.142  varE:  258.244

Iter:  5873 time:  0.142  varE:  271.879

Iter:  5874 time:  0.141  varE:  267.697

Iter:  5875 time:  0.142  varE:  278.796

Iter:  5876 time:  0.142  varE:  262.135

Iter:  5877 time:  0.142  varE:  273.337

Iter:  5878 time:  0.142  varE:  276.791

Iter:  5879 time:  0.142  varE:  287.886

Iter:  5880 time:  0.148  varE:  280.788

Iter:  5881 time:  0.141  varE:  278.01

Iter:  5882 time:  0.142  varE:  276.903

Iter:  5883 time:  0.142  varE:  260.823

Iter:  5884 time:  0.142  varE:  259.463

Iter:  5885 time:  0.142  varE:  247.771

Iter:  5886 time:  0.142  varE:  245.818

Iter:  5887 time:  0.141  varE:  265.9

Iter:  5888 time:  0.142  varE:  270.387

Iter:  5889 time:  0.142  varE:  287.356

Iter:  5890 time:  0.149  varE:  291.248

Iter:  5891 time:  0.141  varE:  282.883

Iter:  5892 time:  0.142  varE:  276.561

Iter:  5893 time:  0.142  varE:  269.031

Iter:  5894 time:  0.142  varE:  271.414

Iter:  5895 time:  0.142  varE:  275.063

Iter:  5896 time:  0.142  varE:  276.019

Iter:  5897 time:  0.142  varE:  289.686

Iter:  5898 time:  0.142  varE:  279.105

Iter:  5899 time:  0.142  varE:  277.921

Iter:  5900 time:  0.148  varE:  262.826

Iter:  5901 time:  0.142  varE:  260.202

Iter:  5902 time:  0.142  varE:  263.748

Iter:  5903 time:  0.141  varE:  252.953

Iter:  5904 time:  0.142  varE:  267.363

Iter:  5905 time:  0.145  varE:  257.776

Iter:  5906 time:  0.145  varE:  266.61

Iter:  5907 time:  0.142  varE:  281.098

Iter:  5908 time:  0.142  varE:  264.706

Iter:  5909 time:  0.142  varE:  257.728

Iter:  5910 time:  0.148  varE:  266.447

Iter:  5911 time:  0.142  varE:  266.15

Iter:  5912 time:  0.142  varE:  268.809

Iter:  5913 time:  0.142  varE:  267.726

Iter:  5914 time:  0.142  varE:  255.307

Iter:  5915 time:  0.142  varE:  262.594

Iter:  5916 time:  0.142  varE:  257.081

Iter:  5917 time:  0.141  varE:  260.401

Iter:  5918 time:  0.142  varE:  248.387

Iter:  5919 time:  0.142  varE:  256.15

Iter:  5920 time:  0.148  varE:  257.926

Iter:  5921 time:  0.142  varE:  259.427

Iter:  5922 time:  0.142  varE:  270.921

Iter:  5923 time:  0.142  varE:  274.695

Iter:  5924 time:  0.142  varE:  262.562

Iter:  5925 time:  0.141  varE:  266.592

Iter:  5926 time:  0.142  varE:  269.166

Iter:  5927 time:  0.142  varE:  273.166

Iter:  5928 time:  0.142  varE:  270.019

Iter:  5929 time:  0.142  varE:  261.326

Iter:  5930 time:  0.148  varE:  265.068

Iter:  5931 time:  0.142  varE:  276.562

Iter:  5932 time:  0.142  varE:  271.614

Iter:  5933 time:  0.142  varE:  261.829

Iter:  5934 time:  0.142  varE:  266.027

Iter:  5935 time:  0.141  varE:  263.127

Iter:  5936 time:  0.142  varE:  248.078

Iter:  5937 time:  0.142  varE:  265.179

Iter:  5938 time:  0.142  varE:  271.803

Iter:  5939 time:  0.142  varE:  285.614

Iter:  5940 time:  0.149  varE:  268.657

Iter:  5941 time:  0.141  varE:  273.763

Iter:  5942 time:  0.142  varE:  273.286

Iter:  5943 time:  0.142  varE:  270.253

Iter:  5944 time:  0.142  varE:  270.566

Iter:  5945 time:  0.142  varE:  261.406

Iter:  5946 time:  0.142  varE:  269.242

Iter:  5947 time:  0.142  varE:  267.476

Iter:  5948 time:  0.141  varE:  259.805

Iter:  5949 time:  0.142  varE:  270.056

Iter:  5950 time:  0.148  varE:  266.189

Iter:  5951 time:  0.151  varE:  270.317

Iter:  5952 time:  0.142  varE:  279.146

Iter:  5953 time:  0.142  varE:  270.851

Iter:  5954 time:  0.142  varE:  270.443

Iter:  5955 time:  0.141  varE:  253.409

Iter:  5956 time:  0.142  varE:  252.732

Iter:  5957 time:  0.142  varE:  251.906

Iter:  5958 time:  0.142  varE:  257.688

Iter:  5959 time:  0.142  varE:  269.949

Iter:  5960 time:  0.149  varE:  273.802

Iter:  5961 time:  0.141  varE:  251.851

Iter:  5962 time:  0.142  varE:  259.331

Iter:  5963 time:  0.142  varE:  254.203

Iter:  5964 time:  0.142  varE:  269.082

Iter:  5965 time:  0.142  varE:  261.485

Iter:  5966 time:  0.142  varE:  248.155

Iter:  5967 time:  0.142  varE:  248.404

Iter:  5968 time:  0.142  varE:  246.917

Iter:  5969 time:  0.143  varE:  239.267

Iter:  5970 time:  0.149  varE:  241.218

Iter:  5971 time:  0.142  varE:  229.432

Iter:  5972 time:  0.143  varE:  247.418

Iter:  5973 time:  0.142  varE:  247.28

Iter:  5974 time:  0.145  varE:  248.672

Iter:  5975 time:  0.144  varE:  254.553

Iter:  5976 time:  0.15  varE:  265.212

Iter:  5977 time:  0.149  varE:  260.523

Iter:  5978 time:  0.143  varE:  257.662

Iter:  5979 time:  0.142  varE:  264.925

Iter:  5980 time:  0.149  varE:  256.61

Iter:  5981 time:  0.143  varE:  240.263

Iter:  5982 time:  0.142  varE:  247.549

Iter:  5983 time:  0.145  varE:  246.064

Iter:  5984 time:  0.143  varE:  245.025

Iter:  5985 time:  0.145  varE:  251.778

Iter:  5986 time:  0.145  varE:  249.13

Iter:  5987 time:  0.147  varE:  246.812

Iter:  5988 time:  0.146  varE:  253.985

Iter:  5989 time:  0.145  varE:  249.179

Iter:  5990 time:  0.153  varE:  257.387

Iter:  5991 time:  0.149  varE:  268.09

Iter:  5992 time:  0.144  varE:  260.796

Iter:  5993 time:  0.144  varE:  256.328

Iter:  5994 time:  0.143  varE:  260.331

Iter:  5995 time:  0.145  varE:  260.169

Iter:  5996 time:  0.144  varE:  253.605

Iter:  5997 time:  0.146  varE:  256.399

Iter:  5998 time:  0.146  varE:  237.024

Iter:  5999 time:  0.144  varE:  247.293

Iter:  6000 time:  0.151  varE:  248.944

Iter:  6001 time:  0.146  varE:  247.087

Iter:  6002 time:  0.147  varE:  261.5

Iter:  6003 time:  0.147  varE:  261.459

Iter:  6004 time:  0.146  varE:  259.589

Iter:  6005 time:  0.142  varE:  254.024

Iter:  6006 time:  0.143  varE:  251.251

Iter:  6007 time:  0.145  varE:  266.075

Iter:  6008 time:  0.147  varE:  255.502

Iter:  6009 time:  0.146  varE:  247.319

Iter:  6010 time:  0.155  varE:  258.125

Iter:  6011 time:  0.146  varE:  258.528

Iter:  6012 time:  0.143  varE:  254.299

Iter:  6013 time:  0.144  varE:  240.165

Iter:  6014 time:  0.145  varE:  242.064

Iter:  6015 time:  0.147  varE:  241.65

Iter:  6016 time:  0.147  varE:  237.017

Iter:  6017 time:  0.143  varE:  230.7

Iter:  6018 time:  0.145  varE:  245.705

Iter:  6019 time:  0.146  varE:  240.988

Iter:  6020 time:  0.151  varE:  248.001

Iter:  6021 time:  0.148  varE:  239.225

Iter:  6022 time:  0.147  varE:  236.812

Iter:  6023 time:  0.143  varE:  237.915

Iter:  6024 time:  0.145  varE:  256.436

Iter:  6025 time:  0.146  varE:  262.069

Iter:  6026 time:  0.149  varE:  255.748

Iter:  6027 time:  0.146  varE:  260.172

Iter:  6028 time:  0.143  varE:  249.815

Iter:  6029 time:  0.146  varE:  250.179

Iter:  6030 time:  0.151  varE:  263.58

Iter:  6031 time:  0.145  varE:  255.371

Iter:  6032 time:  0.15  varE:  250.622

Iter:  6033 time:  0.143  varE:  256.932

Iter:  6034 time:  0.142  varE:  260.68

Iter:  6035 time:  0.141  varE:  275.049

Iter:  6036 time:  0.143  varE:  267.809

Iter:  6037 time:  0.143  varE:  258.031

Iter:  6038 time:  0.144  varE:  274.74

Iter:  6039 time:  0.142  varE:  272.145

Iter:  6040 time:  0.152  varE:  262.145

Iter:  6041 time:  0.146  varE:  253.593

Iter:  6042 time:  0.142  varE:  257.831

Iter:  6043 time:  0.147  varE:  269.609

Iter:  6044 time:  0.148  varE:  283.934

Iter:  6045 time:  0.144  varE:  269.233

Iter:  6046 time:  0.143  varE:  274.736

Iter:  6047 time:  0.144  varE:  277.953

Iter:  6048 time:  0.148  varE:  282.581

Iter:  6049 time:  0.148  varE:  265.521

Iter:  6050 time:  0.156  varE:  249.32

Iter:  6051 time:  0.143  varE:  254.487

Iter:  6052 time:  0.146  varE:  258.489

Iter:  6053 time:  0.145  varE:  252.793

Iter:  6054 time:  0.147  varE:  257.998

Iter:  6055 time:  0.145  varE:  255.173

Iter:  6056 time:  0.147  varE:  240.466

Iter:  6057 time:  0.143  varE:  244.824

Iter:  6058 time:  0.145  varE:  251.933

Iter:  6059 time:  0.145  varE:  255.741

Iter:  6060 time:  0.157  varE:  245.15

Iter:  6061 time:  0.148  varE:  244.347

Iter:  6062 time:  0.143  varE:  253.838

Iter:  6063 time:  0.144  varE:  257.815

Iter:  6064 time:  0.143  varE:  267.07

Iter:  6065 time:  0.147  varE:  264.981

Iter:  6066 time:  0.146  varE:  264.974

Iter:  6067 time:  0.15  varE:  253.113

Iter:  6068 time:  0.149  varE:  246.925

Iter:  6069 time:  0.144  varE:  247.55

Iter:  6070 time:  0.152  varE:  272.328

Iter:  6071 time:  0.146  varE:  278.753

Iter:  6072 time:  0.143  varE:  281.247

Iter:  6073 time:  0.15  varE:  284.358

Iter:  6074 time:  0.146  varE:  283.934

Iter:  6075 time:  0.141  varE:  273.592

Iter:  6076 time:  0.143  varE:  281.315

Iter:  6077 time:  0.142  varE:  286.442

Iter:  6078 time:  0.144  varE:  278.374

Iter:  6079 time:  0.143  varE:  273.814

Iter:  6080 time:  0.15  varE:  279.725

Iter:  6081 time:  0.147  varE:  275.917

Iter:  6082 time:  0.144  varE:  270.442

Iter:  6083 time:  0.147  varE:  291.735

Iter:  6084 time:  0.148  varE:  282.67

Iter:  6085 time:  0.143  varE:  276.891

Iter:  6086 time:  0.145  varE:  277.332

Iter:  6087 time:  0.145  varE:  273.322

Iter:  6088 time:  0.146  varE:  278.292

Iter:  6089 time:  0.147  varE:  285.539

Iter:  6090 time:  0.155  varE:  283.505

Iter:  6091 time:  0.143  varE:  270.635

Iter:  6092 time:  0.143  varE:  272.107

Iter:  6093 time:  0.142  varE:  273.409

Iter:  6094 time:  0.142  varE:  289.21

Iter:  6095 time:  0.141  varE:  273.508

Iter:  6096 time:  0.142  varE:  271.795

Iter:  6097 time:  0.142  varE:  281.816

Iter:  6098 time:  0.142  varE:  279.606

Iter:  6099 time:  0.142  varE:  296.852

Iter:  6100 time:  0.148  varE:  280.32

Iter:  6101 time:  0.143  varE:  277.483

Iter:  6102 time:  0.142  varE:  285.45

Iter:  6103 time:  0.142  varE:  275.358

Iter:  6104 time:  0.144  varE:  283.163

Iter:  6105 time:  0.143  varE:  284.434

Iter:  6106 time:  0.145  varE:  288.44

Iter:  6107 time:  0.146  varE:  292.463

Iter:  6108 time:  0.145  varE:  287.024

Iter:  6109 time:  0.147  varE:  285.242

Iter:  6110 time:  0.15  varE:  284.625

Iter:  6111 time:  0.144  varE:  274.112

Iter:  6112 time:  0.145  varE:  273.053

Iter:  6113 time:  0.145  varE:  283.157

Iter:  6114 time:  0.148  varE:  283.175

Iter:  6115 time:  0.147  varE:  274.212

Iter:  6116 time:  0.144  varE:  265.443

Iter:  6117 time:  0.143  varE:  268.538

Iter:  6118 time:  0.143  varE:  263.399

Iter:  6119 time:  0.142  varE:  266.575

Iter:  6120 time:  0.149  varE:  263.125

Iter:  6121 time:  0.145  varE:  259.666

Iter:  6122 time:  0.145  varE:  256.623

Iter:  6123 time:  0.146  varE:  287.277

Iter:  6124 time:  0.15  varE:  277.279

Iter:  6125 time:  0.145  varE:  287.45

Iter:  6126 time:  0.143  varE:  275.541

Iter:  6127 time:  0.144  varE:  284.46

Iter:  6128 time:  0.144  varE:  288.317

Iter:  6129 time:  0.143  varE:  292.462

Iter:  6130 time:  0.155  varE:  292.832

Iter:  6131 time:  0.148  varE:  296.733

Iter:  6132 time:  0.143  varE:  296.66

Iter:  6133 time:  0.143  varE:  292.441

Iter:  6134 time:  0.144  varE:  285.92

Iter:  6135 time:  0.142  varE:  283.57

Iter:  6136 time:  0.144  varE:  279.65

Iter:  6137 time:  0.143  varE:  286.907

Iter:  6138 time:  0.145  varE:  286.529

Iter:  6139 time:  0.144  varE:  275.222

Iter:  6140 time:  0.155  varE:  280.286

Iter:  6141 time:  0.144  varE:  267.962

Iter:  6142 time:  0.144  varE:  272.67

Iter:  6143 time:  0.143  varE:  271.129

Iter:  6144 time:  0.145  varE:  275.46

Iter:  6145 time:  0.143  varE:  295.897

Iter:  6146 time:  0.143  varE:  279.438

Iter:  6147 time:  0.142  varE:  259.858

Iter:  6148 time:  0.147  varE:  264.101

Iter:  6149 time:  0.153  varE:  262.289

Iter:  6150 time:  0.153  varE:  282.264

Iter:  6151 time:  0.145  varE:  277.147

Iter:  6152 time:  0.143  varE:  271.49

Iter:  6153 time:  0.143  varE:  291.162

Iter:  6154 time:  0.143  varE:  283.502

Iter:  6155 time:  0.147  varE:  272.804

Iter:  6156 time:  0.147  varE:  276.839

Iter:  6157 time:  0.151  varE:  262.46

Iter:  6158 time:  0.143  varE:  286.648

Iter:  6159 time:  0.143  varE:  288.427

Iter:  6160 time:  0.15  varE:  286.368

Iter:  6161 time:  0.141  varE:  297.49

Iter:  6162 time:  0.144  varE:  279.854

Iter:  6163 time:  0.144  varE:  278.751

Iter:  6164 time:  0.149  varE:  293.109

Iter:  6165 time:  0.147  varE:  295.778

Iter:  6166 time:  0.144  varE:  290.967

Iter:  6167 time:  0.144  varE:  297.711

Iter:  6168 time:  0.142  varE:  304.998

Iter:  6169 time:  0.142  varE:  271.322

Iter:  6170 time:  0.153  varE:  269.484

Iter:  6171 time:  0.148  varE:  284.037

Iter:  6172 time:  0.147  varE:  275.307

Iter:  6173 time:  0.144  varE:  280.395

Iter:  6174 time:  0.145  varE:  268.475

Iter:  6175 time:  0.143  varE:  270.98

Iter:  6176 time:  0.142  varE:  274.984

Iter:  6177 time:  0.145  varE:  286.017

Iter:  6178 time:  0.143  varE:  277.156

Iter:  6179 time:  0.144  varE:  285.232

Iter:  6180 time:  0.151  varE:  269.034

Iter:  6181 time:  0.143  varE:  268.154

Iter:  6182 time:  0.145  varE:  264.477

Iter:  6183 time:  0.144  varE:  265.926

Iter:  6184 time:  0.145  varE:  270.689

Iter:  6185 time:  0.142  varE:  288.74

Iter:  6186 time:  0.144  varE:  283.476

Iter:  6187 time:  0.145  varE:  288.598

Iter:  6188 time:  0.145  varE:  287.166

Iter:  6189 time:  0.147  varE:  273.207

Iter:  6190 time:  0.151  varE:  273.306

Iter:  6191 time:  0.144  varE:  293.233

Iter:  6192 time:  0.144  varE:  280.015

Iter:  6193 time:  0.143  varE:  290.787

Iter:  6194 time:  0.142  varE:  292.786

Iter:  6195 time:  0.144  varE:  295.337

Iter:  6196 time:  0.15  varE:  290.149

Iter:  6197 time:  0.147  varE:  265.852

Iter:  6198 time:  0.143  varE:  282.785

Iter:  6199 time:  0.144  varE:  276.285

Iter:  6200 time:  0.151  varE:  271.636

Iter:  6201 time:  0.142  varE:  269.191

Iter:  6202 time:  0.144  varE:  257.279

Iter:  6203 time:  0.143  varE:  276.161

Iter:  6204 time:  0.146  varE:  276.623

Iter:  6205 time:  0.147  varE:  297.95

Iter:  6206 time:  0.144  varE:  284.63

Iter:  6207 time:  0.143  varE:  279.022

Iter:  6208 time:  0.142  varE:  285.993

Iter:  6209 time:  0.143  varE:  286.911

Iter:  6210 time:  0.15  varE:  285.579

Iter:  6211 time:  0.144  varE:  288.831

Iter:  6212 time:  0.142  varE:  287.6

Iter:  6213 time:  0.144  varE:  274.904

Iter:  6214 time:  0.147  varE:  271.096

Iter:  6215 time:  0.147  varE:  280.599

Iter:  6216 time:  0.144  varE:  275.16

Iter:  6217 time:  0.145  varE:  269.125

Iter:  6218 time:  0.144  varE:  272.532

Iter:  6219 time:  0.143  varE:  284.67

Iter:  6220 time:  0.151  varE:  289.136

Iter:  6221 time:  0.145  varE:  294.829

Iter:  6222 time:  0.147  varE:  291.18

Iter:  6223 time:  0.144  varE:  287.272

Iter:  6224 time:  0.142  varE:  281.588

Iter:  6225 time:  0.143  varE:  281.009

Iter:  6226 time:  0.143  varE:  285.756

Iter:  6227 time:  0.144  varE:  296.329

Iter:  6228 time:  0.144  varE:  290.251

Iter:  6229 time:  0.142  varE:  285.541

Iter:  6230 time:  0.152  varE:  287.74

Iter:  6231 time:  0.148  varE:  285.481

Iter:  6232 time:  0.149  varE:  278.801

Iter:  6233 time:  0.145  varE:  290.262

Iter:  6234 time:  0.142  varE:  290.01

Iter:  6235 time:  0.142  varE:  280.448

Iter:  6236 time:  0.143  varE:  287.344

Iter:  6237 time:  0.143  varE:  276.976

Iter:  6238 time:  0.145  varE:  273.721

Iter:  6239 time:  0.142  varE:  283.275

Iter:  6240 time:  0.151  varE:  304.92

Iter:  6241 time:  0.146  varE:  288.64

Iter:  6242 time:  0.143  varE:  289.538

Iter:  6243 time:  0.146  varE:  296.565

Iter:  6244 time:  0.147  varE:  282.346

Iter:  6245 time:  0.145  varE:  299.575

Iter:  6246 time:  0.145  varE:  291.107

Iter:  6247 time:  0.143  varE:  276.872

Iter:  6248 time:  0.142  varE:  280.928

Iter:  6249 time:  0.142  varE:  272.112

Iter:  6250 time:  0.149  varE:  300.785

Iter:  6251 time:  0.142  varE:  297.435

Iter:  6252 time:  0.142  varE:  286.041

Iter:  6253 time:  0.145  varE:  255.346

Iter:  6254 time:  0.144  varE:  267.632

Iter:  6255 time:  0.148  varE:  273.24

Iter:  6256 time:  0.146  varE:  279.186

Iter:  6257 time:  0.147  varE:  290.924

Iter:  6258 time:  0.143  varE:  287.666

Iter:  6259 time:  0.143  varE:  291.927

Iter:  6260 time:  0.663  varE:  301.092

Iter:  6261 time:  0.143  varE:  305.311

Iter:  6262 time:  0.144  varE:  304.888

Iter:  6263 time:  0.147  varE:  292.425

Iter:  6264 time:  0.144  varE:  279.471

Iter:  6265 time:  0.144  varE:  271.834

Iter:  6266 time:  0.143  varE:  271.569

Iter:  6267 time:  0.143  varE:  277.486

Iter:  6268 time:  0.144  varE:  278.753

Iter:  6269 time:  0.142  varE:  280.806

Iter:  6270 time:  0.15  varE:  288.557

Iter:  6271 time:  0.147  varE:  266.285

Iter:  6272 time:  0.148  varE:  258.008

Iter:  6273 time:  0.144  varE:  257.895

Iter:  6274 time:  0.143  varE:  254.653

Iter:  6275 time:  0.144  varE:  263.077

Iter:  6276 time:  0.142  varE:  274.441

Iter:  6277 time:  0.144  varE:  280.539

Iter:  6278 time:  0.145  varE:  274.243

Iter:  6279 time:  0.147  varE:  291.937

Iter:  6280 time:  0.156  varE:  279.622

Iter:  6281 time:  0.143  varE:  274.442

Iter:  6282 time:  0.144  varE:  260.652

Iter:  6283 time:  0.142  varE:  271.984

Iter:  6284 time:  0.143  varE:  266.854

Iter:  6285 time:  0.145  varE:  271.42

Iter:  6286 time:  0.15  varE:  273.747

Iter:  6287 time:  0.145  varE:  272.675

Iter:  6288 time:  0.142  varE:  268.519

Iter:  6289 time:  0.142  varE:  276.091

Iter:  6290 time:  0.149  varE:  248.717

Iter:  6291 time:  0.145  varE:  240.456

Iter:  6292 time:  0.142  varE:  258.46

Iter:  6293 time:  0.144  varE:  267.38

Iter:  6294 time:  0.145  varE:  262.933

Iter:  6295 time:  0.146  varE:  269.177

Iter:  6296 time:  0.148  varE:  261.063

Iter:  6297 time:  0.146  varE:  263.727

Iter:  6298 time:  0.145  varE:  264.795

Iter:  6299 time:  0.144  varE:  269.702

Iter:  6300 time:  0.148  varE:  271.797

Iter:  6301 time:  0.144  varE:  274.474

Iter:  6302 time:  0.144  varE:  283.965

Iter:  6303 time:  0.144  varE:  280.051

Iter:  6304 time:  0.145  varE:  291.311

Iter:  6305 time:  0.149  varE:  280.398

Iter:  6306 time:  0.143  varE:  284.309

Iter:  6307 time:  0.145  varE:  290.254

Iter:  6308 time:  0.144  varE:  280.522

Iter:  6309 time:  0.142  varE:  272.567

Iter:  6310 time:  0.157  varE:  265.18

Iter:  6311 time:  0.149  varE:  279.737

Iter:  6312 time:  0.146  varE:  270.638

Iter:  6313 time:  0.144  varE:  278.601

Iter:  6314 time:  0.144  varE:  279.715

Iter:  6315 time:  0.143  varE:  278.281

Iter:  6316 time:  0.142  varE:  269.74

Iter:  6317 time:  0.144  varE:  272.327

Iter:  6318 time:  0.145  varE:  266.257

Iter:  6319 time:  0.148  varE:  258.951

Iter:  6320 time:  0.155  varE:  265.127

Iter:  6321 time:  0.144  varE:  270.959

Iter:  6322 time:  0.144  varE:  261.478

Iter:  6323 time:  0.142  varE:  261.949

Iter:  6324 time:  0.146  varE:  274.543

Iter:  6325 time:  0.147  varE:  290.793

Iter:  6326 time:  0.147  varE:  276.782

Iter:  6327 time:  0.147  varE:  288.347

Iter:  6328 time:  0.145  varE:  282.744

Iter:  6329 time:  0.144  varE:  278.54

Iter:  6330 time:  0.147  varE:  274.508

Iter:  6331 time:  0.146  varE:  280.585

Iter:  6332 time:  0.147  varE:  287.085

Iter:  6333 time:  0.147  varE:  289.494

Iter:  6334 time:  0.143  varE:  291.091

Iter:  6335 time:  0.145  varE:  281.243

Iter:  6336 time:  0.144  varE:  278.625

Iter:  6337 time:  0.141  varE:  280.537

Iter:  6338 time:  0.145  varE:  277.817

Iter:  6339 time:  0.147  varE:  284.951

Iter:  6340 time:  0.155  varE:  267.943

Iter:  6341 time:  0.142  varE:  263.433

Iter:  6342 time:  0.142  varE:  260.128

Iter:  6343 time:  0.143  varE:  265.92

Iter:  6344 time:  0.143  varE:  258.583

Iter:  6345 time:  0.144  varE:  277.997

Iter:  6346 time:  0.143  varE:  277.274

Iter:  6347 time:  0.142  varE:  276.145

Iter:  6348 time:  0.143  varE:  268.87

Iter:  6349 time:  0.145  varE:  259.572

Iter:  6350 time:  0.153  varE:  264.363

Iter:  6351 time:  0.147  varE:  262.3

Iter:  6352 time:  0.144  varE:  256.677

Iter:  6353 time:  0.144  varE:  270.343

Iter:  6354 time:  0.143  varE:  258.829

Iter:  6355 time:  0.142  varE:  253.666

Iter:  6356 time:  0.144  varE:  257.626

Iter:  6357 time:  0.146  varE:  265.054

Iter:  6358 time:  0.152  varE:  253.473

Iter:  6359 time:  0.145  varE:  254.497

Iter:  6360 time:  0.16  varE:  253.056

Iter:  6361 time:  0.143  varE:  251.694

Iter:  6362 time:  0.143  varE:  261.253

Iter:  6363 time:  0.143  varE:  262.577

Iter:  6364 time:  0.145  varE:  269.958

Iter:  6365 time:  0.146  varE:  261.305

Iter:  6366 time:  0.146  varE:  260.023

Iter:  6367 time:  0.142  varE:  270.134

Iter:  6368 time:  0.142  varE:  281.14

Iter:  6369 time:  0.142  varE:  281.87

Iter:  6370 time:  0.15  varE:  271.203

Iter:  6371 time:  0.143  varE:  276.434

Iter:  6372 time:  0.144  varE:  259.355

Iter:  6373 time:  0.144  varE:  261.876

Iter:  6374 time:  0.142  varE:  260.98

Iter:  6375 time:  0.146  varE:  268.399

Iter:  6376 time:  0.147  varE:  280.603

Iter:  6377 time:  0.148  varE:  267.307

Iter:  6378 time:  0.144  varE:  274.488

Iter:  6379 time:  0.142  varE:  290.949

Iter:  6380 time:  0.148  varE:  291.278

Iter:  6381 time:  0.142  varE:  277.402

Iter:  6382 time:  0.144  varE:  274.494

Iter:  6383 time:  0.144  varE:  270.254

Iter:  6384 time:  0.144  varE:  255.704

Iter:  6385 time:  0.142  varE:  254.376

Iter:  6386 time:  0.142  varE:  264.693

Iter:  6387 time:  0.144  varE:  269.378

Iter:  6388 time:  0.146  varE:  278.971

Iter:  6389 time:  0.148  varE:  278.904

Iter:  6390 time:  0.155  varE:  278.1

Iter:  6391 time:  0.142  varE:  272.168

Iter:  6392 time:  0.142  varE:  267.746

Iter:  6393 time:  0.142  varE:  262.72

Iter:  6394 time:  0.144  varE:  258.387

Iter:  6395 time:  0.143  varE:  265.987

Iter:  6396 time:  0.144  varE:  263.56

Iter:  6397 time:  0.143  varE:  273.951

Iter:  6398 time:  0.141  varE:  265.855

Iter:  6399 time:  0.146  varE:  251.341

Iter:  6400 time:  0.154  varE:  243.061

Iter:  6401 time:  0.15  varE:  244.117

Iter:  6402 time:  0.145  varE:  251.159

Iter:  6403 time:  0.143  varE:  254.611

Iter:  6404 time:  0.144  varE:  256.574

Iter:  6405 time:  0.143  varE:  261.372

Iter:  6406 time:  0.142  varE:  264.192

Iter:  6407 time:  0.142  varE:  252.722

Iter:  6408 time:  0.142  varE:  265.374

Iter:  6409 time:  0.145  varE:  261.239

Iter:  6410 time:  0.151  varE:  258.86

Iter:  6411 time:  0.148  varE:  261.745

Iter:  6412 time:  0.148  varE:  276.252

Iter:  6413 time:  0.144  varE:  263.881

Iter:  6414 time:  0.144  varE:  256.182

Iter:  6415 time:  0.143  varE:  265.369

Iter:  6416 time:  0.142  varE:  279.408

Iter:  6417 time:  0.144  varE:  270.937

Iter:  6418 time:  0.147  varE:  268.298

Iter:  6419 time:  0.148  varE:  256.746

Iter:  6420 time:  0.152  varE:  254.519

Iter:  6421 time:  0.145  varE:  248.18

Iter:  6422 time:  0.144  varE:  251.216

Iter:  6423 time:  0.142  varE:  239.412

Iter:  6424 time:  0.146  varE:  256.773

Iter:  6425 time:  0.146  varE:  246.972

Iter:  6426 time:  0.146  varE:  255.65

Iter:  6427 time:  0.146  varE:  244.508

Iter:  6428 time:  0.142  varE:  251.993

Iter:  6429 time:  0.141  varE:  273.666

Iter:  6430 time:  0.151  varE:  248.284

Iter:  6431 time:  0.142  varE:  265.301

Iter:  6432 time:  0.143  varE:  270.294

Iter:  6433 time:  0.143  varE:  273.318

Iter:  6434 time:  0.143  varE:  261.918

Iter:  6435 time:  0.143  varE:  267.23

Iter:  6436 time:  0.142  varE:  267.305

Iter:  6437 time:  0.143  varE:  261.005

Iter:  6438 time:  0.144  varE:  253.405

Iter:  6439 time:  0.148  varE:  241.373

Iter:  6440 time:  0.154  varE:  249.145

Iter:  6441 time:  0.143  varE:  254.434

Iter:  6442 time:  0.144  varE:  265.591

Iter:  6443 time:  0.142  varE:  259.881

Iter:  6444 time:  0.143  varE:  247.473

Iter:  6445 time:  0.144  varE:  248.296

Iter:  6446 time:  0.142  varE:  249.264

Iter:  6447 time:  0.145  varE:  258.596

Iter:  6448 time:  0.144  varE:  253.399

Iter:  6449 time:  0.143  varE:  246.956

Iter:  6450 time:  0.156  varE:  232.737

Iter:  6451 time:  0.147  varE:  241.582

Iter:  6452 time:  0.144  varE:  259.109

Iter:  6453 time:  0.143  varE:  237.968

Iter:  6454 time:  0.142  varE:  242.185

Iter:  6455 time:  0.143  varE:  250.725

Iter:  6456 time:  0.143  varE:  270.266

Iter:  6457 time:  0.144  varE:  265.179

Iter:  6458 time:  0.144  varE:  258.343

Iter:  6459 time:  0.144  varE:  262.84

Iter:  6460 time:  0.152  varE:  277.552

Iter:  6461 time:  0.145  varE:  286.762

Iter:  6462 time:  0.146  varE:  268.231

Iter:  6463 time:  0.147  varE:  264.867

Iter:  6464 time:  0.145  varE:  259.314

Iter:  6465 time:  0.143  varE:  264.091

Iter:  6466 time:  0.142  varE:  265.713

Iter:  6467 time:  0.142  varE:  252.771

Iter:  6468 time:  0.142  varE:  248.836

Iter:  6469 time:  0.142  varE:  259.007

Iter:  6470 time:  0.156  varE:  256.63

Iter:  6471 time:  0.144  varE:  256.201

Iter:  6472 time:  0.145  varE:  265.845

Iter:  6473 time:  0.148  varE:  258.615

Iter:  6474 time:  0.144  varE:  254.456

Iter:  6475 time:  0.149  varE:  252.93

Iter:  6476 time:  0.147  varE:  259.389

Iter:  6477 time:  0.144  varE:  254.769

Iter:  6478 time:  0.142  varE:  266.871

Iter:  6479 time:  0.143  varE:  259.217

Iter:  6480 time:  0.148  varE:  265.902

Iter:  6481 time:  0.143  varE:  262.865

Iter:  6482 time:  0.143  varE:  252.408

Iter:  6483 time:  0.143  varE:  266.938

Iter:  6484 time:  0.144  varE:  259.245

Iter:  6485 time:  0.143  varE:  250.972

Iter:  6486 time:  0.142  varE:  253.398

Iter:  6487 time:  0.144  varE:  243.242

Iter:  6488 time:  0.144  varE:  248.7

Iter:  6489 time:  0.145  varE:  261.773

Iter:  6490 time:  0.151  varE:  260.83

Iter:  6491 time:  0.145  varE:  255.728

Iter:  6492 time:  0.149  varE:  263.527

Iter:  6493 time:  0.145  varE:  255.702

Iter:  6494 time:  0.143  varE:  250.525

Iter:  6495 time:  0.142  varE:  252.208

Iter:  6496 time:  0.142  varE:  244.675

Iter:  6497 time:  0.144  varE:  250.607

Iter:  6498 time:  0.141  varE:  256.295

Iter:  6499 time:  0.144  varE:  251.777

Iter:  6500 time:  0.149  varE:  260.341

Iter:  6501 time:  0.143  varE:  258.387

Iter:  6502 time:  0.143  varE:  250.639

Iter:  6503 time:  0.142  varE:  259.268

Iter:  6504 time:  0.144  varE:  261.381

Iter:  6505 time:  0.144  varE:  255.346

Iter:  6506 time:  0.145  varE:  265.113

Iter:  6507 time:  0.144  varE:  270.265

Iter:  6508 time:  0.143  varE:  276.227

Iter:  6509 time:  0.146  varE:  267.78

Iter:  6510 time:  0.151  varE:  275.617

Iter:  6511 time:  0.144  varE:  282.387

Iter:  6512 time:  0.143  varE:  278.772

Iter:  6513 time:  0.142  varE:  284.382

Iter:  6514 time:  0.144  varE:  280.044

Iter:  6515 time:  0.142  varE:  263.499

Iter:  6516 time:  0.144  varE:  266.968

Iter:  6517 time:  0.144  varE:  271.27

Iter:  6518 time:  0.144  varE:  269.279

Iter:  6519 time:  0.144  varE:  278.146

Iter:  6520 time:  0.152  varE:  279.326

Iter:  6521 time:  0.145  varE:  287.725

Iter:  6522 time:  0.145  varE:  288.794

Iter:  6523 time:  0.142  varE:  255.353

Iter:  6524 time:  0.144  varE:  267.384

Iter:  6525 time:  0.144  varE:  271.732

Iter:  6526 time:  0.144  varE:  279.62

Iter:  6527 time:  0.143  varE:  299.605

Iter:  6528 time:  0.146  varE:  269.528

Iter:  6529 time:  0.15  varE:  266.268

Iter:  6530 time:  0.15  varE:  268.225

Iter:  6531 time:  0.142  varE:  269.995

Iter:  6532 time:  0.145  varE:  267.125

Iter:  6533 time:  0.144  varE:  267.293

Iter:  6534 time:  0.142  varE:  276.928

Iter:  6535 time:  0.142  varE:  275.954

Iter:  6536 time:  0.141  varE:  265.115

Iter:  6537 time:  0.142  varE:  259.627

Iter:  6538 time:  0.142  varE:  264.585

Iter:  6539 time:  0.142  varE:  283.524

Iter:  6540 time:  0.148  varE:  282.459

Iter:  6541 time:  0.142  varE:  290.479

Iter:  6542 time:  0.142  varE:  284.857

Iter:  6543 time:  0.141  varE:  278.917

Iter:  6544 time:  0.142  varE:  278.053

Iter:  6545 time:  0.142  varE:  277.071

Iter:  6546 time:  0.142  varE:  269.682

Iter:  6547 time:  0.142  varE:  279.77

Iter:  6548 time:  0.142  varE:  283.441

Iter:  6549 time:  0.141  varE:  285.046

Iter:  6550 time:  0.152  varE:  268.552

Iter:  6551 time:  0.142  varE:  256.689

Iter:  6552 time:  0.142  varE:  254.228

Iter:  6553 time:  0.142  varE:  252.212

Iter:  6554 time:  0.141  varE:  269.085

Iter:  6555 time:  0.142  varE:  268.939

Iter:  6556 time:  0.142  varE:  275.833

Iter:  6557 time:  0.142  varE:  274.672

Iter:  6558 time:  0.142  varE:  266.536

Iter:  6559 time:  0.142  varE:  271.55

Iter:  6560 time:  0.149  varE:  273.74

Iter:  6561 time:  0.141  varE:  267.097

Iter:  6562 time:  0.142  varE:  257.951

Iter:  6563 time:  0.142  varE:  253.091

Iter:  6564 time:  0.142  varE:  264.355

Iter:  6565 time:  0.142  varE:  263.138

Iter:  6566 time:  0.142  varE:  275.865

Iter:  6567 time:  0.142  varE:  271.391

Iter:  6568 time:  0.15  varE:  278.064

Iter:  6569 time:  0.142  varE:  263.759

Iter:  6570 time:  0.148  varE:  273.949

Iter:  6571 time:  0.142  varE:  287.457

Iter:  6572 time:  0.142  varE:  268.288

Iter:  6573 time:  0.142  varE:  266.782

Iter:  6574 time:  0.142  varE:  278.259

Iter:  6575 time:  0.141  varE:  292.271

Iter:  6576 time:  0.142  varE:  286.3

Iter:  6577 time:  0.142  varE:  284.375

Iter:  6578 time:  0.142  varE:  281.333

Iter:  6579 time:  0.142  varE:  273.664

Iter:  6580 time:  0.148  varE:  276.22

Iter:  6581 time:  0.141  varE:  273.526

Iter:  6582 time:  0.142  varE:  273.304

Iter:  6583 time:  0.142  varE:  270.833

Iter:  6584 time:  0.142  varE:  267.319

Iter:  6585 time:  0.142  varE:  280.908

Iter:  6586 time:  0.142  varE:  268.987

Iter:  6587 time:  0.142  varE:  259.342

Iter:  6588 time:  0.142  varE:  253.096

Iter:  6589 time:  0.141  varE:  251.511

Iter:  6590 time:  0.149  varE:  271.161

Iter:  6591 time:  0.141  varE:  267.513

Iter:  6592 time:  0.142  varE:  278.909

Iter:  6593 time:  0.142  varE:  269.665

Iter:  6594 time:  0.142  varE:  280.974

Iter:  6595 time:  0.142  varE:  281.122

Iter:  6596 time:  0.142  varE:  271.657

Iter:  6597 time:  0.142  varE:  277.19

Iter:  6598 time:  0.142  varE:  270.418

Iter:  6599 time:  0.141  varE:  275.05

Iter:  6600 time:  0.148  varE:  269.965

Iter:  6601 time:  0.142  varE:  257.694

Iter:  6602 time:  0.142  varE:  274.069

Iter:  6603 time:  0.142  varE:  281.518

Iter:  6604 time:  0.142  varE:  267.628

Iter:  6605 time:  0.142  varE:  277.938

Iter:  6606 time:  0.141  varE:  281.242

Iter:  6607 time:  0.142  varE:  266.186

Iter:  6608 time:  0.142  varE:  268.106

Iter:  6609 time:  0.142  varE:  269.257

Iter:  6610 time:  0.147  varE:  272.573

Iter:  6611 time:  0.142  varE:  262.758

Iter:  6612 time:  0.142  varE:  265.349

Iter:  6613 time:  0.142  varE:  282.078

Iter:  6614 time:  0.142  varE:  272.012

Iter:  6615 time:  0.142  varE:  270.104

Iter:  6616 time:  0.141  varE:  278.909

Iter:  6617 time:  0.142  varE:  272.204

Iter:  6618 time:  0.142  varE:  263.453

Iter:  6619 time:  0.142  varE:  282.513

Iter:  6620 time:  0.149  varE:  276.253

Iter:  6621 time:  0.141  varE:  288.83

Iter:  6622 time:  0.142  varE:  268.068

Iter:  6623 time:  0.142  varE:  258.514

Iter:  6624 time:  0.142  varE:  256.108

Iter:  6625 time:  0.142  varE:  264.891

Iter:  6626 time:  0.142  varE:  268.164

Iter:  6627 time:  0.142  varE:  256.178

Iter:  6628 time:  0.142  varE:  264.292

Iter:  6629 time:  0.144  varE:  261.027

Iter:  6630 time:  0.151  varE:  265.409

Iter:  6631 time:  0.142  varE:  269.893

Iter:  6632 time:  0.142  varE:  271.965

Iter:  6633 time:  0.142  varE:  262.844

Iter:  6634 time:  0.142  varE:  271.678

Iter:  6635 time:  0.142  varE:  254.68

Iter:  6636 time:  0.141  varE:  259.624

Iter:  6637 time:  0.142  varE:  272.49

Iter:  6638 time:  0.142  varE:  275.189

Iter:  6639 time:  0.142  varE:  254.486

Iter:  6640 time:  0.149  varE:  258.345

Iter:  6641 time:  0.141  varE:  265.26

Iter:  6642 time:  0.142  varE:  261.291

Iter:  6643 time:  0.142  varE:  261.637

Iter:  6644 time:  0.142  varE:  257.431

Iter:  6645 time:  0.142  varE:  256.829

Iter:  6646 time:  0.142  varE:  254.633

Iter:  6647 time:  0.141  varE:  255.217

Iter:  6648 time:  0.143  varE:  267.495

Iter:  6649 time:  0.141  varE:  282.935

Iter:  6650 time:  0.149  varE:  279.814

Iter:  6651 time:  0.141  varE:  266.179

Iter:  6652 time:  0.142  varE:  258.165

Iter:  6653 time:  0.142  varE:  249.716

Iter:  6654 time:  0.143  varE:  252.671

Iter:  6655 time:  0.142  varE:  247.832

Iter:  6656 time:  0.143  varE:  252.775

Iter:  6657 time:  0.142  varE:  256.148

Iter:  6658 time:  0.142  varE:  259.152

Iter:  6659 time:  0.145  varE:  265.661

Iter:  6660 time:  0.151  varE:  256.782

Iter:  6661 time:  0.149  varE:  253.787

Iter:  6662 time:  0.149  varE:  252.446

Iter:  6663 time:  0.143  varE:  259.637

Iter:  6664 time:  0.141  varE:  261.675

Iter:  6665 time:  0.142  varE:  260.769

Iter:  6666 time:  0.143  varE:  260.853

Iter:  6667 time:  0.141  varE:  254.079

Iter:  6668 time:  0.145  varE:  264.313

Iter:  6669 time:  0.143  varE:  259.031

Iter:  6670 time:  0.149  varE:  255.885

Iter:  6671 time:  0.144  varE:  268.258

Iter:  6672 time:  0.146  varE:  261.472

Iter:  6673 time:  0.145  varE:  261.52

Iter:  6674 time:  0.144  varE:  276.962

Iter:  6675 time:  0.146  varE:  261.931

Iter:  6676 time:  0.148  varE:  255.619

Iter:  6677 time:  0.145  varE:  257.663

Iter:  6678 time:  0.143  varE:  261.484

Iter:  6679 time:  0.147  varE:  251.238

Iter:  6680 time:  0.15  varE:  246.3

Iter:  6681 time:  0.144  varE:  253.68

Iter:  6682 time:  0.148  varE:  253.537

Iter:  6683 time:  0.146  varE:  256.52

Iter:  6684 time:  0.142  varE:  254.238

Iter:  6685 time:  0.145  varE:  257.746

Iter:  6686 time:  0.146  varE:  255.816

Iter:  6687 time:  0.147  varE:  247.196

Iter:  6688 time:  0.15  varE:  256.213

Iter:  6689 time:  0.145  varE:  251.485

Iter:  6690 time:  0.15  varE:  267.231

Iter:  6691 time:  0.143  varE:  264.295

Iter:  6692 time:  0.144  varE:  275.563

Iter:  6693 time:  0.144  varE:  270.454

Iter:  6694 time:  0.148  varE:  287.273

Iter:  6695 time:  0.145  varE:  275.906

Iter:  6696 time:  0.146  varE:  273.168

Iter:  6697 time:  0.143  varE:  282.86

Iter:  6698 time:  0.145  varE:  270.32

Iter:  6699 time:  0.145  varE:  288.977

Iter:  6700 time:  0.151  varE:  272.116

Iter:  6701 time:  0.146  varE:  284.35

Iter:  6702 time:  0.146  varE:  275.649

Iter:  6703 time:  0.15  varE:  271.807

Iter:  6704 time:  0.143  varE:  268.151

Iter:  6705 time:  0.144  varE:  272.705

Iter:  6706 time:  0.143  varE:  278.408

Iter:  6707 time:  0.144  varE:  270.206

Iter:  6708 time:  0.145  varE:  268.063

Iter:  6709 time:  0.15  varE:  257.171

Iter:  6710 time:  0.154  varE:  253.327

Iter:  6711 time:  0.15  varE:  273.019

Iter:  6712 time:  0.143  varE:  273.644

Iter:  6713 time:  0.143  varE:  274.141

Iter:  6714 time:  0.143  varE:  266.327

Iter:  6715 time:  0.144  varE:  265.346

Iter:  6716 time:  0.145  varE:  262.675

Iter:  6717 time:  0.144  varE:  260.585

Iter:  6718 time:  0.145  varE:  264.948

Iter:  6719 time:  0.146  varE:  270.374

Iter:  6720 time:  0.152  varE:  267.303

Iter:  6721 time:  0.142  varE:  262.99

Iter:  6722 time:  0.143  varE:  272.589

Iter:  6723 time:  0.143  varE:  274.696

Iter:  6724 time:  0.144  varE:  275.435

Iter:  6725 time:  0.146  varE:  265.699

Iter:  6726 time:  0.143  varE:  272.005

Iter:  6727 time:  0.144  varE:  262.629

Iter:  6728 time:  0.147  varE:  263.311

Iter:  6729 time:  0.144  varE:  274.702

Iter:  6730 time:  0.149  varE:  279.045

Iter:  6731 time:  0.142  varE:  289.756

Iter:  6732 time:  0.142  varE:  295.267

Iter:  6733 time:  0.146  varE:  273.366

Iter:  6734 time:  0.143  varE:  286.542

Iter:  6735 time:  0.145  varE:  293.254

Iter:  6736 time:  0.145  varE:  272.228

Iter:  6737 time:  0.146  varE:  268.42

Iter:  6738 time:  0.147  varE:  265.528

Iter:  6739 time:  0.145  varE:  263.917

Iter:  6740 time:  0.151  varE:  269.434

Iter:  6741 time:  0.145  varE:  276.448

Iter:  6742 time:  0.144  varE:  267.621

Iter:  6743 time:  0.148  varE:  268.955

Iter:  6744 time:  0.146  varE:  272.153

Iter:  6745 time:  0.145  varE:  265.523

Iter:  6746 time:  0.143  varE:  249.74

Iter:  6747 time:  0.143  varE:  259.274

Iter:  6748 time:  0.144  varE:  265.123

Iter:  6749 time:  0.145  varE:  260.069

Iter:  6750 time:  0.153  varE:  267.322

Iter:  6751 time:  0.147  varE:  269.572

Iter:  6752 time:  0.142  varE:  257.688

Iter:  6753 time:  0.144  varE:  264.942

Iter:  6754 time:  0.143  varE:  268.8

Iter:  6755 time:  0.144  varE:  254.75

Iter:  6756 time:  0.145  varE:  281.996

Iter:  6757 time:  0.145  varE:  273.669

Iter:  6758 time:  0.148  varE:  268.023

Iter:  6759 time:  0.145  varE:  265.502

Iter:  6760 time:  0.15  varE:  256.149

Iter:  6761 time:  0.143  varE:  274.397

Iter:  6762 time:  0.145  varE:  276.977

Iter:  6763 time:  0.146  varE:  273.905

Iter:  6764 time:  0.147  varE:  260.644

Iter:  6765 time:  0.148  varE:  256.224

Iter:  6766 time:  0.145  varE:  256.189

Iter:  6767 time:  0.143  varE:  250.411

Iter:  6768 time:  0.145  varE:  236.899

Iter:  6769 time:  0.145  varE:  251.574

Iter:  6770 time:  0.151  varE:  258.374

Iter:  6771 time:  0.148  varE:  255.848

Iter:  6772 time:  0.149  varE:  262.361

Iter:  6773 time:  0.143  varE:  250.483

Iter:  6774 time:  0.145  varE:  272.346

Iter:  6775 time:  0.146  varE:  267.688

Iter:  6776 time:  0.156  varE:  259.31

Iter:  6777 time:  0.148  varE:  271.427

Iter:  6778 time:  0.144  varE:  260.625

Iter:  6779 time:  0.144  varE:  253.698

Iter:  6780 time:  0.15  varE:  256.413

Iter:  6781 time:  0.145  varE:  269.764

Iter:  6782 time:  0.148  varE:  269.513

Iter:  6783 time:  0.148  varE:  263.036

Iter:  6784 time:  0.144  varE:  253.767

Iter:  6785 time:  0.145  varE:  251.298

Iter:  6786 time:  0.145  varE:  255.746

Iter:  6787 time:  0.144  varE:  257.016

Iter:  6788 time:  0.152  varE:  258.709

Iter:  6789 time:  0.149  varE:  251.138

Iter:  6790 time:  0.15  varE:  261.91

Iter:  6791 time:  0.144  varE:  257.738

Iter:  6792 time:  0.144  varE:  260.634

Iter:  6793 time:  0.145  varE:  267.389

Iter:  6794 time:  0.144  varE:  281.815

Iter:  6795 time:  0.148  varE:  293.046

Iter:  6796 time:  0.147  varE:  275.551

Iter:  6797 time:  0.143  varE:  270.216

Iter:  6798 time:  0.143  varE:  260.901

Iter:  6799 time:  0.143  varE:  270.76

Iter:  6800 time:  0.152  varE:  277.08

Iter:  6801 time:  0.144  varE:  275.767

Iter:  6802 time:  0.147  varE:  270.911

Iter:  6803 time:  0.149  varE:  273.415

Iter:  6804 time:  0.142  varE:  288.703

Iter:  6805 time:  0.142  varE:  280.902

Iter:  6806 time:  0.142  varE:  282.542

Iter:  6807 time:  0.143  varE:  284.997

Iter:  6808 time:  0.143  varE:  273.051

Iter:  6809 time:  0.143  varE:  278.686

Iter:  6810 time:  0.154  varE:  276.371

Iter:  6811 time:  0.142  varE:  261.876

Iter:  6812 time:  0.144  varE:  261.757

Iter:  6813 time:  0.147  varE:  270.151

Iter:  6814 time:  0.151  varE:  243.597

Iter:  6815 time:  0.143  varE:  252.499

Iter:  6816 time:  0.145  varE:  254.507

Iter:  6817 time:  0.146  varE:  264.889

Iter:  6818 time:  0.147  varE:  262.308

Iter:  6819 time:  0.149  varE:  263.353

Iter:  6820 time:  0.151  varE:  279.312

Iter:  6821 time:  0.144  varE:  257.827

Iter:  6822 time:  0.145  varE:  269.187

Iter:  6823 time:  0.143  varE:  268.019

Iter:  6824 time:  0.144  varE:  260.965

Iter:  6825 time:  0.149  varE:  273.174

Iter:  6826 time:  0.148  varE:  265.341

Iter:  6827 time:  0.142  varE:  268.478

Iter:  6828 time:  0.142  varE:  271.51

Iter:  6829 time:  0.143  varE:  272.368

Iter:  6830 time:  0.15  varE:  284.85

Iter:  6831 time:  0.143  varE:  284.035

Iter:  6832 time:  0.143  varE:  278.202

Iter:  6833 time:  0.144  varE:  274.617

Iter:  6834 time:  0.144  varE:  281.592

Iter:  6835 time:  0.143  varE:  278.007

Iter:  6836 time:  0.143  varE:  264.765

Iter:  6837 time:  0.142  varE:  280.704

Iter:  6838 time:  0.145  varE:  270.928

Iter:  6839 time:  0.147  varE:  277.665

Iter:  6840 time:  0.155  varE:  299.231

Iter:  6841 time:  0.144  varE:  288.779

Iter:  6842 time:  0.145  varE:  288.785

Iter:  6843 time:  0.143  varE:  284.331

Iter:  6844 time:  0.143  varE:  278.247

Iter:  6845 time:  0.145  varE:  289.315

Iter:  6846 time:  0.144  varE:  287.821

Iter:  6847 time:  0.147  varE:  286.016

Iter:  6848 time:  0.147  varE:  287.74

Iter:  6849 time:  0.144  varE:  281.982

Iter:  6850 time:  0.15  varE:  267.251

Iter:  6851 time:  0.143  varE:  273.342

Iter:  6852 time:  0.144  varE:  260.715

Iter:  6853 time:  0.142  varE:  265.157

Iter:  6854 time:  0.143  varE:  252.987

Iter:  6855 time:  0.142  varE:  255.325

Iter:  6856 time:  0.142  varE:  260.967

Iter:  6857 time:  0.143  varE:  272.491

Iter:  6858 time:  0.142  varE:  262.026

Iter:  6859 time:  0.142  varE:  272.82

Iter:  6860 time:  0.15  varE:  270.255

Iter:  6861 time:  0.142  varE:  273.599

Iter:  6862 time:  0.142  varE:  280.793

Iter:  6863 time:  0.142  varE:  275.152

Iter:  6864 time:  0.142  varE:  265.393

Iter:  6865 time:  0.142  varE:  268.049

Iter:  6866 time:  0.142  varE:  273.738

Iter:  6867 time:  0.147  varE:  277.429

Iter:  6868 time:  0.142  varE:  263.346

Iter:  6869 time:  0.143  varE:  269.357

Iter:  6870 time:  0.149  varE:  271.964

Iter:  6871 time:  0.142  varE:  278.526

Iter:  6872 time:  0.143  varE:  257.726

Iter:  6873 time:  0.143  varE:  265.986

Iter:  6874 time:  0.142  varE:  281.566

Iter:  6875 time:  0.142  varE:  287.033

Iter:  6876 time:  0.143  varE:  276.561

Iter:  6877 time:  0.143  varE:  267.747

Iter:  6878 time:  0.143  varE:  295.916

Iter:  6879 time:  0.143  varE:  283.958

Iter:  6880 time:  0.15  varE:  275.695

Iter:  6881 time:  0.143  varE:  279.491

Iter:  6882 time:  0.143  varE:  286.083

Iter:  6883 time:  0.142  varE:  289.614

Iter:  6884 time:  0.142  varE:  268.853

Iter:  6885 time:  0.142  varE:  259.626

Iter:  6886 time:  0.142  varE:  252.032

Iter:  6887 time:  0.144  varE:  258.755

Iter:  6888 time:  0.143  varE:  291.81

Iter:  6889 time:  0.143  varE:  279.96

Iter:  6890 time:  0.15  varE:  268.218

Iter:  6891 time:  0.143  varE:  270.709

Iter:  6892 time:  0.144  varE:  266.702

Iter:  6893 time:  0.141  varE:  281.064

Iter:  6894 time:  0.146  varE:  271.101

Iter:  6895 time:  0.148  varE:  276.612

Iter:  6896 time:  0.145  varE:  272.136

Iter:  6897 time:  0.145  varE:  286.536

Iter:  6898 time:  0.143  varE:  277.368

Iter:  6899 time:  0.143  varE:  282.043

Iter:  6900 time:  0.149  varE:  299.698

Iter:  6901 time:  0.142  varE:  291.13

Iter:  6902 time:  0.142  varE:  284.061

Iter:  6903 time:  0.143  varE:  284.235

Iter:  6904 time:  0.144  varE:  285.623

Iter:  6905 time:  0.148  varE:  265.181

Iter:  6906 time:  0.147  varE:  266.432

Iter:  6907 time:  0.146  varE:  253.276

Iter:  6908 time:  0.143  varE:  261.856

Iter:  6909 time:  0.144  varE:  264.115

Iter:  6910 time:  0.149  varE:  270.874

Iter:  6911 time:  0.143  varE:  276.47

Iter:  6912 time:  0.144  varE:  274.912

Iter:  6913 time:  0.148  varE:  274.101

Iter:  6914 time:  0.147  varE:  276.549

Iter:  6915 time:  0.143  varE:  272.721

Iter:  6916 time:  0.143  varE:  260.319

Iter:  6917 time:  0.144  varE:  265.525

Iter:  6918 time:  0.142  varE:  257.38

Iter:  6919 time:  0.143  varE:  257.456

Iter:  6920 time:  0.154  varE:  259.044

Iter:  6921 time:  0.152  varE:  267.076

Iter:  6922 time:  0.145  varE:  289.069

Iter:  6923 time:  0.144  varE:  284.151

Iter:  6924 time:  0.144  varE:  287.891

Iter:  6925 time:  0.142  varE:  270.536

Iter:  6926 time:  0.144  varE:  274.616

Iter:  6927 time:  0.145  varE:  264.167

Iter:  6928 time:  0.147  varE:  276.308

Iter:  6929 time:  0.15  varE:  288.22

Iter:  6930 time:  0.149  varE:  285.571

Iter:  6931 time:  0.144  varE:  274.38

Iter:  6932 time:  0.144  varE:  281.64

Iter:  6933 time:  0.142  varE:  278.156

Iter:  6934 time:  0.144  varE:  266.101

Iter:  6935 time:  0.147  varE:  271.555

Iter:  6936 time:  0.149  varE:  278.036

Iter:  6937 time:  0.145  varE:  268.025

Iter:  6938 time:  0.142  varE:  267.019

Iter:  6939 time:  0.145  varE:  288.796

Iter:  6940 time:  0.149  varE:  284.355

Iter:  6941 time:  0.144  varE:  271.638

Iter:  6942 time:  0.146  varE:  285.139

Iter:  6943 time:  0.147  varE:  305.851

Iter:  6944 time:  0.143  varE:  302.985

Iter:  6945 time:  0.169  varE:  312.255

Iter:  6946 time:  0.145  varE:  295.462

Iter:  6947 time:  0.142  varE:  291.302

Iter:  6948 time:  0.145  varE:  294.158

Iter:  6949 time:  0.146  varE:  306.141

Iter:  6950 time:  0.158  varE:  297.178

Iter:  6951 time:  0.146  varE:  286.249

Iter:  6952 time:  0.144  varE:  290.489

Iter:  6953 time:  0.144  varE:  304.946

Iter:  6954 time:  0.142  varE:  289.663

Iter:  6955 time:  0.144  varE:  287.158

Iter:  6956 time:  0.146  varE:  299.109

Iter:  6957 time:  0.151  varE:  300.32

Iter:  6958 time:  0.145  varE:  300.056

Iter:  6959 time:  0.144  varE:  291.283

Iter:  6960 time:  0.15  varE:  281.924

Iter:  6961 time:  0.141  varE:  284.251

Iter:  6962 time:  0.142  varE:  284.714

Iter:  6963 time:  0.146  varE:  280.297

Iter:  6964 time:  0.145  varE:  290.679

Iter:  6965 time:  0.15  varE:  307.827

Iter:  6966 time:  0.143  varE:  293.474

Iter:  6967 time:  0.143  varE:  276.993

Iter:  6968 time:  0.144  varE:  295.071

Iter:  6969 time:  0.143  varE:  297.271

Iter:  6970 time:  0.15  varE:  289.38

Iter:  6971 time:  0.142  varE:  286.72

Iter:  6972 time:  0.143  varE:  268.919

Iter:  6973 time:  0.146  varE:  276.26

Iter:  6974 time:  0.149  varE:  280.787

Iter:  6975 time:  0.147  varE:  287.379

Iter:  6976 time:  0.142  varE:  285.567

Iter:  6977 time:  0.142  varE:  300.842

Iter:  6978 time:  0.142  varE:  293.279

Iter:  6979 time:  0.144  varE:  296.527

Iter:  6980 time:  0.149  varE:  277.314

Iter:  6981 time:  0.144  varE:  268.934

Iter:  6982 time:  0.142  varE:  279.939

Iter:  6983 time:  0.151  varE:  286.766

Iter:  6984 time:  0.144  varE:  294.004

Iter:  6985 time:  0.145  varE:  280.924

Iter:  6986 time:  0.149  varE:  276.083

Iter:  6987 time:  0.143  varE:  272.709

Iter:  6988 time:  0.144  varE:  275.233

Iter:  6989 time:  0.143  varE:  271.604

Iter:  6990 time:  0.148  varE:  265.525

Iter:  6991 time:  0.146  varE:  258.252

Iter:  6992 time:  0.147  varE:  268.028

Iter:  6993 time:  0.145  varE:  271.761

Iter:  6994 time:  0.145  varE:  272.702

Iter:  6995 time:  0.143  varE:  268.198

Iter:  6996 time:  0.143  varE:  288.72

Iter:  6997 time:  0.143  varE:  279.514

Iter:  6998 time:  0.142  varE:  307.203

Iter:  6999 time:  0.147  varE:  294.795

Iter:  7000 time:  0.153  varE:  284.175

Iter:  7001 time:  0.147  varE:  270.03

Iter:  7002 time:  0.143  varE:  261.812

Iter:  7003 time:  0.142  varE:  273.999

Iter:  7004 time:  0.141  varE:  280.912

Iter:  7005 time:  0.143  varE:  284.298

Iter:  7006 time:  0.143  varE:  276.407

Iter:  7007 time:  0.144  varE:  281.05

Iter:  7008 time:  0.145  varE:  281.26

Iter:  7009 time:  0.142  varE:  283.42

Iter:  7010 time:  0.15  varE:  275.446

Iter:  7011 time:  0.142  varE:  281.676

Iter:  7012 time:  0.144  varE:  272.352

Iter:  7013 time:  0.142  varE:  276.812

Iter:  7014 time:  0.143  varE:  282.625

Iter:  7015 time:  0.143  varE:  287.287

Iter:  7016 time:  0.145  varE:  293.207

Iter:  7017 time:  0.148  varE:  276.691

Iter:  7018 time:  0.144  varE:  274.608

Iter:  7019 time:  0.142  varE:  267.552

Iter:  7020 time:  0.151  varE:  297.221

Iter:  7021 time:  0.143  varE:  289.103

Iter:  7022 time:  0.142  varE:  290.63

Iter:  7023 time:  0.143  varE:  286.263

Iter:  7024 time:  0.144  varE:  275.549

Iter:  7025 time:  0.147  varE:  266.297

Iter:  7026 time:  0.144  varE:  272.022

Iter:  7027 time:  0.146  varE:  277.104

Iter:  7028 time:  0.143  varE:  263.335

Iter:  7029 time:  0.144  varE:  261.448

Iter:  7030 time:  0.149  varE:  266.744

Iter:  7031 time:  0.141  varE:  267.717

Iter:  7032 time:  0.142  varE:  266.312

Iter:  7033 time:  0.143  varE:  272.125

Iter:  7034 time:  0.145  varE:  267.365

Iter:  7035 time:  0.15  varE:  262.485

Iter:  7036 time:  0.145  varE:  266.462

Iter:  7037 time:  0.145  varE:  273.428

Iter:  7038 time:  0.145  varE:  280.389

Iter:  7039 time:  0.142  varE:  291.395

Iter:  7040 time:  0.15  varE:  281.208

Iter:  7041 time:  0.143  varE:  261.558

Iter:  7042 time:  0.142  varE:  270.239

Iter:  7043 time:  0.145  varE:  276.823

Iter:  7044 time:  0.144  varE:  260.614

Iter:  7045 time:  0.148  varE:  249.521

Iter:  7046 time:  0.145  varE:  252.607

Iter:  7047 time:  0.145  varE:  248.433

Iter:  7048 time:  0.144  varE:  241.413

Iter:  7049 time:  0.145  varE:  267.957

Iter:  7050 time:  0.148  varE:  251.658

Iter:  7051 time:  0.145  varE:  262.619

Iter:  7052 time:  0.144  varE:  262.51

Iter:  7053 time:  0.145  varE:  253.885

Iter:  7054 time:  0.148  varE:  254.488

Iter:  7055 time:  0.144  varE:  259.43

Iter:  7056 time:  0.143  varE:  253.537

Iter:  7057 time:  0.143  varE:  255.708

Iter:  7058 time:  0.144  varE:  248.598

Iter:  7059 time:  0.142  varE:  251.421

Iter:  7060 time:  0.153  varE:  256.402

Iter:  7061 time:  0.151  varE:  258.307

Iter:  7062 time:  0.147  varE:  271.976

Iter:  7063 time:  0.144  varE:  261.224

Iter:  7064 time:  0.143  varE:  275.06

Iter:  7065 time:  0.143  varE:  265.878

Iter:  7066 time:  0.143  varE:  265.904

Iter:  7067 time:  0.146  varE:  269.959

Iter:  7068 time:  0.144  varE:  270.679

Iter:  7069 time:  0.143  varE:  288.835

Iter:  7070 time:  0.153  varE:  275.969

Iter:  7071 time:  0.148  varE:  280.601

Iter:  7072 time:  0.143  varE:  268.862

Iter:  7073 time:  0.145  varE:  281.396

Iter:  7074 time:  0.142  varE:  277.008

Iter:  7075 time:  0.143  varE:  263.369

Iter:  7076 time:  0.147  varE:  269.503

Iter:  7077 time:  0.15  varE:  269.187

Iter:  7078 time:  0.145  varE:  271.631

Iter:  7079 time:  0.143  varE:  268.854

Iter:  7080 time:  0.15  varE:  272.241

Iter:  7081 time:  0.144  varE:  262.496

Iter:  7082 time:  0.142  varE:  263.19

Iter:  7083 time:  0.144  varE:  267.822

Iter:  7084 time:  0.145  varE:  262.043

Iter:  7085 time:  0.149  varE:  269.623

Iter:  7086 time:  0.145  varE:  280.096

Iter:  7087 time:  0.142  varE:  281.787

Iter:  7088 time:  0.142  varE:  286.156

Iter:  7089 time:  0.143  varE:  291.694

Iter:  7090 time:  0.151  varE:  298.426

Iter:  7091 time:  0.144  varE:  274.731

Iter:  7092 time:  0.145  varE:  263.342

Iter:  7093 time:  0.141  varE:  268.298

Iter:  7094 time:  0.145  varE:  264.304

Iter:  7095 time:  0.144  varE:  260.435

Iter:  7096 time:  0.146  varE:  259.765

Iter:  7097 time:  0.147  varE:  263.733

Iter:  7098 time:  0.143  varE:  278.371

Iter:  7099 time:  0.143  varE:  277.345

Iter:  7100 time:  0.151  varE:  272.161

Iter:  7101 time:  0.142  varE:  273.359

Iter:  7102 time:  0.142  varE:  260.188

Iter:  7103 time:  0.146  varE:  268.766

Iter:  7104 time:  0.149  varE:  267.168

Iter:  7105 time:  0.146  varE:  281.36

Iter:  7106 time:  0.142  varE:  280.196

Iter:  7107 time:  0.142  varE:  269.116

Iter:  7108 time:  0.142  varE:  280.641

Iter:  7109 time:  0.144  varE:  265.858

Iter:  7110 time:  0.151  varE:  273.314

Iter:  7111 time:  0.142  varE:  285.679

Iter:  7112 time:  0.142  varE:  295.972

Iter:  7113 time:  0.148  varE:  286.743

Iter:  7114 time:  0.15  varE:  297.895

Iter:  7115 time:  0.146  varE:  287.017

Iter:  7116 time:  0.144  varE:  269.474

Iter:  7117 time:  0.144  varE:  274.807

Iter:  7118 time:  0.142  varE:  270.028

Iter:  7119 time:  0.145  varE:  280.038

Iter:  7120 time:  0.153  varE:  286.428

Iter:  7121 time:  0.15  varE:  280.776

Iter:  7122 time:  0.143  varE:  281.724

Iter:  7123 time:  0.144  varE:  275.384

Iter:  7124 time:  0.143  varE:  289.796

Iter:  7125 time:  0.145  varE:  291.995

Iter:  7126 time:  0.143  varE:  280.318

Iter:  7127 time:  0.144  varE:  286.102

Iter:  7128 time:  0.148  varE:  291.201

Iter:  7129 time:  0.147  varE:  289.716

Iter:  7130 time:  0.151  varE:  306.857

Iter:  7131 time:  0.144  varE:  297.998

Iter:  7132 time:  0.143  varE:  299.977

Iter:  7133 time:  0.142  varE:  294.496

Iter:  7134 time:  0.146  varE:  295.735

Iter:  7135 time:  0.145  varE:  284.968

Iter:  7136 time:  0.151  varE:  286.566

Iter:  7137 time:  0.146  varE:  278.435

Iter:  7138 time:  0.144  varE:  274.281

Iter:  7139 time:  0.144  varE:  277.212

Iter:  7140 time:  0.148  varE:  282.69

Iter:  7141 time:  0.143  varE:  268.9

Iter:  7142 time:  0.144  varE:  281.575

Iter:  7143 time:  0.149  varE:  278.072

Iter:  7144 time:  0.148  varE:  280.631

Iter:  7145 time:  0.144  varE:  269.186

Iter:  7146 time:  0.145  varE:  270.706

Iter:  7147 time:  0.143  varE:  276.533

Iter:  7148 time:  0.144  varE:  273.281

Iter:  7149 time:  0.142  varE:  272.842

Iter:  7150 time:  0.15  varE:  283.608

Iter:  7151 time:  0.145  varE:  278.414

Iter:  7152 time:  0.147  varE:  289.947

Iter:  7153 time:  0.146  varE:  283.808

Iter:  7154 time:  0.145  varE:  282.796

Iter:  7155 time:  0.144  varE:  263.578

Iter:  7156 time:  0.144  varE:  266.538

Iter:  7157 time:  0.142  varE:  268.83

Iter:  7158 time:  0.141  varE:  271.652

Iter:  7159 time:  0.146  varE:  274.937

Iter:  7160 time:  0.151  varE:  268.197

Iter:  7161 time:  0.147  varE:  286.332

Iter:  7162 time:  0.147  varE:  275.543

Iter:  7163 time:  0.143  varE:  282.538

Iter:  7164 time:  0.145  varE:  283.217

Iter:  7165 time:  0.143  varE:  286.852

Iter:  7166 time:  0.144  varE:  305.824

Iter:  7167 time:  0.146  varE:  295.383

Iter:  7168 time:  0.148  varE:  273.796

Iter:  7169 time:  0.146  varE:  272.747

Iter:  7170 time:  0.149  varE:  279.214

Iter:  7171 time:  0.144  varE:  283

Iter:  7172 time:  0.144  varE:  299.381

Iter:  7173 time:  0.142  varE:  301.45

Iter:  7174 time:  0.145  varE:  290.674

Iter:  7175 time:  0.146  varE:  272.085

Iter:  7176 time:  0.146  varE:  266.762

Iter:  7177 time:  0.147  varE:  265.46

Iter:  7178 time:  0.143  varE:  267.009

Iter:  7179 time:  0.143  varE:  273.76

Iter:  7180 time:  0.151  varE:  271.469

Iter:  7181 time:  0.142  varE:  271.809

Iter:  7182 time:  0.144  varE:  283.74

Iter:  7183 time:  0.142  varE:  265.277

Iter:  7184 time:  0.144  varE:  265.598

Iter:  7185 time:  0.145  varE:  267.452

Iter:  7186 time:  0.145  varE:  261.844

Iter:  7187 time:  0.146  varE:  272.398

Iter:  7188 time:  0.144  varE:  277.051

Iter:  7189 time:  0.143  varE:  270.345

Iter:  7190 time:  0.16  varE:  269.651

Iter:  7191 time:  0.142  varE:  281.796

Iter:  7192 time:  0.142  varE:  262.401

Iter:  7193 time:  0.146  varE:  264.682

Iter:  7194 time:  0.147  varE:  271.333

Iter:  7195 time:  0.148  varE:  274.816

Iter:  7196 time:  0.142  varE:  272.444

Iter:  7197 time:  0.142  varE:  276.496

Iter:  7198 time:  0.143  varE:  271.019

Iter:  7199 time:  0.143  varE:  271.279

Iter:  7200 time:  0.15  varE:  277.504

Iter:  7201 time:  0.144  varE:  294.367

Iter:  7202 time:  0.143  varE:  294.621

Iter:  7203 time:  0.141  varE:  288.666

Iter:  7204 time:  0.145  varE:  284.32

Iter:  7205 time:  0.144  varE:  288.501

Iter:  7206 time:  0.148  varE:  297.531

Iter:  7207 time:  0.149  varE:  283.178

Iter:  7208 time:  0.143  varE:  292.628

Iter:  7209 time:  0.142  varE:  287.173

Iter:  7210 time:  0.148  varE:  301.299

Iter:  7211 time:  0.142  varE:  305.137

Iter:  7212 time:  0.143  varE:  293.771

Iter:  7213 time:  0.142  varE:  282.276

Iter:  7214 time:  0.142  varE:  277.253

Iter:  7215 time:  0.148  varE:  264.001

Iter:  7216 time:  0.144  varE:  266.017

Iter:  7217 time:  0.144  varE:  277.922

Iter:  7218 time:  0.143  varE:  285.472

Iter:  7219 time:  0.142  varE:  286.096

Iter:  7220 time:  0.149  varE:  279.807

Iter:  7221 time:  0.143  varE:  272.874

Iter:  7222 time:  0.144  varE:  277.893

Iter:  7223 time:  0.144  varE:  265.803

Iter:  7224 time:  0.144  varE:  257.84

Iter:  7225 time:  0.142  varE:  263.392

Iter:  7226 time:  0.142  varE:  275.755

Iter:  7227 time:  0.142  varE:  261.102

Iter:  7228 time:  0.142  varE:  274.815

Iter:  7229 time:  0.142  varE:  261.042

Iter:  7230 time:  0.148  varE:  263.018

Iter:  7231 time:  0.142  varE:  261.664

Iter:  7232 time:  0.144  varE:  257.102

Iter:  7233 time:  0.146  varE:  269.86

Iter:  7234 time:  0.143  varE:  270.419

Iter:  7235 time:  0.142  varE:  284.486

Iter:  7236 time:  0.145  varE:  294.076

Iter:  7237 time:  0.141  varE:  290.31

Iter:  7238 time:  0.142  varE:  289.289

Iter:  7239 time:  0.144  varE:  294.004

Iter:  7240 time:  0.149  varE:  284.643

Iter:  7241 time:  0.144  varE:  264.259

Iter:  7242 time:  0.141  varE:  265.821

Iter:  7243 time:  0.142  varE:  257.099

Iter:  7244 time:  0.143  varE:  267.99

Iter:  7245 time:  0.142  varE:  274.479

Iter:  7246 time:  0.143  varE:  277.721

Iter:  7247 time:  0.144  varE:  263.397

Iter:  7248 time:  0.142  varE:  280.414

Iter:  7249 time:  0.145  varE:  279.461

Iter:  7250 time:  0.15  varE:  283.539

Iter:  7251 time:  0.146  varE:  273.124

Iter:  7252 time:  0.147  varE:  263.633

Iter:  7253 time:  0.15  varE:  266.737

Iter:  7254 time:  0.144  varE:  275.948

Iter:  7255 time:  0.142  varE:  259.028

Iter:  7256 time:  0.142  varE:  255.013

Iter:  7257 time:  0.142  varE:  245.239

Iter:  7258 time:  0.142  varE:  278.735

Iter:  7259 time:  0.144  varE:  286.144

Iter:  7260 time:  0.149  varE:  291.37

Iter:  7261 time:  0.142  varE:  278.389

Iter:  7262 time:  0.142  varE:  270.205

Iter:  7263 time:  0.143  varE:  273.756

Iter:  7264 time:  0.144  varE:  268.22

Iter:  7265 time:  0.144  varE:  277.412

Iter:  7266 time:  0.144  varE:  272.824

Iter:  7267 time:  0.146  varE:  269.469

Iter:  7268 time:  0.145  varE:  260.798

Iter:  7269 time:  0.142  varE:  249.729

Iter:  7270 time:  0.154  varE:  253.12

Iter:  7271 time:  0.147  varE:  264.377

Iter:  7272 time:  0.143  varE:  268.625

Iter:  7273 time:  0.142  varE:  273.499

Iter:  7274 time:  0.142  varE:  279.334

Iter:  7275 time:  0.143  varE:  280.999

Iter:  7276 time:  0.142  varE:  279.167

Iter:  7277 time:  0.144  varE:  273.731

Iter:  7278 time:  0.143  varE:  267.439

Iter:  7279 time:  0.144  varE:  248.957

Iter:  7280 time:  0.151  varE:  253.477

Iter:  7281 time:  0.144  varE:  268.935

Iter:  7282 time:  0.147  varE:  261.523

Iter:  7283 time:  0.145  varE:  258.72

Iter:  7284 time:  0.145  varE:  252.612

Iter:  7285 time:  0.148  varE:  256.493

Iter:  7286 time:  0.144  varE:  254.749

Iter:  7287 time:  0.143  varE:  269.71

Iter:  7288 time:  0.142  varE:  281.29

Iter:  7289 time:  0.142  varE:  263.526

Iter:  7290 time:  0.15  varE:  266.376

Iter:  7291 time:  0.142  varE:  263.433

Iter:  7292 time:  0.143  varE:  279.574

Iter:  7293 time:  0.143  varE:  257.666

Iter:  7294 time:  0.143  varE:  253.426

Iter:  7295 time:  0.143  varE:  256.083

Iter:  7296 time:  0.144  varE:  258.204

Iter:  7297 time:  0.142  varE:  257.965

Iter:  7298 time:  0.142  varE:  264.339

Iter:  7299 time:  0.145  varE:  268.286

Iter:  7300 time:  0.154  varE:  265.883

Iter:  7301 time:  0.145  varE:  274.35

Iter:  7302 time:  0.142  varE:  268.923

Iter:  7303 time:  0.142  varE:  262.483

Iter:  7304 time:  0.148  varE:  254.102

Iter:  7305 time:  0.144  varE:  242.303

Iter:  7306 time:  0.146  varE:  246.826

Iter:  7307 time:  0.148  varE:  251.648

Iter:  7308 time:  0.144  varE:  251.516

Iter:  7309 time:  0.142  varE:  273.436

Iter:  7310 time:  0.15  varE:  267.111

Iter:  7311 time:  0.143  varE:  268.014

Iter:  7312 time:  0.142  varE:  283.24

Iter:  7313 time:  0.142  varE:  286.488

Iter:  7314 time:  0.141  varE:  273.297

Iter:  7315 time:  0.142  varE:  284.272

Iter:  7316 time:  0.142  varE:  278.562

Iter:  7317 time:  0.143  varE:  283.698

Iter:  7318 time:  0.141  varE:  280.718

Iter:  7319 time:  0.142  varE:  271.23

Iter:  7320 time:  0.148  varE:  267.317

Iter:  7321 time:  0.142  varE:  274.491

Iter:  7322 time:  0.142  varE:  290.563

Iter:  7323 time:  0.142  varE:  280.851

Iter:  7324 time:  0.142  varE:  273.211

Iter:  7325 time:  0.142  varE:  264.186

Iter:  7326 time:  0.142  varE:  280.869

Iter:  7327 time:  0.141  varE:  271.914

Iter:  7328 time:  0.142  varE:  279.432

Iter:  7329 time:  0.142  varE:  273.581

Iter:  7330 time:  0.148  varE:  280.318

Iter:  7331 time:  0.142  varE:  278.629

Iter:  7332 time:  0.142  varE:  282.566

Iter:  7333 time:  0.142  varE:  272.953

Iter:  7334 time:  0.142  varE:  291.561

Iter:  7335 time:  0.142  varE:  282.519

Iter:  7336 time:  0.141  varE:  276.548

Iter:  7337 time:  0.142  varE:  276.747

Iter:  7338 time:  0.143  varE:  267.623

Iter:  7339 time:  0.141  varE:  253.862

Iter:  7340 time:  0.148  varE:  261.889

Iter:  7341 time:  0.142  varE:  277.271

Iter:  7342 time:  0.142  varE:  274.352

Iter:  7343 time:  0.142  varE:  266.795

Iter:  7344 time:  0.142  varE:  269.936

Iter:  7345 time:  0.141  varE:  277.879

Iter:  7346 time:  0.142  varE:  275.356

Iter:  7347 time:  0.142  varE:  285.514

Iter:  7348 time:  0.142  varE:  279.568

Iter:  7349 time:  0.142  varE:  292.216

Iter:  7350 time:  0.148  varE:  287.117

Iter:  7351 time:  0.142  varE:  280.103

Iter:  7352 time:  0.142  varE:  280.155

Iter:  7353 time:  0.142  varE:  277.874

Iter:  7354 time:  0.142  varE:  285.152

Iter:  7355 time:  0.143  varE:  278.788

Iter:  7356 time:  0.142  varE:  272.095

Iter:  7357 time:  0.142  varE:  274.044

Iter:  7358 time:  0.141  varE:  263.412

Iter:  7359 time:  0.143  varE:  260.255

Iter:  7360 time:  0.148  varE:  273.819

Iter:  7361 time:  0.142  varE:  275.247

Iter:  7362 time:  0.142  varE:  263.727

Iter:  7363 time:  0.141  varE:  262.343

Iter:  7364 time:  0.142  varE:  286.528

Iter:  7365 time:  0.142  varE:  283.459

Iter:  7366 time:  0.142  varE:  287.279

Iter:  7367 time:  0.142  varE:  286.792

Iter:  7368 time:  0.142  varE:  275.881

Iter:  7369 time:  0.142  varE:  277.987

Iter:  7370 time:  0.149  varE:  272.145

Iter:  7371 time:  0.142  varE:  278.858

Iter:  7372 time:  0.142  varE:  255.621

Iter:  7373 time:  0.142  varE:  248.762

Iter:  7374 time:  0.142  varE:  241.168

Iter:  7375 time:  0.142  varE:  243.522

Iter:  7376 time:  0.142  varE:  250.371

Iter:  7377 time:  0.142  varE:  253.649

Iter:  7378 time:  0.142  varE:  272.511

Iter:  7379 time:  0.142  varE:  278.553

Iter:  7380 time:  0.148  varE:  265.971

Iter:  7381 time:  0.142  varE:  261.532

Iter:  7382 time:  0.142  varE:  265.001

Iter:  7383 time:  0.142  varE:  260.218

Iter:  7384 time:  0.141  varE:  273.983

Iter:  7385 time:  0.142  varE:  264.365

Iter:  7386 time:  0.142  varE:  268.775

Iter:  7387 time:  0.142  varE:  259.189

Iter:  7388 time:  0.142  varE:  267.736

Iter:  7389 time:  0.142  varE:  268.635

Iter:  7390 time:  0.148  varE:  267.533

Iter:  7391 time:  0.141  varE:  276.678

Iter:  7392 time:  0.143  varE:  287.543

Iter:  7393 time:  0.144  varE:  275.107

Iter:  7394 time:  0.143  varE:  274.538

Iter:  7395 time:  0.142  varE:  275.353

Iter:  7396 time:  0.142  varE:  279.216

Iter:  7397 time:  0.142  varE:  268.11

Iter:  7398 time:  0.15  varE:  268.888

Iter:  7399 time:  0.141  varE:  269.753

Iter:  7400 time:  0.149  varE:  272.49

Iter:  7401 time:  0.142  varE:  279.156

Iter:  7402 time:  0.141  varE:  275.703

Iter:  7403 time:  0.142  varE:  258.381

Iter:  7404 time:  0.142  varE:  248.638

Iter:  7405 time:  0.142  varE:  257.17

Iter:  7406 time:  0.142  varE:  244.993

Iter:  7407 time:  0.142  varE:  251.782

Iter:  7408 time:  0.142  varE:  259.819

Iter:  7409 time:  0.141  varE:  252.092

Iter:  7410 time:  0.149  varE:  239.718

Iter:  7411 time:  0.142  varE:  230.709

Iter:  7412 time:  0.142  varE:  246.274

Iter:  7413 time:  0.142  varE:  246.937

Iter:  7414 time:  0.141  varE:  249.361

Iter:  7415 time:  0.142  varE:  255.219

Iter:  7416 time:  0.142  varE:  259.545

Iter:  7417 time:  0.142  varE:  263.84

Iter:  7418 time:  0.142  varE:  266.397

Iter:  7419 time:  0.141  varE:  255.071

Iter:  7420 time:  0.149  varE:  259.886

Iter:  7421 time:  0.142  varE:  270.616

Iter:  7422 time:  0.141  varE:  289.39

Iter:  7423 time:  0.142  varE:  276.055

Iter:  7424 time:  0.142  varE:  265.986

Iter:  7425 time:  0.142  varE:  256.501

Iter:  7426 time:  0.142  varE:  259.574

Iter:  7427 time:  0.141  varE:  264.198

Iter:  7428 time:  0.142  varE:  255.131

Iter:  7429 time:  0.142  varE:  263.789

Iter:  7430 time:  0.148  varE:  275.029

Iter:  7431 time:  0.142  varE:  269.161

Iter:  7432 time:  0.142  varE:  269.072

Iter:  7433 time:  0.142  varE:  270.065

Iter:  7434 time:  0.143  varE:  274.999

Iter:  7435 time:  0.143  varE:  260.216

Iter:  7436 time:  0.142  varE:  272.113

Iter:  7437 time:  0.144  varE:  262.392

Iter:  7438 time:  0.143  varE:  266.607

Iter:  7439 time:  0.145  varE:  274.685

Iter:  7440 time:  0.159  varE:  264.921

Iter:  7441 time:  0.146  varE:  269.705

Iter:  7442 time:  0.144  varE:  265.688

Iter:  7443 time:  0.142  varE:  269.361

Iter:  7444 time:  0.142  varE:  273.946

Iter:  7445 time:  0.142  varE:  260.262

Iter:  7446 time:  0.142  varE:  252.438

Iter:  7447 time:  0.145  varE:  273.984

Iter:  7448 time:  0.144  varE:  279.491

Iter:  7449 time:  0.143  varE:  269.158

Iter:  7450 time:  0.15  varE:  258.28

Iter:  7451 time:  0.144  varE:  267.446

Iter:  7452 time:  0.149  varE:  266.202

Iter:  7453 time:  0.149  varE:  256.048

Iter:  7454 time:  0.144  varE:  237.248

Iter:  7455 time:  0.145  varE:  246.957

Iter:  7456 time:  0.144  varE:  269.35

Iter:  7457 time:  0.146  varE:  237.928

Iter:  7458 time:  0.147  varE:  231.715

Iter:  7459 time:  0.148  varE:  236.983

Iter:  7460 time:  0.152  varE:  243.108

Iter:  7461 time:  0.144  varE:  236.043

Iter:  7462 time:  0.146  varE:  245.451

Iter:  7463 time:  0.146  varE:  242.989

Iter:  7464 time:  0.146  varE:  253.907

Iter:  7465 time:  0.144  varE:  253.089

Iter:  7466 time:  0.144  varE:  252.284

Iter:  7467 time:  0.144  varE:  271.043

Iter:  7468 time:  0.145  varE:  263.642

Iter:  7469 time:  0.147  varE:  247.748

Iter:  7470 time:  0.153  varE:  259.44

Iter:  7471 time:  0.141  varE:  261.344

Iter:  7472 time:  0.142  varE:  265.124

Iter:  7473 time:  0.144  varE:  280.185

Iter:  7474 time:  0.144  varE:  290.142

Iter:  7475 time:  0.144  varE:  276.979

Iter:  7476 time:  0.147  varE:  277.177

Iter:  7477 time:  0.149  varE:  267.547

Iter:  7478 time:  0.145  varE:  277.74

Iter:  7479 time:  0.144  varE:  263.83

Iter:  7480 time:  0.149  varE:  275.842

Iter:  7481 time:  0.144  varE:  274.659

Iter:  7482 time:  0.15  varE:  270.28

Iter:  7483 time:  0.147  varE:  282.933

Iter:  7484 time:  0.15  varE:  272.961

Iter:  7485 time:  0.143  varE:  279.074

Iter:  7486 time:  0.142  varE:  266.338

Iter:  7487 time:  0.142  varE:  273.152

Iter:  7488 time:  0.142  varE:  274.769

Iter:  7489 time:  0.143  varE:  268.869

Iter:  7490 time:  0.151  varE:  254.103

Iter:  7491 time:  0.145  varE:  262.466

Iter:  7492 time:  0.148  varE:  270.392

Iter:  7493 time:  0.147  varE:  271.779

Iter:  7494 time:  0.146  varE:  266.841

Iter:  7495 time:  0.143  varE:  255.333

Iter:  7496 time:  0.145  varE:  253.202

Iter:  7497 time:  0.144  varE:  253.051

Iter:  7498 time:  0.145  varE:  252.825

Iter:  7499 time:  0.147  varE:  265.667

Iter:  7500 time:  0.153  varE:  268.525

Iter:  7501 time:  0.144  varE:  258.686

Iter:  7502 time:  0.144  varE:  268.699

Iter:  7503 time:  0.144  varE:  271.263

Iter:  7504 time:  0.143  varE:  276.989

Iter:  7505 time:  0.146  varE:  263.646

Iter:  7506 time:  0.145  varE:  268.602

Iter:  7507 time:  0.148  varE:  260.747

Iter:  7508 time:  0.145  varE:  265.74

Iter:  7509 time:  0.142  varE:  289.772

Iter:  7510 time:  0.148  varE:  271.948

Iter:  7511 time:  0.143  varE:  266.759

Iter:  7512 time:  0.143  varE:  270.429

Iter:  7513 time:  0.144  varE:  277.168

Iter:  7514 time:  0.144  varE:  288.37

Iter:  7515 time:  0.147  varE:  279.842

Iter:  7516 time:  0.145  varE:  295.112

Iter:  7517 time:  0.142  varE:  287.985

Iter:  7518 time:  0.145  varE:  278.931

Iter:  7519 time:  0.148  varE:  285.343

Iter:  7520 time:  0.15  varE:  275.267

Iter:  7521 time:  0.145  varE:  302.6

Iter:  7522 time:  0.143  varE:  293.888

Iter:  7523 time:  0.146  varE:  290.605

Iter:  7524 time:  0.148  varE:  267.13

Iter:  7525 time:  0.147  varE:  279.871

Iter:  7526 time:  0.144  varE:  282.486

Iter:  7527 time:  0.142  varE:  279.194

Iter:  7528 time:  0.143  varE:  270.055

Iter:  7529 time:  0.143  varE:  275.291

Iter:  7530 time:  0.149  varE:  284.1

Iter:  7531 time:  0.145  varE:  295.795

Iter:  7532 time:  0.146  varE:  291.901

Iter:  7533 time:  0.148  varE:  279.065

Iter:  7534 time:  0.145  varE:  268.443

Iter:  7535 time:  0.143  varE:  269.708

Iter:  7536 time:  0.144  varE:  273.779

Iter:  7537 time:  0.144  varE:  288.29

Iter:  7538 time:  0.145  varE:  278.973

Iter:  7539 time:  0.149  varE:  280.292

Iter:  7540 time:  0.154  varE:  299.17

Iter:  7541 time:  0.144  varE:  291.489

Iter:  7542 time:  0.145  varE:  287.958

Iter:  7543 time:  0.145  varE:  286.001

Iter:  7544 time:  0.147  varE:  287.73

Iter:  7545 time:  0.147  varE:  262.517

Iter:  7546 time:  0.148  varE:  271.345

Iter:  7547 time:  0.146  varE:  268.678

Iter:  7548 time:  0.143  varE:  263.779

Iter:  7549 time:  0.145  varE:  270.423

Iter:  7550 time:  0.151  varE:  267.319

Iter:  7551 time:  0.146  varE:  261.883

Iter:  7552 time:  0.147  varE:  279.074

Iter:  7553 time:  0.146  varE:  274.789

Iter:  7554 time:  0.143  varE:  270.011

Iter:  7555 time:  0.143  varE:  283.865

Iter:  7556 time:  0.144  varE:  270.472

Iter:  7557 time:  0.145  varE:  274.716

Iter:  7558 time:  0.145  varE:  265.641

Iter:  7559 time:  0.145  varE:  259.559

Iter:  7560 time:  0.152  varE:  268.406

Iter:  7561 time:  0.144  varE:  270.821

Iter:  7562 time:  0.144  varE:  293.391

Iter:  7563 time:  0.145  varE:  292.412

Iter:  7564 time:  0.143  varE:  287.762

Iter:  7565 time:  0.144  varE:  289.863

Iter:  7566 time:  0.144  varE:  277.469

Iter:  7567 time:  0.146  varE:  268.63

Iter:  7568 time:  0.148  varE:  268.991

Iter:  7569 time:  0.143  varE:  262.171

Iter:  7570 time:  0.153  varE:  265.369

Iter:  7571 time:  0.145  varE:  272.154

Iter:  7572 time:  0.146  varE:  260.097

Iter:  7573 time:  0.146  varE:  255.973

Iter:  7574 time:  0.147  varE:  272.887

Iter:  7575 time:  0.145  varE:  271.916

Iter:  7576 time:  0.142  varE:  268.51

Iter:  7577 time:  0.142  varE:  281.099

Iter:  7578 time:  0.143  varE:  287.395

Iter:  7579 time:  0.143  varE:  274.85

Iter:  7580 time:  0.15  varE:  268.669

Iter:  7581 time:  0.142  varE:  273.026

Iter:  7582 time:  0.143  varE:  276.143

Iter:  7583 time:  0.143  varE:  274.966

Iter:  7584 time:  0.144  varE:  277.382

Iter:  7585 time:  0.146  varE:  271.859

Iter:  7586 time:  0.148  varE:  276.229

Iter:  7587 time:  0.148  varE:  285.221

Iter:  7588 time:  0.143  varE:  275.127

Iter:  7589 time:  0.144  varE:  277.862

Iter:  7590 time:  0.15  varE:  290.63

Iter:  7591 time:  0.144  varE:  275.453

Iter:  7592 time:  0.143  varE:  290.622

Iter:  7593 time:  0.143  varE:  284.434

Iter:  7594 time:  0.147  varE:  282.744

Iter:  7595 time:  0.144  varE:  261.737

Iter:  7596 time:  0.144  varE:  273.854

Iter:  7597 time:  0.142  varE:  268.875

Iter:  7598 time:  0.145  varE:  261.523

Iter:  7599 time:  0.143  varE:  269.577

Iter:  7600 time:  0.149  varE:  277.855

Iter:  7601 time:  0.143  varE:  281.078

Iter:  7602 time:  0.141  varE:  275.938

Iter:  7603 time:  0.142  varE:  272.968

Iter:  7604 time:  0.144  varE:  264.219

Iter:  7605 time:  0.144  varE:  270.274

Iter:  7606 time:  0.151  varE:  258.927

Iter:  7607 time:  0.143  varE:  259.234

Iter:  7608 time:  0.145  varE:  261.487

Iter:  7609 time:  0.148  varE:  257.309

Iter:  7610 time:  0.15  varE:  262.547

Iter:  7611 time:  0.144  varE:  247.996

Iter:  7612 time:  0.145  varE:  253.553

Iter:  7613 time:  0.143  varE:  257.193

Iter:  7614 time:  0.142  varE:  267.225

Iter:  7615 time:  0.144  varE:  256.072

Iter:  7616 time:  0.142  varE:  257.911

Iter:  7617 time:  0.142  varE:  264.102

Iter:  7618 time:  0.144  varE:  259.308

Iter:  7619 time:  0.144  varE:  285.94

Iter:  7620 time:  0.154  varE:  272.738

Iter:  7621 time:  0.143  varE:  273.275

Iter:  7622 time:  0.144  varE:  280.231

Iter:  7623 time:  0.144  varE:  291.48

Iter:  7624 time:  0.143  varE:  271.034

Iter:  7625 time:  0.143  varE:  270.627

Iter:  7626 time:  0.144  varE:  270.089

Iter:  7627 time:  0.144  varE:  266.659

Iter:  7628 time:  0.144  varE:  270.7

Iter:  7629 time:  0.145  varE:  264.754

Iter:  7630 time:  0.155  varE:  265.268

Iter:  7631 time:  0.145  varE:  261.084

Iter:  7632 time:  0.144  varE:  260.074

Iter:  7633 time:  0.144  varE:  265.688

Iter:  7634 time:  0.144  varE:  255.166

Iter:  7635 time:  0.144  varE:  264.832

Iter:  7636 time:  0.145  varE:  271.369

Iter:  7637 time:  0.15  varE:  277.909

Iter:  7638 time:  0.146  varE:  263.215

Iter:  7639 time:  0.144  varE:  254.502

Iter:  7640 time:  0.152  varE:  264.986

Iter:  7641 time:  0.145  varE:  267.956

Iter:  7642 time:  0.146  varE:  255.915

Iter:  7643 time:  0.148  varE:  264.871

Iter:  7644 time:  0.145  varE:  271.615

Iter:  7645 time:  0.143  varE:  255.682

Iter:  7646 time:  0.144  varE:  255.012

Iter:  7647 time:  0.144  varE:  252.532

Iter:  7648 time:  0.143  varE:  271.806

Iter:  7649 time:  0.145  varE:  264.078

Iter:  7650 time:  0.154  varE:  258.228

Iter:  7651 time:  0.146  varE:  268.223

Iter:  7652 time:  0.144  varE:  267.018

Iter:  7653 time:  0.145  varE:  258.385

Iter:  7654 time:  0.144  varE:  271.268

Iter:  7655 time:  0.143  varE:  256.322

Iter:  7656 time:  0.147  varE:  267.226

Iter:  7657 time:  0.15  varE:  264.572

Iter:  7658 time:  0.147  varE:  262.966

Iter:  7659 time:  0.143  varE:  261.846

Iter:  7660 time:  0.153  varE:  262.557

Iter:  7661 time:  0.142  varE:  274.883

Iter:  7662 time:  0.143  varE:  277.725

Iter:  7663 time:  0.146  varE:  261.989

Iter:  7664 time:  0.148  varE:  262.138

Iter:  7665 time:  0.148  varE:  251.963

Iter:  7666 time:  0.144  varE:  257.417

Iter:  7667 time:  0.145  varE:  249.869

Iter:  7668 time:  0.144  varE:  249.238

Iter:  7669 time:  0.142  varE:  250.07

Iter:  7670 time:  0.15  varE:  252.686

Iter:  7671 time:  0.147  varE:  256.9

Iter:  7672 time:  0.15  varE:  268.648

Iter:  7673 time:  0.145  varE:  278.384

Iter:  7674 time:  0.145  varE:  273.657

Iter:  7675 time:  0.143  varE:  263.81

Iter:  7676 time:  0.142  varE:  271.311

Iter:  7677 time:  0.144  varE:  273.531

Iter:  7678 time:  0.146  varE:  264.508

Iter:  7679 time:  0.146  varE:  267.611

Iter:  7680 time:  0.153  varE:  281.551

Iter:  7681 time:  0.142  varE:  281.82

Iter:  7682 time:  0.144  varE:  268.022

Iter:  7683 time:  0.145  varE:  271.086

Iter:  7684 time:  0.142  varE:  278.58

Iter:  7685 time:  0.143  varE:  277.806

Iter:  7686 time:  0.146  varE:  274.997

Iter:  7687 time:  0.145  varE:  291.267

Iter:  7688 time:  0.149  varE:  300.422

Iter:  7689 time:  0.147  varE:  280.641

Iter:  7690 time:  0.149  varE:  278.65

Iter:  7691 time:  0.144  varE:  269.87

Iter:  7692 time:  0.143  varE:  269.738

Iter:  7693 time:  0.143  varE:  265.656

Iter:  7694 time:  0.145  varE:  279.028

Iter:  7695 time:  0.148  varE:  268.78

Iter:  7696 time:  0.146  varE:  270.603

Iter:  7697 time:  0.144  varE:  264.95

Iter:  7698 time:  0.145  varE:  273.903

Iter:  7699 time:  0.142  varE:  270.781

Iter:  7700 time:  0.15  varE:  271.13

Iter:  7701 time:  0.145  varE:  269.675

Iter:  7702 time:  0.146  varE:  270.433

Iter:  7703 time:  0.145  varE:  274.281

Iter:  7704 time:  0.147  varE:  261.294

Iter:  7705 time:  0.143  varE:  268.079

Iter:  7706 time:  0.146  varE:  258.437

Iter:  7707 time:  0.142  varE:  268.075

Iter:  7708 time:  0.144  varE:  254.312

Iter:  7709 time:  0.147  varE:  263.956

Iter:  7710 time:  0.158  varE:  264.867

Iter:  7711 time:  0.145  varE:  260.16

Iter:  7712 time:  0.145  varE:  252.328

Iter:  7713 time:  0.143  varE:  255.79

Iter:  7714 time:  0.142  varE:  255.776

Iter:  7715 time:  0.142  varE:  251.987

Iter:  7716 time:  0.145  varE:  260.71

Iter:  7717 time:  0.148  varE:  264.185

Iter:  7718 time:  0.147  varE:  283.477

Iter:  7719 time:  0.143  varE:  275.713

Iter:  7720 time:  0.15  varE:  264.015

Iter:  7721 time:  0.144  varE:  276.34

Iter:  7722 time:  0.142  varE:  282.452

Iter:  7723 time:  0.146  varE:  257.744

Iter:  7724 time:  0.145  varE:  271.33

Iter:  7725 time:  0.149  varE:  271.685

Iter:  7726 time:  0.146  varE:  262.386

Iter:  7727 time:  0.143  varE:  277.339

Iter:  7728 time:  0.143  varE:  279.943

Iter:  7729 time:  0.143  varE:  270.923

Iter:  7730 time:  0.15  varE:  282.712

Iter:  7731 time:  0.145  varE:  274.075

Iter:  7732 time:  0.147  varE:  280.714

Iter:  7733 time:  0.145  varE:  277.541

Iter:  7734 time:  0.143  varE:  272.049

Iter:  7735 time:  0.145  varE:  283.668

Iter:  7736 time:  0.143  varE:  269.046

Iter:  7737 time:  0.142  varE:  268.49

Iter:  7738 time:  0.145  varE:  269.642

Iter:  7739 time:  0.149  varE:  272.733

Iter:  7740 time:  0.154  varE:  259.065

Iter:  7741 time:  0.143  varE:  264.72

Iter:  7742 time:  0.145  varE:  250.624

Iter:  7743 time:  0.142  varE:  248.624

Iter:  7744 time:  0.143  varE:  258.295

Iter:  7745 time:  0.146  varE:  256.669

Iter:  7746 time:  0.15  varE:  261.938

Iter:  7747 time:  0.145  varE:  273.125

Iter:  7748 time:  0.146  varE:  268.087

Iter:  7749 time:  0.144  varE:  265.449

Iter:  7750 time:  0.148  varE:  286.817

Iter:  7751 time:  0.143  varE:  272.523

Iter:  7752 time:  0.143  varE:  272.122

Iter:  7753 time:  0.145  varE:  268.08

Iter:  7754 time:  0.148  varE:  274.071

Iter:  7755 time:  0.144  varE:  284.187

Iter:  7756 time:  0.142  varE:  274.221

Iter:  7757 time:  0.142  varE:  271.964

Iter:  7758 time:  0.143  varE:  264.424

Iter:  7759 time:  0.144  varE:  253.33

Iter:  7760 time:  0.149  varE:  259.152

Iter:  7761 time:  0.143  varE:  268.607

Iter:  7762 time:  0.142  varE:  257.732

Iter:  7763 time:  0.144  varE:  269.757

Iter:  7764 time:  0.146  varE:  268.855

Iter:  7765 time:  0.145  varE:  275.171

Iter:  7766 time:  0.146  varE:  278.996

Iter:  7767 time:  0.146  varE:  277.097

Iter:  7768 time:  0.144  varE:  273.104

Iter:  7769 time:  0.145  varE:  273.754

Iter:  7770 time:  0.149  varE:  261.141

Iter:  7771 time:  0.145  varE:  277.638

Iter:  7772 time:  0.148  varE:  274.18

Iter:  7773 time:  0.15  varE:  269.29

Iter:  7774 time:  0.143  varE:  273.755

Iter:  7775 time:  0.144  varE:  268.047

Iter:  7776 time:  0.144  varE:  261.229

Iter:  7777 time:  0.142  varE:  267.606

Iter:  7778 time:  0.145  varE:  259.033

Iter:  7779 time:  0.147  varE:  259.221

Iter:  7780 time:  0.155  varE:  250.948

Iter:  7781 time:  0.144  varE:  264.075

Iter:  7782 time:  0.144  varE:  260.776

Iter:  7783 time:  0.143  varE:  250.142

Iter:  7784 time:  0.144  varE:  250.38

Iter:  7785 time:  0.146  varE:  247.031

Iter:  7786 time:  0.148  varE:  242.418

Iter:  7787 time:  0.147  varE:  259.785

Iter:  7788 time:  0.143  varE:  261.205

Iter:  7789 time:  0.145  varE:  259.307

Iter:  7790 time:  0.149  varE:  269.166

Iter:  7791 time:  0.144  varE:  266.812

Iter:  7792 time:  0.149  varE:  269.98

Iter:  7793 time:  0.149  varE:  272.485

Iter:  7794 time:  0.143  varE:  256.161

Iter:  7795 time:  0.144  varE:  244.611

Iter:  7796 time:  0.142  varE:  258.964

Iter:  7797 time:  0.145  varE:  256.61

Iter:  7798 time:  0.145  varE:  251.94

Iter:  7799 time:  0.147  varE:  263.831

Iter:  7800 time:  0.156  varE:  264.819

Iter:  7801 time:  0.143  varE:  248.492

Iter:  7802 time:  0.143  varE:  246.033

Iter:  7803 time:  0.142  varE:  258.921

Iter:  7804 time:  0.142  varE:  259.205

Iter:  7805 time:  0.142  varE:  252.162

Iter:  7806 time:  0.143  varE:  245.322

Iter:  7807 time:  0.142  varE:  246.505

Iter:  7808 time:  0.144  varE:  268.38

Iter:  7809 time:  0.143  varE:  273.53

Iter:  7810 time:  0.151  varE:  285.611

Iter:  7811 time:  0.143  varE:  283.041

Iter:  7812 time:  0.156  varE:  273.742

Iter:  7813 time:  0.145  varE:  274.761

Iter:  7814 time:  0.142  varE:  279.221

Iter:  7815 time:  0.142  varE:  271.235

Iter:  7816 time:  0.142  varE:  257.698

Iter:  7817 time:  0.147  varE:  275.799

Iter:  7818 time:  0.148  varE:  270.6

Iter:  7819 time:  0.143  varE:  263.222

Iter:  7820 time:  0.148  varE:  258.998

Iter:  7821 time:  0.143  varE:  254.094

Iter:  7822 time:  0.142  varE:  250.695

Iter:  7823 time:  0.142  varE:  252.908

Iter:  7824 time:  0.143  varE:  264.485

Iter:  7825 time:  0.143  varE:  275.432

Iter:  7826 time:  0.142  varE:  267.913

Iter:  7827 time:  0.145  varE:  247.127

Iter:  7828 time:  0.142  varE:  242.647

Iter:  7829 time:  0.144  varE:  244.366

Iter:  7830 time:  0.15  varE:  254.577

Iter:  7831 time:  0.142  varE:  250.162

Iter:  7832 time:  0.143  varE:  257.132

Iter:  7833 time:  0.144  varE:  277.917

Iter:  7834 time:  0.145  varE:  289.036

Iter:  7835 time:  0.151  varE:  262.998

Iter:  7836 time:  0.15  varE:  260.724

Iter:  7837 time:  0.143  varE:  267.209

Iter:  7838 time:  0.142  varE:  258.04

Iter:  7839 time:  0.143  varE:  267.242

Iter:  7840 time:  0.149  varE:  260.391

Iter:  7841 time:  0.143  varE:  275.9

Iter:  7842 time:  0.144  varE:  259.413

Iter:  7843 time:  0.144  varE:  260.442

Iter:  7844 time:  0.145  varE:  261.31

Iter:  7845 time:  0.144  varE:  273.791

Iter:  7846 time:  0.145  varE:  272.986

Iter:  7847 time:  0.145  varE:  288.122

Iter:  7848 time:  0.147  varE:  289.892

Iter:  7849 time:  0.147  varE:  276.46

Iter:  7850 time:  0.151  varE:  293.919

Iter:  7851 time:  0.143  varE:  276.514

Iter:  7852 time:  0.142  varE:  281.928

Iter:  7853 time:  0.143  varE:  263.016

Iter:  7854 time:  0.142  varE:  253.924

Iter:  7855 time:  0.145  varE:  266.743

Iter:  7856 time:  0.144  varE:  272.987

Iter:  7857 time:  0.144  varE:  270.986

Iter:  7858 time:  0.146  varE:  264.507

Iter:  7859 time:  0.145  varE:  254.388

Iter:  7860 time:  0.154  varE:  271.263

Iter:  7861 time:  0.147  varE:  282.324

Iter:  7862 time:  0.143  varE:  279.389

Iter:  7863 time:  0.142  varE:  270.039

Iter:  7864 time:  0.142  varE:  271.375

Iter:  7865 time:  0.143  varE:  263.045

Iter:  7866 time:  0.144  varE:  270.877

Iter:  7867 time:  0.144  varE:  266.848

Iter:  7868 time:  0.145  varE:  271.325

Iter:  7869 time:  0.144  varE:  268.012

Iter:  7870 time:  0.154  varE:  270.78

Iter:  7871 time:  0.146  varE:  267.721

Iter:  7872 time:  0.142  varE:  274.08

Iter:  7873 time:  0.144  varE:  262.084

Iter:  7874 time:  0.144  varE:  257.011

Iter:  7875 time:  0.143  varE:  254.235

Iter:  7876 time:  0.146  varE:  257.297

Iter:  7877 time:  0.15  varE:  265.503

Iter:  7878 time:  0.143  varE:  272.104

Iter:  7879 time:  0.142  varE:  273.325

Iter:  7880 time:  0.153  varE:  256.457

Iter:  7881 time:  0.142  varE:  265.369

Iter:  7882 time:  0.142  varE:  269.654

Iter:  7883 time:  0.142  varE:  256.409

Iter:  7884 time:  0.142  varE:  254.458

Iter:  7885 time:  0.141  varE:  264.871

Iter:  7886 time:  0.142  varE:  252.699

Iter:  7887 time:  0.142  varE:  254.597

Iter:  7888 time:  0.142  varE:  246.653

Iter:  7889 time:  0.142  varE:  270.107

Iter:  7890 time:  0.147  varE:  274.46

Iter:  7891 time:  0.142  varE:  277.85

Iter:  7892 time:  0.142  varE:  273.275

Iter:  7893 time:  0.141  varE:  272.087

Iter:  7894 time:  0.142  varE:  275.173

Iter:  7895 time:  0.142  varE:  258.516

Iter:  7896 time:  0.142  varE:  262.622

Iter:  7897 time:  0.142  varE:  265.367

Iter:  7898 time:  0.142  varE:  273.179

Iter:  7899 time:  0.142  varE:  258.773

Iter:  7900 time:  0.148  varE:  268.364

Iter:  7901 time:  0.142  varE:  280.643

Iter:  7902 time:  0.142  varE:  285.107

Iter:  7903 time:  0.142  varE:  280.383

Iter:  7904 time:  0.142  varE:  271.724

Iter:  7905 time:  0.142  varE:  269.247

Iter:  7906 time:  0.142  varE:  270.828

Iter:  7907 time:  0.141  varE:  266.218

Iter:  7908 time:  0.142  varE:  260.771

Iter:  7909 time:  0.142  varE:  267.512

Iter:  7910 time:  0.148  varE:  280.874

Iter:  7911 time:  0.142  varE:  281.055

Iter:  7912 time:  0.142  varE:  271.399

Iter:  7913 time:  0.142  varE:  277.857

Iter:  7914 time:  0.142  varE:  276.296

Iter:  7915 time:  0.142  varE:  262.925

Iter:  7916 time:  0.142  varE:  262.48

Iter:  7917 time:  0.142  varE:  258.84

Iter:  7918 time:  0.142  varE:  268.772

Iter:  7919 time:  0.142  varE:  276.818

Iter:  7920 time:  0.148  varE:  278.388

Iter:  7921 time:  0.142  varE:  279.421

Iter:  7922 time:  0.145  varE:  281.049

Iter:  7923 time:  0.142  varE:  269.636

Iter:  7924 time:  0.142  varE:  274.938

Iter:  7925 time:  0.142  varE:  273.361

Iter:  7926 time:  0.142  varE:  272.525

Iter:  7927 time:  0.142  varE:  277.388

Iter:  7928 time:  0.142  varE:  276.083

Iter:  7929 time:  0.142  varE:  282.903

Iter:  7930 time:  0.148  varE:  277.451

Iter:  7931 time:  0.142  varE:  260.151

Iter:  7932 time:  0.142  varE:  260.569

Iter:  7933 time:  0.142  varE:  260.807

Iter:  7934 time:  0.142  varE:  268.23

Iter:  7935 time:  0.141  varE:  260.835

Iter:  7936 time:  0.142  varE:  269.023

Iter:  7937 time:  0.142  varE:  274.638

Iter:  7938 time:  0.142  varE:  275.837

Iter:  7939 time:  0.142  varE:  287.044

Iter:  7940 time:  0.148  varE:  290.396

Iter:  7941 time:  0.142  varE:  292.617

Iter:  7942 time:  0.142  varE:  280.842

Iter:  7943 time:  0.142  varE:  269.241

Iter:  7944 time:  0.142  varE:  262.928

Iter:  7945 time:  0.142  varE:  256.153

Iter:  7946 time:  0.141  varE:  256.812

Iter:  7947 time:  0.142  varE:  261.441

Iter:  7948 time:  0.142  varE:  260.086

Iter:  7949 time:  0.142  varE:  260.979

Iter:  7950 time:  0.149  varE:  258.589

Iter:  7951 time:  0.141  varE:  255.834

Iter:  7952 time:  0.142  varE:  250.985

Iter:  7953 time:  0.142  varE:  266.148

Iter:  7954 time:  0.142  varE:  270.548

Iter:  7955 time:  0.142  varE:  264.497

Iter:  7956 time:  0.142  varE:  273.202

Iter:  7957 time:  0.141  varE:  281.513

Iter:  7958 time:  0.142  varE:  274.068

Iter:  7959 time:  0.142  varE:  280.771

Iter:  7960 time:  0.152  varE:  268.398

Iter:  7961 time:  0.141  varE:  272.147

Iter:  7962 time:  0.142  varE:  273.793

Iter:  7963 time:  0.142  varE:  276.813

Iter:  7964 time:  0.142  varE:  276.4

Iter:  7965 time:  0.142  varE:  272.877

Iter:  7966 time:  0.142  varE:  259.352

Iter:  7967 time:  0.142  varE:  262.918

Iter:  7968 time:  0.142  varE:  270.558

Iter:  7969 time:  0.141  varE:  276.58

Iter:  7970 time:  0.149  varE:  267.822

Iter:  7971 time:  0.142  varE:  263.517

Iter:  7972 time:  0.142  varE:  257.928

Iter:  7973 time:  0.141  varE:  281.428

Iter:  7974 time:  0.142  varE:  268.05

Iter:  7975 time:  0.142  varE:  264.054

Iter:  7976 time:  0.142  varE:  261.829

Iter:  7977 time:  0.142  varE:  254.377

Iter:  7978 time:  0.143  varE:  256.843

Iter:  7979 time:  0.142  varE:  267.608

Iter:  7980 time:  0.148  varE:  275.546

Iter:  7981 time:  0.142  varE:  278.272

Iter:  7982 time:  0.142  varE:  273.71

Iter:  7983 time:  0.142  varE:  280.656

Iter:  7984 time:  0.142  varE:  269.615

Iter:  7985 time:  0.142  varE:  252.225

Iter:  7986 time:  0.142  varE:  266.315

Iter:  7987 time:  0.141  varE:  266.502

Iter:  7988 time:  0.142  varE:  278.903

Iter:  7989 time:  0.142  varE:  266.72

Iter:  7990 time:  0.148  varE:  274.314

Iter:  7991 time:  0.142  varE:  278.19

Iter:  7992 time:  0.142  varE:  280.138

Iter:  7993 time:  0.142  varE:  290.655

Iter:  7994 time:  0.142  varE:  289.817

Iter:  7995 time:  0.142  varE:  272.313

Iter:  7996 time:  0.142  varE:  275.041

Iter:  7997 time:  0.142  varE:  289.073

Iter:  7998 time:  0.141  varE:  286.911

Iter:  7999 time:  0.142  varE:  274.936

Iter:  8000 time:  0.149  varE:  256.367

Iter:  8001 time:  0.141  varE:  277.75

Iter:  8002 time:  0.142  varE:  288.486

Iter:  8003 time:  0.143  varE:  266.033

Iter:  8004 time:  0.142  varE:  279.275

Iter:  8005 time:  0.143  varE:  268.381

Iter:  8006 time:  0.144  varE:  289.093

Iter:  8007 time:  0.145  varE:  282.239

Iter:  8008 time:  0.147  varE:  273.744

Iter:  8009 time:  0.144  varE:  290.717

Iter:  8010 time:  0.158  varE:  280.409

Iter:  8011 time:  0.144  varE:  295.809

Iter:  8012 time:  0.142  varE:  267.727

Iter:  8013 time:  0.142  varE:  261.922

Iter:  8014 time:  0.144  varE:  269.15

Iter:  8015 time:  0.142  varE:  267.666

Iter:  8016 time:  0.144  varE:  267.086

Iter:  8017 time:  0.143  varE:  264.688

Iter:  8018 time:  0.143  varE:  268.773

Iter:  8019 time:  0.145  varE:  280.625

Iter:  8020 time:  0.15  varE:  270.185

Iter:  8021 time:  0.155  varE:  261.287

Iter:  8022 time:  0.146  varE:  255.089

Iter:  8023 time:  0.144  varE:  254.096

Iter:  8024 time:  0.144  varE:  264.998

Iter:  8025 time:  0.147  varE:  262.512

Iter:  8026 time:  0.147  varE:  274.949

Iter:  8027 time:  0.147  varE:  272.868

Iter:  8028 time:  0.142  varE:  269.235

Iter:  8029 time:  0.142  varE:  270.815

Iter:  8030 time:  0.149  varE:  257.401

Iter:  8031 time:  0.143  varE:  280.363

Iter:  8032 time:  0.146  varE:  270.156

Iter:  8033 time:  0.147  varE:  273.956

Iter:  8034 time:  0.15  varE:  279.325

Iter:  8035 time:  0.144  varE:  280.913

Iter:  8036 time:  0.144  varE:  277.602

Iter:  8037 time:  0.148  varE:  274.58

Iter:  8038 time:  0.145  varE:  260.419

Iter:  8039 time:  0.146  varE:  274.433

Iter:  8040 time:  0.155  varE:  279.498

Iter:  8041 time:  0.143  varE:  285.294

Iter:  8042 time:  0.144  varE:  281.246

Iter:  8043 time:  0.143  varE:  280.324

Iter:  8044 time:  0.143  varE:  282.635

Iter:  8045 time:  0.144  varE:  285.671

Iter:  8046 time:  0.147  varE:  290.41

Iter:  8047 time:  0.145  varE:  282.568

Iter:  8048 time:  0.145  varE:  272.874

Iter:  8049 time:  0.142  varE:  262.248

Iter:  8050 time:  0.148  varE:  261.063

Iter:  8051 time:  0.142  varE:  279.769

Iter:  8052 time:  0.144  varE:  282.351

Iter:  8053 time:  0.143  varE:  271.046

Iter:  8054 time:  0.144  varE:  268.167

Iter:  8055 time:  0.145  varE:  270.948

Iter:  8056 time:  0.147  varE:  256.965

Iter:  8057 time:  0.147  varE:  277.306

Iter:  8058 time:  0.148  varE:  269.366

Iter:  8059 time:  0.143  varE:  259.69

Iter:  8060 time:  0.151  varE:  257.602

Iter:  8061 time:  0.145  varE:  277.586

Iter:  8062 time:  0.149  varE:  270.123

Iter:  8063 time:  0.147  varE:  282.495

Iter:  8064 time:  0.142  varE:  278.935

Iter:  8065 time:  0.143  varE:  284.361

Iter:  8066 time:  0.143  varE:  275.271

Iter:  8067 time:  0.145  varE:  255.825

Iter:  8068 time:  0.146  varE:  255.18

Iter:  8069 time:  0.146  varE:  255.338

Iter:  8070 time:  0.151  varE:  269.796

Iter:  8071 time:  0.149  varE:  255.487

Iter:  8072 time:  0.143  varE:  261.44

Iter:  8073 time:  0.146  varE:  266.841

Iter:  8074 time:  0.145  varE:  267.123

Iter:  8075 time:  0.15  varE:  268.261

Iter:  8076 time:  0.148  varE:  282.154

Iter:  8077 time:  0.143  varE:  287.265

Iter:  8078 time:  0.148  varE:  279.046

Iter:  8079 time:  0.146  varE:  264.261

Iter:  8080 time:  0.153  varE:  272.253

Iter:  8081 time:  0.148  varE:  279.216

Iter:  8082 time:  0.145  varE:  275.842

Iter:  8083 time:  0.145  varE:  293.345

Iter:  8084 time:  0.145  varE:  276.339

Iter:  8085 time:  0.149  varE:  280.96

Iter:  8086 time:  0.146  varE:  289.33

Iter:  8087 time:  0.143  varE:  300.192

Iter:  8088 time:  0.144  varE:  298.187

Iter:  8089 time:  0.146  varE:  276.312

Iter:  8090 time:  0.151  varE:  276.123

Iter:  8091 time:  0.145  varE:  279.405

Iter:  8092 time:  0.148  varE:  272.251

Iter:  8093 time:  0.147  varE:  275.319

Iter:  8094 time:  0.142  varE:  278.515

Iter:  8095 time:  0.145  varE:  283.72

Iter:  8096 time:  0.146  varE:  278.257

Iter:  8097 time:  0.147  varE:  290.055

Iter:  8098 time:  0.146  varE:  296.021

Iter:  8099 time:  0.148  varE:  300.224

Iter:  8100 time:  0.15  varE:  281.9

Iter:  8101 time:  0.145  varE:  286.045

Iter:  8102 time:  0.146  varE:  283.243

Iter:  8103 time:  0.145  varE:  285.813

Iter:  8104 time:  0.15  varE:  277.073

Iter:  8105 time:  0.145  varE:  279.742

Iter:  8106 time:  0.143  varE:  263.069

Iter:  8107 time:  0.145  varE:  257.334

Iter:  8108 time:  0.144  varE:  266.653

Iter:  8109 time:  0.146  varE:  286.948

Iter:  8110 time:  0.156  varE:  277.48

Iter:  8111 time:  0.147  varE:  285.903

Iter:  8112 time:  0.143  varE:  287.718

Iter:  8113 time:  0.147  varE:  287.44

Iter:  8114 time:  0.145  varE:  269.687

Iter:  8115 time:  0.147  varE:  272.993

Iter:  8116 time:  0.148  varE:  279.146

Iter:  8117 time:  0.146  varE:  269.95

Iter:  8118 time:  0.143  varE:  258.451

Iter:  8119 time:  0.145  varE:  261.757

Iter:  8120 time:  0.151  varE:  259.349

Iter:  8121 time:  0.149  varE:  273.73

Iter:  8122 time:  0.149  varE:  281.444

Iter:  8123 time:  0.143  varE:  267.224

Iter:  8124 time:  0.145  varE:  293.371

Iter:  8125 time:  0.146  varE:  284.578

Iter:  8126 time:  0.144  varE:  278.224

Iter:  8127 time:  0.149  varE:  268.168

Iter:  8128 time:  0.146  varE:  265.956

Iter:  8129 time:  0.143  varE:  256.298

Iter:  8130 time:  0.157  varE:  282.936

Iter:  8131 time:  0.145  varE:  288.932

Iter:  8132 time:  0.146  varE:  285.713

Iter:  8133 time:  0.145  varE:  282.092

Iter:  8134 time:  0.146  varE:  268.353

Iter:  8135 time:  0.143  varE:  257.569

Iter:  8136 time:  0.144  varE:  260.032

Iter:  8137 time:  0.146  varE:  270.315

Iter:  8138 time:  0.143  varE:  278.036

Iter:  8139 time:  0.145  varE:  270.093

Iter:  8140 time:  0.155  varE:  265.52

Iter:  8141 time:  0.144  varE:  262.679

Iter:  8142 time:  0.145  varE:  253.292

Iter:  8143 time:  0.146  varE:  261.993

Iter:  8144 time:  0.145  varE:  268.676

Iter:  8145 time:  0.146  varE:  268.93

Iter:  8146 time:  0.148  varE:  262.274

Iter:  8147 time:  0.142  varE:  281.139

Iter:  8148 time:  0.144  varE:  284.041

Iter:  8149 time:  0.146  varE:  282.45

Iter:  8150 time:  0.153  varE:  290.489

Iter:  8151 time:  0.152  varE:  284.817

Iter:  8152 time:  0.145  varE:  281.092

Iter:  8153 time:  0.144  varE:  280.571

Iter:  8154 time:  0.144  varE:  298.702

Iter:  8155 time:  0.145  varE:  299.272

Iter:  8156 time:  0.147  varE:  303.21

Iter:  8157 time:  0.146  varE:  298.253

Iter:  8158 time:  0.144  varE:  292.415

Iter:  8159 time:  0.145  varE:  280.004

Iter:  8160 time:  0.15  varE:  282.871

Iter:  8161 time:  0.144  varE:  279.126

Iter:  8162 time:  0.146  varE:  285.836

Iter:  8163 time:  0.147  varE:  278.725

Iter:  8164 time:  0.147  varE:  265.419

Iter:  8165 time:  0.144  varE:  270.204

Iter:  8166 time:  0.143  varE:  275.246

Iter:  8167 time:  0.142  varE:  262.544

Iter:  8168 time:  0.146  varE:  267.455

Iter:  8169 time:  0.147  varE:  253.908

Iter:  8170 time:  0.157  varE:  260.142

Iter:  8171 time:  0.144  varE:  275.136

Iter:  8172 time:  0.144  varE:  262.778

Iter:  8173 time:  0.142  varE:  268.174

Iter:  8174 time:  0.142  varE:  280.033

Iter:  8175 time:  0.143  varE:  276.5

Iter:  8176 time:  0.142  varE:  280.574

Iter:  8177 time:  0.142  varE:  271.491

Iter:  8178 time:  0.141  varE:  256.197

Iter:  8179 time:  0.144  varE:  270.096

Iter:  8180 time:  0.154  varE:  269.527

Iter:  8181 time:  0.15  varE:  278.318

Iter:  8182 time:  0.142  varE:  273.616

Iter:  8183 time:  0.145  varE:  268.377

Iter:  8184 time:  0.143  varE:  275.483

Iter:  8185 time:  0.144  varE:  285.537

Iter:  8186 time:  0.144  varE:  280.404

Iter:  8187 time:  0.144  varE:  288.153

Iter:  8188 time:  0.142  varE:  272.078

Iter:  8189 time:  0.145  varE:  267.908

Iter:  8190 time:  0.153  varE:  269.087

Iter:  8191 time:  0.149  varE:  264.833

Iter:  8192 time:  0.146  varE:  263.952

Iter:  8193 time:  0.142  varE:  263.537

Iter:  8194 time:  0.144  varE:  278.111

Iter:  8195 time:  0.143  varE:  267.34

Iter:  8196 time:  0.145  varE:  270.356

Iter:  8197 time:  0.141  varE:  275.772

Iter:  8198 time:  0.144  varE:  272.323

Iter:  8199 time:  0.146  varE:  270.865

Iter:  8200 time:  0.152  varE:  275.835

Iter:  8201 time:  0.148  varE:  283.475

Iter:  8202 time:  0.144  varE:  290.104

Iter:  8203 time:  0.143  varE:  288.365

Iter:  8204 time:  0.145  varE:  273.001

Iter:  8205 time:  0.142  varE:  266.22

Iter:  8206 time:  0.144  varE:  279.876

Iter:  8207 time:  0.146  varE:  288.251

Iter:  8208 time:  0.148  varE:  293.908

Iter:  8209 time:  0.146  varE:  297.459

Iter:  8210 time:  0.148  varE:  294.743

Iter:  8211 time:  0.142  varE:  286.932

Iter:  8212 time:  0.143  varE:  274.632

Iter:  8213 time:  0.142  varE:  283.613

Iter:  8214 time:  0.143  varE:  271.571

Iter:  8215 time:  0.145  varE:  279.466

Iter:  8216 time:  0.142  varE:  281.005

Iter:  8217 time:  0.145  varE:  278.963

Iter:  8218 time:  0.143  varE:  273.918

Iter:  8219 time:  0.15  varE:  288.128

Iter:  8220 time:  0.153  varE:  287.468

Iter:  8221 time:  0.143  varE:  282.409

Iter:  8222 time:  0.144  varE:  281.922

Iter:  8223 time:  0.143  varE:  282.023

Iter:  8224 time:  0.142  varE:  287.38

Iter:  8225 time:  0.142  varE:  283.901

Iter:  8226 time:  0.142  varE:  275.127

Iter:  8227 time:  0.153  varE:  284.664

Iter:  8228 time:  0.143  varE:  303.282

Iter:  8229 time:  0.142  varE:  296.831

Iter:  8230 time:  0.151  varE:  291.068

Iter:  8231 time:  0.151  varE:  290.667

Iter:  8232 time:  0.143  varE:  287.847

Iter:  8233 time:  0.142  varE:  278.798

Iter:  8234 time:  0.142  varE:  282.022

Iter:  8235 time:  0.142  varE:  283.291

Iter:  8236 time:  0.143  varE:  280.962

Iter:  8237 time:  0.143  varE:  277.301

Iter:  8238 time:  0.143  varE:  278.283

Iter:  8239 time:  0.143  varE:  279.485

Iter:  8240 time:  0.149  varE:  279.846

Iter:  8241 time:  0.143  varE:  282.21

Iter:  8242 time:  0.145  varE:  291.99

Iter:  8243 time:  0.148  varE:  295.952

Iter:  8244 time:  0.147  varE:  292.222

Iter:  8245 time:  0.143  varE:  302.098

Iter:  8246 time:  0.144  varE:  290.35

Iter:  8247 time:  0.144  varE:  269.729

Iter:  8248 time:  0.143  varE:  276.147

Iter:  8249 time:  0.143  varE:  280.412

Iter:  8250 time:  0.154  varE:  275.39

Iter:  8251 time:  0.148  varE:  280.734

Iter:  8252 time:  0.147  varE:  284.428

Iter:  8253 time:  0.142  varE:  287.897

Iter:  8254 time:  0.142  varE:  271.774

Iter:  8255 time:  0.143  varE:  272.191

Iter:  8256 time:  0.144  varE:  265.43

Iter:  8257 time:  0.144  varE:  268.918

Iter:  8258 time:  0.142  varE:  271.043

Iter:  8259 time:  0.142  varE:  268.557

Iter:  8260 time:  0.151  varE:  278.605

Iter:  8261 time:  0.146  varE:  272.312

Iter:  8262 time:  0.147  varE:  260.396

Iter:  8263 time:  0.146  varE:  274.885

Iter:  8264 time:  0.143  varE:  285.676

Iter:  8265 time:  0.144  varE:  279.883

Iter:  8266 time:  0.144  varE:  259.438

Iter:  8267 time:  0.142  varE:  257.41

Iter:  8268 time:  0.144  varE:  262.4

Iter:  8269 time:  0.145  varE:  278.727

Iter:  8270 time:  0.159  varE:  290.091

Iter:  8271 time:  0.146  varE:  284.933

Iter:  8272 time:  0.142  varE:  275.241

Iter:  8273 time:  0.142  varE:  271.763

Iter:  8274 time:  0.142  varE:  270.818

Iter:  8275 time:  0.144  varE:  258.644

Iter:  8276 time:  0.144  varE:  273.36

Iter:  8277 time:  0.145  varE:  276.855

Iter:  8278 time:  0.142  varE:  273.689

Iter:  8279 time:  0.144  varE:  282.57

Iter:  8280 time:  0.156  varE:  279.256

Iter:  8281 time:  0.146  varE:  280.156

Iter:  8282 time:  0.144  varE:  270.638

Iter:  8283 time:  0.144  varE:  280.283

Iter:  8284 time:  0.145  varE:  266.679

Iter:  8285 time:  0.142  varE:  271.714

Iter:  8286 time:  0.142  varE:  266.768

Iter:  8287 time:  0.147  varE:  274.805

Iter:  8288 time:  0.149  varE:  274.426

Iter:  8289 time:  0.148  varE:  263.516

Iter:  8290 time:  0.15  varE:  261.73

Iter:  8291 time:  0.145  varE:  278.306

Iter:  8292 time:  0.143  varE:  273.854

Iter:  8293 time:  0.144  varE:  282.025

Iter:  8294 time:  0.144  varE:  271.503

Iter:  8295 time:  0.144  varE:  270.276

Iter:  8296 time:  0.145  varE:  285.587

Iter:  8297 time:  0.146  varE:  295.674

Iter:  8298 time:  0.143  varE:  295.366

Iter:  8299 time:  0.145  varE:  275.422

Iter:  8300 time:  0.15  varE:  279.981

Iter:  8301 time:  0.142  varE:  287.056

Iter:  8302 time:  0.145  varE:  267.488

Iter:  8303 time:  0.143  varE:  258.615

Iter:  8304 time:  0.148  varE:  241.815

Iter:  8305 time:  0.149  varE:  250.777

Iter:  8306 time:  0.143  varE:  264.837

Iter:  8307 time:  0.144  varE:  254.668

Iter:  8308 time:  0.144  varE:  248.578

Iter:  8309 time:  0.143  varE:  264.161

Iter:  8310 time:  0.149  varE:  265.792

Iter:  8311 time:  0.144  varE:  260.973

Iter:  8312 time:  0.142  varE:  269.614

Iter:  8313 time:  0.142  varE:  260.231

Iter:  8314 time:  0.143  varE:  265.61

Iter:  8315 time:  0.144  varE:  260.202

Iter:  8316 time:  0.142  varE:  261.492

Iter:  8317 time:  0.144  varE:  277.082

Iter:  8318 time:  0.142  varE:  277.333

Iter:  8319 time:  0.143  varE:  273.087

Iter:  8320 time:  0.148  varE:  263.391

Iter:  8321 time:  0.142  varE:  261.997

Iter:  8322 time:  0.143  varE:  262.671

Iter:  8323 time:  0.143  varE:  258.585

Iter:  8324 time:  0.143  varE:  252.069

Iter:  8325 time:  0.143  varE:  254.709

Iter:  8326 time:  0.142  varE:  261.819

Iter:  8327 time:  0.142  varE:  267.141

Iter:  8328 time:  0.144  varE:  264.705

Iter:  8329 time:  0.142  varE:  271.963

Iter:  8330 time:  0.149  varE:  285.197

Iter:  8331 time:  0.141  varE:  270.529

Iter:  8332 time:  0.143  varE:  271.205

Iter:  8333 time:  0.142  varE:  273.46

Iter:  8334 time:  0.142  varE:  275.326

Iter:  8335 time:  0.142  varE:  261.226

Iter:  8336 time:  0.141  varE:  253.205

Iter:  8337 time:  0.142  varE:  266.464

Iter:  8338 time:  0.143  varE:  262.399

Iter:  8339 time:  0.141  varE:  269.53

Iter:  8340 time:  0.149  varE:  281.54

Iter:  8341 time:  0.143  varE:  270.52

Iter:  8342 time:  0.142  varE:  269.002

Iter:  8343 time:  0.143  varE:  253.098

Iter:  8344 time:  0.142  varE:  249.777

Iter:  8345 time:  0.145  varE:  250.958

Iter:  8346 time:  0.144  varE:  257.334

Iter:  8347 time:  0.147  varE:  256.616

Iter:  8348 time:  0.148  varE:  262.151

Iter:  8349 time:  0.144  varE:  258.621

Iter:  8350 time:  0.15  varE:  250.496

Iter:  8351 time:  0.143  varE:  249.9

Iter:  8352 time:  0.144  varE:  260.649

Iter:  8353 time:  0.142  varE:  263.131

Iter:  8354 time:  0.144  varE:  277.162

Iter:  8355 time:  0.145  varE:  262.878

Iter:  8356 time:  0.147  varE:  258.546

Iter:  8357 time:  0.153  varE:  252.192

Iter:  8358 time:  0.143  varE:  254.511

Iter:  8359 time:  0.145  varE:  246.204

Iter:  8360 time:  0.15  varE:  260.287

Iter:  8361 time:  0.142  varE:  256.844

Iter:  8362 time:  0.146  varE:  250.552

Iter:  8363 time:  0.144  varE:  262.413

Iter:  8364 time:  0.148  varE:  270.014

Iter:  8365 time:  0.145  varE:  273.698

Iter:  8366 time:  0.143  varE:  276.153

Iter:  8367 time:  0.145  varE:  259.896

Iter:  8368 time:  0.142  varE:  260.522

Iter:  8369 time:  0.145  varE:  268.1

Iter:  8370 time:  0.154  varE:  263.409

Iter:  8371 time:  0.146  varE:  251.23

Iter:  8372 time:  0.146  varE:  252.197

Iter:  8373 time:  0.142  varE:  256.104

Iter:  8374 time:  0.144  varE:  265.954

Iter:  8375 time:  0.144  varE:  259.581

Iter:  8376 time:  0.142  varE:  255.705

Iter:  8377 time:  0.145  varE:  247.734

Iter:  8378 time:  0.147  varE:  260.98

Iter:  8379 time:  0.146  varE:  252.161

Iter:  8380 time:  0.15  varE:  257.269

Iter:  8381 time:  0.145  varE:  250.743

Iter:  8382 time:  0.143  varE:  236.723

Iter:  8383 time:  0.142  varE:  257.898

Iter:  8384 time:  0.144  varE:  263.968

Iter:  8385 time:  0.147  varE:  262.35

Iter:  8386 time:  0.146  varE:  266.306

Iter:  8387 time:  0.142  varE:  269.038

Iter:  8388 time:  0.143  varE:  275.229

Iter:  8389 time:  0.144  varE:  278.187

Iter:  8390 time:  0.15  varE:  264.289

Iter:  8391 time:  0.144  varE:  258.329

Iter:  8392 time:  0.143  varE:  264.8

Iter:  8393 time:  0.143  varE:  261.379

Iter:  8394 time:  0.144  varE:  245.928

Iter:  8395 time:  0.147  varE:  265.116

Iter:  8396 time:  0.149  varE:  255.696

Iter:  8397 time:  0.145  varE:  274.707

Iter:  8398 time:  0.144  varE:  269.592

Iter:  8399 time:  0.145  varE:  278.218

Iter:  8400 time:  0.147  varE:  271.653

Iter:  8401 time:  0.144  varE:  257.277

Iter:  8402 time:  0.145  varE:  262.561

Iter:  8403 time:  0.148  varE:  271.049

Iter:  8404 time:  0.143  varE:  279.436

Iter:  8405 time:  0.143  varE:  279.124

Iter:  8406 time:  0.142  varE:  261.987

Iter:  8407 time:  0.141  varE:  259.355

Iter:  8408 time:  0.142  varE:  267.863

Iter:  8409 time:  0.144  varE:  279.028

Iter:  8410 time:  0.15  varE:  289.956

Iter:  8411 time:  0.144  varE:  284.828

Iter:  8412 time:  0.143  varE:  283.72

Iter:  8413 time:  0.144  varE:  278.559

Iter:  8414 time:  0.145  varE:  281.805

Iter:  8415 time:  0.144  varE:  277.609

Iter:  8416 time:  0.145  varE:  273.547

Iter:  8417 time:  0.146  varE:  279.297

Iter:  8418 time:  0.141  varE:  271.192

Iter:  8419 time:  0.142  varE:  257.018

Iter:  8420 time:  0.15  varE:  263.614

Iter:  8421 time:  0.143  varE:  266.646

Iter:  8422 time:  0.144  varE:  269.247

Iter:  8423 time:  0.143  varE:  265.894

Iter:  8424 time:  0.143  varE:  263.237

Iter:  8425 time:  0.143  varE:  276.685

Iter:  8426 time:  0.144  varE:  272.942

Iter:  8427 time:  0.144  varE:  266.118

Iter:  8428 time:  0.149  varE:  266.449

Iter:  8429 time:  0.146  varE:  274.741

Iter:  8430 time:  0.15  varE:  270.213

Iter:  8431 time:  0.144  varE:  274.554

Iter:  8432 time:  0.142  varE:  280.47

Iter:  8433 time:  0.144  varE:  280.408

Iter:  8434 time:  0.154  varE:  285.414

Iter:  8435 time:  0.149  varE:  275.319

Iter:  8436 time:  0.146  varE:  280.853

Iter:  8437 time:  0.142  varE:  274.704

Iter:  8438 time:  0.144  varE:  279.122

Iter:  8439 time:  0.144  varE:  284.025

Iter:  8440 time:  0.147  varE:  277.303

Iter:  8441 time:  0.145  varE:  263.547

Iter:  8442 time:  0.151  varE:  259.838

Iter:  8443 time:  0.147  varE:  259.754

Iter:  8444 time:  0.143  varE:  262.142

Iter:  8445 time:  0.144  varE:  268.073

Iter:  8446 time:  0.142  varE:  258.339

Iter:  8447 time:  0.143  varE:  259.858

Iter:  8448 time:  0.143  varE:  266.412

Iter:  8449 time:  0.142  varE:  271.003

Iter:  8450 time:  0.15  varE:  281.788

Iter:  8451 time:  0.148  varE:  261.498

Iter:  8452 time:  0.149  varE:  264.814

Iter:  8453 time:  0.143  varE:  263.387

Iter:  8454 time:  0.145  varE:  272.514

Iter:  8455 time:  0.143  varE:  267.977

Iter:  8456 time:  0.144  varE:  259.078

Iter:  8457 time:  0.141  varE:  253.568

Iter:  8458 time:  0.145  varE:  258.473

Iter:  8459 time:  0.146  varE:  263.93

Iter:  8460 time:  0.153  varE:  257.82

Iter:  8461 time:  0.146  varE:  259.554

Iter:  8462 time:  0.143  varE:  262.51

Iter:  8463 time:  0.143  varE:  270.222

Iter:  8464 time:  0.145  varE:  268.097

Iter:  8465 time:  0.142  varE:  270.627

Iter:  8466 time:  0.144  varE:  266.206

Iter:  8467 time:  0.146  varE:  254.948

Iter:  8468 time:  0.15  varE:  266.983

Iter:  8469 time:  0.144  varE:  274.509

Iter:  8470 time:  0.148  varE:  271.183

Iter:  8471 time:  0.142  varE:  298.991

Iter:  8472 time:  0.143  varE:  285.347

Iter:  8473 time:  0.144  varE:  270.678

Iter:  8474 time:  0.143  varE:  265.101

Iter:  8475 time:  0.145  varE:  263.645

Iter:  8476 time:  0.141  varE:  260.776

Iter:  8477 time:  0.143  varE:  268.701

Iter:  8478 time:  0.146  varE:  261.629

Iter:  8479 time:  0.148  varE:  273.462

Iter:  8480 time:  0.152  varE:  265.128

Iter:  8481 time:  0.143  varE:  270.519

Iter:  8482 time:  0.143  varE:  275.437

Iter:  8483 time:  0.144  varE:  272.28

Iter:  8484 time:  0.142  varE:  279.881

Iter:  8485 time:  0.144  varE:  284.14

Iter:  8486 time:  0.144  varE:  290.222

Iter:  8487 time:  0.148  varE:  283.998

Iter:  8488 time:  0.146  varE:  287.095

Iter:  8489 time:  0.145  varE:  274.926

Iter:  8490 time:  0.149  varE:  291.607

Iter:  8491 time:  0.144  varE:  288.242

Iter:  8492 time:  0.142  varE:  295.214

Iter:  8493 time:  0.143  varE:  284.594

Iter:  8494 time:  0.142  varE:  270.136

Iter:  8495 time:  0.143  varE:  273.705

Iter:  8496 time:  0.146  varE:  271.368

Iter:  8497 time:  0.144  varE:  279.985

Iter:  8498 time:  0.143  varE:  296.275

Iter:  8499 time:  0.146  varE:  293.91

Iter:  8500 time:  0.152  varE:  279.622

Iter:  8501 time:  0.142  varE:  274.011

Iter:  8502 time:  0.142  varE:  281.97

Iter:  8503 time:  0.141  varE:  293.657

Iter:  8504 time:  0.142  varE:  296.163

Iter:  8505 time:  0.143  varE:  277.789

Iter:  8506 time:  0.143  varE:  292.411

Iter:  8507 time:  0.142  varE:  292.993

Iter:  8508 time:  0.143  varE:  290.105

Iter:  8509 time:  0.142  varE:  264.517

Iter:  8510 time:  0.15  varE:  272.823

Iter:  8511 time:  0.142  varE:  270.412

Iter:  8512 time:  0.144  varE:  261.378

Iter:  8513 time:  0.145  varE:  262.407

Iter:  8514 time:  0.148  varE:  261.367

Iter:  8515 time:  0.146  varE:  258.571

Iter:  8516 time:  0.143  varE:  269.079

Iter:  8517 time:  0.144  varE:  267.923

Iter:  8518 time:  0.144  varE:  275.645

Iter:  8519 time:  0.142  varE:  270.6

Iter:  8520 time:  0.15  varE:  265.23

Iter:  8521 time:  0.143  varE:  276.064

Iter:  8522 time:  0.144  varE:  272.061

Iter:  8523 time:  0.151  varE:  268.637

Iter:  8524 time:  0.146  varE:  278.408

Iter:  8525 time:  0.143  varE:  265.446

Iter:  8526 time:  0.145  varE:  258.667

Iter:  8527 time:  0.142  varE:  266.89

Iter:  8528 time:  0.145  varE:  281.132

Iter:  8529 time:  0.145  varE:  288.907

Iter:  8530 time:  0.152  varE:  286.199

Iter:  8531 time:  0.149  varE:  280.899

Iter:  8532 time:  0.145  varE:  255.062

Iter:  8533 time:  0.143  varE:  254.452

Iter:  8534 time:  0.144  varE:  257.712

Iter:  8535 time:  0.143  varE:  256.025

Iter:  8536 time:  0.144  varE:  265.412

Iter:  8537 time:  0.148  varE:  275.26

Iter:  8538 time:  0.15  varE:  262.742

Iter:  8539 time:  0.145  varE:  271.576

Iter:  8540 time:  0.151  varE:  272.336

Iter:  8541 time:  0.145  varE:  272.109

Iter:  8542 time:  0.142  varE:  263.726

Iter:  8543 time:  0.142  varE:  248.173

Iter:  8544 time:  0.146  varE:  245.529

Iter:  8545 time:  0.147  varE:  235.45

Iter:  8546 time:  0.145  varE:  248.085

Iter:  8547 time:  0.146  varE:  256.173

Iter:  8548 time:  0.143  varE:  260.995

Iter:  8549 time:  0.144  varE:  258.29

Iter:  8550 time:  0.15  varE:  246.782

Iter:  8551 time:  0.142  varE:  249.118

Iter:  8552 time:  0.142  varE:  254.841

Iter:  8553 time:  0.147  varE:  245.287

Iter:  8554 time:  0.151  varE:  240.895

Iter:  8555 time:  0.143  varE:  260.367

Iter:  8556 time:  0.141  varE:  263.966

Iter:  8557 time:  0.142  varE:  266.414

Iter:  8558 time:  0.142  varE:  251.755

Iter:  8559 time:  0.144  varE:  254.37

Iter:  8560 time:  0.149  varE:  266.294

Iter:  8561 time:  0.143  varE:  276.043

Iter:  8562 time:  0.144  varE:  273.012

Iter:  8563 time:  0.142  varE:  267.841

Iter:  8564 time:  0.143  varE:  270.324

Iter:  8565 time:  0.145  varE:  262.681

Iter:  8566 time:  0.147  varE:  256.254

Iter:  8567 time:  0.146  varE:  259.94

Iter:  8568 time:  0.142  varE:  257.713

Iter:  8569 time:  0.142  varE:  262.378

Iter:  8570 time:  0.148  varE:  247.804

Iter:  8571 time:  0.142  varE:  256.455

Iter:  8572 time:  0.143  varE:  245.984

Iter:  8573 time:  0.144  varE:  266.825

Iter:  8574 time:  0.144  varE:  277.405

Iter:  8575 time:  0.142  varE:  263.001

Iter:  8576 time:  0.142  varE:  265.441

Iter:  8577 time:  0.146  varE:  261.099

Iter:  8578 time:  0.149  varE:  257.104

Iter:  8579 time:  0.145  varE:  269.928

Iter:  8580 time:  0.149  varE:  273.658

Iter:  8581 time:  0.145  varE:  267.098

Iter:  8582 time:  0.141  varE:  273.288

Iter:  8583 time:  0.143  varE:  277.898

Iter:  8584 time:  0.146  varE:  279.633

Iter:  8585 time:  0.147  varE:  292.279

Iter:  8586 time:  0.146  varE:  288.866

Iter:  8587 time:  0.144  varE:  277.523

Iter:  8588 time:  0.144  varE:  283.789

Iter:  8589 time:  0.145  varE:  291.069

Iter:  8590 time:  0.151  varE:  283.278

Iter:  8591 time:  0.142  varE:  278.095

Iter:  8592 time:  0.142  varE:  263.447

Iter:  8593 time:  0.144  varE:  268.575

Iter:  8594 time:  0.146  varE:  282.024

Iter:  8595 time:  0.142  varE:  265.304

Iter:  8596 time:  0.148  varE:  279.91

Iter:  8597 time:  0.147  varE:  268.876

Iter:  8598 time:  0.143  varE:  275.24

Iter:  8599 time:  0.142  varE:  286.131

Iter:  8600 time:  0.15  varE:  280.408

Iter:  8601 time:  0.142  varE:  289.977

Iter:  8602 time:  0.142  varE:  269.392

Iter:  8603 time:  0.144  varE:  266.674

Iter:  8604 time:  0.145  varE:  273.754

Iter:  8605 time:  0.143  varE:  268.847

Iter:  8606 time:  0.142  varE:  270.705

Iter:  8607 time:  0.144  varE:  260.23

Iter:  8608 time:  0.146  varE:  259.574

Iter:  8609 time:  0.145  varE:  251.982

Iter:  8610 time:  0.153  varE:  275.108

Iter:  8611 time:  0.146  varE:  278.986

Iter:  8612 time:  0.144  varE:  272.958

Iter:  8613 time:  0.147  varE:  262.578

Iter:  8614 time:  0.142  varE:  267.648

Iter:  8615 time:  0.143  varE:  257.979

Iter:  8616 time:  0.142  varE:  260.569

Iter:  8617 time:  0.142  varE:  252.479

Iter:  8618 time:  0.144  varE:  252.466

Iter:  8619 time:  0.142  varE:  254.655

Iter:  8620 time:  0.15  varE:  258.976

Iter:  8621 time:  0.142  varE:  275.53

Iter:  8622 time:  0.145  varE:  275.806

Iter:  8623 time:  0.144  varE:  278.982

Iter:  8624 time:  0.145  varE:  278.386

Iter:  8625 time:  0.145  varE:  287.948

Iter:  8626 time:  0.146  varE:  265.847

Iter:  8627 time:  0.149  varE:  266.928

Iter:  8628 time:  0.144  varE:  263.555

Iter:  8629 time:  0.143  varE:  273.399

Iter:  8630 time:  0.149  varE:  269.303

Iter:  8631 time:  0.142  varE:  275.846

Iter:  8632 time:  0.143  varE:  278.996

Iter:  8633 time:  0.144  varE:  272.699

Iter:  8634 time:  0.144  varE:  274.194

Iter:  8635 time:  0.142  varE:  271.016

Iter:  8636 time:  0.145  varE:  255.304

Iter:  8637 time:  0.144  varE:  260.485

Iter:  8638 time:  0.148  varE:  283.784

Iter:  8639 time:  0.144  varE:  286.382

Iter:  8640 time:  0.154  varE:  285.282

Iter:  8641 time:  0.157  varE:  274.503

Iter:  8642 time:  0.143  varE:  276.6

Iter:  8643 time:  0.143  varE:  267.769

Iter:  8644 time:  0.142  varE:  265.287

Iter:  8645 time:  0.143  varE:  276.19

Iter:  8646 time:  0.143  varE:  287.689

Iter:  8647 time:  0.144  varE:  279.463

Iter:  8648 time:  0.146  varE:  275.312

Iter:  8649 time:  0.144  varE:  270.897

Iter:  8650 time:  0.151  varE:  279.834

Iter:  8651 time:  0.145  varE:  258.509

Iter:  8652 time:  0.146  varE:  270.948

Iter:  8653 time:  0.146  varE:  280.694

Iter:  8654 time:  0.142  varE:  285.21

Iter:  8655 time:  0.142  varE:  289.069

Iter:  8656 time:  0.142  varE:  274.9

Iter:  8657 time:  0.143  varE:  277.471

Iter:  8658 time:  0.143  varE:  273.485

Iter:  8659 time:  0.143  varE:  281.602

Iter:  8660 time:  0.148  varE:  269.731

Iter:  8661 time:  0.144  varE:  278.482

Iter:  8662 time:  0.142  varE:  282.204

Iter:  8663 time:  0.143  varE:  289.214

Iter:  8664 time:  0.144  varE:  274.915

Iter:  8665 time:  0.144  varE:  288.122

Iter:  8666 time:  0.145  varE:  277.936

Iter:  8667 time:  0.144  varE:  293.846

Iter:  8668 time:  0.146  varE:  302.011

Iter:  8669 time:  0.144  varE:  304.544

Iter:  8670 time:  0.15  varE:  276.309

Iter:  8671 time:  0.144  varE:  263.527

Iter:  8672 time:  0.144  varE:  241.321

Iter:  8673 time:  0.146  varE:  249.617

Iter:  8674 time:  0.146  varE:  252.212

Iter:  8675 time:  0.147  varE:  262.133

Iter:  8676 time:  0.143  varE:  270.382

Iter:  8677 time:  0.143  varE:  282.113

Iter:  8678 time:  0.145  varE:  273.908

Iter:  8679 time:  0.142  varE:  273.782

Iter:  8680 time:  0.148  varE:  272.789

Iter:  8681 time:  0.142  varE:  275.846

Iter:  8682 time:  0.142  varE:  284.201

Iter:  8683 time:  0.142  varE:  272.252

Iter:  8684 time:  0.142  varE:  262.154

Iter:  8685 time:  0.142  varE:  265.75

Iter:  8686 time:  0.141  varE:  271.606

Iter:  8687 time:  0.143  varE:  269.421

Iter:  8688 time:  0.142  varE:  291.579

Iter:  8689 time:  0.141  varE:  289.456

Iter:  8690 time:  0.149  varE:  282.982

Iter:  8691 time:  0.142  varE:  266.073

Iter:  8692 time:  0.142  varE:  271.662

Iter:  8693 time:  0.142  varE:  260.253

Iter:  8694 time:  0.142  varE:  244.18

Iter:  8695 time:  0.142  varE:  251.006

Iter:  8696 time:  0.141  varE:  245.751

Iter:  8697 time:  0.142  varE:  259.859

Iter:  8698 time:  0.142  varE:  268.948

Iter:  8699 time:  0.145  varE:  270.804

Iter:  8700 time:  0.149  varE:  265.56

Iter:  8701 time:  0.142  varE:  273.125

Iter:  8702 time:  0.142  varE:  277.254

Iter:  8703 time:  0.142  varE:  274.75

Iter:  8704 time:  0.143  varE:  272.055

Iter:  8705 time:  0.141  varE:  265.582

Iter:  8706 time:  0.143  varE:  257.112

Iter:  8707 time:  0.141  varE:  276.884

Iter:  8708 time:  0.142  varE:  273.288

Iter:  8709 time:  0.142  varE:  267.168

Iter:  8710 time:  0.148  varE:  279.891

Iter:  8711 time:  0.142  varE:  283.115

Iter:  8712 time:  0.141  varE:  289.19

Iter:  8713 time:  0.143  varE:  286.12

Iter:  8714 time:  0.141  varE:  273.795

Iter:  8715 time:  0.142  varE:  268.015

Iter:  8716 time:  0.142  varE:  268.312

Iter:  8717 time:  0.142  varE:  268.352

Iter:  8718 time:  0.142  varE:  277.886

Iter:  8719 time:  0.141  varE:  259.886

Iter:  8720 time:  0.148  varE:  260.084

Iter:  8721 time:  0.142  varE:  266.754

Iter:  8722 time:  0.142  varE:  263.042

Iter:  8723 time:  0.142  varE:  286.899

Iter:  8724 time:  0.142  varE:  283.457

Iter:  8725 time:  0.142  varE:  290.654

Iter:  8726 time:  0.141  varE:  270.81

Iter:  8727 time:  0.142  varE:  273.556

Iter:  8728 time:  0.142  varE:  278.726

Iter:  8729 time:  0.142  varE:  275.073

Iter:  8730 time:  0.148  varE:  264.019

Iter:  8731 time:  0.142  varE:  273.912

Iter:  8732 time:  0.142  varE:  260.354

Iter:  8733 time:  0.142  varE:  255.497

Iter:  8734 time:  0.142  varE:  264.258

Iter:  8735 time:  0.142  varE:  252.313

Iter:  8736 time:  0.141  varE:  256.987

Iter:  8737 time:  0.142  varE:  260.833

Iter:  8738 time:  0.142  varE:  257.991

Iter:  8739 time:  0.142  varE:  282.036

Iter:  8740 time:  0.148  varE:  275.206

Iter:  8741 time:  0.142  varE:  291.738

Iter:  8742 time:  0.142  varE:  291.433

Iter:  8743 time:  0.142  varE:  291.532

Iter:  8744 time:  0.142  varE:  286.666

Iter:  8745 time:  0.142  varE:  282.443

Iter:  8746 time:  0.142  varE:  280.643

Iter:  8747 time:  0.142  varE:  281.664

Iter:  8748 time:  0.142  varE:  281.529

Iter:  8749 time:  0.142  varE:  286.942

Iter:  8750 time:  0.148  varE:  272.531

Iter:  8751 time:  0.142  varE:  288.124

Iter:  8752 time:  0.142  varE:  283.231

Iter:  8753 time:  0.141  varE:  277.583

Iter:  8754 time:  0.142  varE:  269.447

Iter:  8755 time:  0.142  varE:  282.825

Iter:  8756 time:  0.142  varE:  267.902

Iter:  8757 time:  0.142  varE:  275.969

Iter:  8758 time:  0.142  varE:  271.344

Iter:  8759 time:  0.142  varE:  290.43

Iter:  8760 time:  0.148  varE:  285.047

Iter:  8761 time:  0.142  varE:  270.312

Iter:  8762 time:  0.142  varE:  271.077

Iter:  8763 time:  0.142  varE:  286.306

Iter:  8764 time:  0.142  varE:  282.219

Iter:  8765 time:  0.142  varE:  280.333

Iter:  8766 time:  0.142  varE:  289.268

Iter:  8767 time:  0.142  varE:  279.81

Iter:  8768 time:  0.141  varE:  273.301

Iter:  8769 time:  0.142  varE:  270.397

Iter:  8770 time:  0.148  varE:  263.313

Iter:  8771 time:  0.141  varE:  283.865

Iter:  8772 time:  0.142  varE:  265.105

Iter:  8773 time:  0.142  varE:  264.126

Iter:  8774 time:  0.142  varE:  254.541

Iter:  8775 time:  0.142  varE:  257.333

Iter:  8776 time:  0.142  varE:  258.098

Iter:  8777 time:  0.142  varE:  266.329

Iter:  8778 time:  0.142  varE:  264.225

Iter:  8779 time:  0.142  varE:  272.973

Iter:  8780 time:  0.148  varE:  265.673

Iter:  8781 time:  0.142  varE:  262.795

Iter:  8782 time:  0.142  varE:  265.009

Iter:  8783 time:  0.148  varE:  257.429

Iter:  8784 time:  0.141  varE:  260.081

Iter:  8785 time:  0.142  varE:  265.361

Iter:  8786 time:  0.142  varE:  269.674

Iter:  8787 time:  0.142  varE:  258.721

Iter:  8788 time:  0.142  varE:  262.603

Iter:  8789 time:  0.142  varE:  269.414

Iter:  8790 time:  0.148  varE:  268.917

Iter:  8791 time:  0.142  varE:  280.167

Iter:  8792 time:  0.142  varE:  259.296

Iter:  8793 time:  0.142  varE:  273.542

Iter:  8794 time:  0.142  varE:  256.69

Iter:  8795 time:  0.142  varE:  246.178

Iter:  8796 time:  0.141  varE:  257.342

Iter:  8797 time:  0.142  varE:  272.437

Iter:  8798 time:  0.142  varE:  264.236

Iter:  8799 time:  0.142  varE:  274.644

Iter:  8800 time:  0.148  varE:  254.026

Iter:  8801 time:  0.143  varE:  257.067

Iter:  8802 time:  0.142  varE:  247.895

Iter:  8803 time:  0.143  varE:  266.817

Iter:  8804 time:  0.141  varE:  273.221

Iter:  8805 time:  0.143  varE:  277.912

Iter:  8806 time:  0.142  varE:  271.582

Iter:  8807 time:  0.146  varE:  264.637

Iter:  8808 time:  0.145  varE:  262.942

Iter:  8809 time:  0.147  varE:  259.869

Iter:  8810 time:  0.153  varE:  269.407

Iter:  8811 time:  0.144  varE:  263.836

Iter:  8812 time:  0.144  varE:  262.095

Iter:  8813 time:  0.142  varE:  263.69

Iter:  8814 time:  0.143  varE:  267.141

Iter:  8815 time:  0.142  varE:  267.749

Iter:  8816 time:  0.142  varE:  268.733

Iter:  8817 time:  0.144  varE:  245.077

Iter:  8818 time:  0.142  varE:  240.428

Iter:  8819 time:  0.143  varE:  250.628

Iter:  8820 time:  0.15  varE:  249.733

Iter:  8821 time:  0.145  varE:  246.411

Iter:  8822 time:  0.144  varE:  245.597

Iter:  8823 time:  0.147  varE:  254.137

Iter:  8824 time:  0.148  varE:  275.273

Iter:  8825 time:  0.145  varE:  267.17

Iter:  8826 time:  0.142  varE:  275.446

Iter:  8827 time:  0.142  varE:  271.173

Iter:  8828 time:  0.143  varE:  271.954

Iter:  8829 time:  0.144  varE:  274.544

Iter:  8830 time:  0.151  varE:  278.286

Iter:  8831 time:  0.145  varE:  281.973

Iter:  8832 time:  0.145  varE:  269.929

Iter:  8833 time:  0.147  varE:  278.459

Iter:  8834 time:  0.148  varE:  272.617

Iter:  8835 time:  0.144  varE:  276.358

Iter:  8836 time:  0.144  varE:  285.319

Iter:  8837 time:  0.145  varE:  282.279

Iter:  8838 time:  0.145  varE:  283.67

Iter:  8839 time:  0.149  varE:  285.458

Iter:  8840 time:  0.156  varE:  291.731

Iter:  8841 time:  0.143  varE:  274.725

Iter:  8842 time:  0.144  varE:  291.126

Iter:  8843 time:  0.145  varE:  300.432

Iter:  8844 time:  0.144  varE:  294.793

Iter:  8845 time:  0.149  varE:  283.799

Iter:  8846 time:  0.149  varE:  285.074

Iter:  8847 time:  0.143  varE:  284.64

Iter:  8848 time:  0.144  varE:  276.394

Iter:  8849 time:  0.145  varE:  269.988

Iter:  8850 time:  0.161  varE:  257.741

Iter:  8851 time:  0.146  varE:  264.471

Iter:  8852 time:  0.15  varE:  258.656

Iter:  8853 time:  0.143  varE:  259.548

Iter:  8854 time:  0.144  varE:  259.549

Iter:  8855 time:  0.146  varE:  269.202

Iter:  8856 time:  0.145  varE:  268.102

Iter:  8857 time:  0.149  varE:  284.467

Iter:  8858 time:  0.147  varE:  272.807

Iter:  8859 time:  0.144  varE:  269.688

Iter:  8860 time:  0.149  varE:  258.937

Iter:  8861 time:  0.145  varE:  279.76

Iter:  8862 time:  0.144  varE:  276.98

Iter:  8863 time:  0.145  varE:  267.434

Iter:  8864 time:  0.148  varE:  258.559

Iter:  8865 time:  0.147  varE:  278.789

Iter:  8866 time:  0.142  varE:  258.064

Iter:  8867 time:  0.143  varE:  259.18

Iter:  8868 time:  0.143  varE:  262.885

Iter:  8869 time:  0.144  varE:  263.001

Iter:  8870 time:  0.155  varE:  259.474

Iter:  8871 time:  0.148  varE:  263.559

Iter:  8872 time:  0.147  varE:  275.703

Iter:  8873 time:  0.145  varE:  279.543

Iter:  8874 time:  0.142  varE:  256.597

Iter:  8875 time:  0.145  varE:  262.021

Iter:  8876 time:  0.145  varE:  266.221

Iter:  8877 time:  0.147  varE:  274.483

Iter:  8878 time:  0.146  varE:  289.132

Iter:  8879 time:  0.146  varE:  278.793

Iter:  8880 time:  0.149  varE:  280.077

Iter:  8881 time:  0.143  varE:  289.799

Iter:  8882 time:  0.143  varE:  265.828

Iter:  8883 time:  0.143  varE:  256.916

Iter:  8884 time:  0.146  varE:  256.56

Iter:  8885 time:  0.144  varE:  261.734

Iter:  8886 time:  0.147  varE:  247.504

Iter:  8887 time:  0.15  varE:  257.262

Iter:  8888 time:  0.144  varE:  269.475

Iter:  8889 time:  0.144  varE:  256.127

Iter:  8890 time:  0.15  varE:  267.459

Iter:  8891 time:  0.144  varE:  273.35

Iter:  8892 time:  0.148  varE:  263.906

Iter:  8893 time:  0.151  varE:  259.166

Iter:  8894 time:  0.144  varE:  248.097

Iter:  8895 time:  0.144  varE:  250.689

Iter:  8896 time:  0.145  varE:  257.122

Iter:  8897 time:  0.143  varE:  250.956

Iter:  8898 time:  0.146  varE:  254.378

Iter:  8899 time:  0.149  varE:  261.682

Iter:  8900 time:  0.149  varE:  259.106

Iter:  8901 time:  0.144  varE:  249.782

Iter:  8902 time:  0.145  varE:  247.291

Iter:  8903 time:  0.142  varE:  244.556

Iter:  8904 time:  0.144  varE:  235.15

Iter:  8905 time:  0.148  varE:  253.302

Iter:  8906 time:  0.145  varE:  248.05

Iter:  8907 time:  0.148  varE:  252.907

Iter:  8908 time:  0.145  varE:  251.535

Iter:  8909 time:  0.143  varE:  248.649

Iter:  8910 time:  0.151  varE:  251.037

Iter:  8911 time:  0.145  varE:  260.985

Iter:  8912 time:  0.146  varE:  255.777

Iter:  8913 time:  0.147  varE:  249.682

Iter:  8914 time:  0.148  varE:  252.718

Iter:  8915 time:  0.145  varE:  270.782

Iter:  8916 time:  0.145  varE:  274.383

Iter:  8917 time:  0.142  varE:  273.196

Iter:  8918 time:  0.143  varE:  279.975

Iter:  8919 time:  0.142  varE:  263.732

Iter:  8920 time:  0.149  varE:  260.453

Iter:  8921 time:  0.141  varE:  260.05

Iter:  8922 time:  0.145  varE:  277.981

Iter:  8923 time:  0.144  varE:  263.97

Iter:  8924 time:  0.145  varE:  251.738

Iter:  8925 time:  0.148  varE:  250.606

Iter:  8926 time:  0.144  varE:  250.747

Iter:  8927 time:  0.142  varE:  260.889

Iter:  8928 time:  0.142  varE:  254.605

Iter:  8929 time:  0.143  varE:  267.877

Iter:  8930 time:  0.148  varE:  270.914

Iter:  8931 time:  0.143  varE:  285.38

Iter:  8932 time:  0.143  varE:  276.075

Iter:  8933 time:  0.143  varE:  281.834

Iter:  8934 time:  0.144  varE:  278.497

Iter:  8935 time:  0.144  varE:  276.447

Iter:  8936 time:  0.148  varE:  287.587

Iter:  8937 time:  0.146  varE:  278.534

Iter:  8938 time:  0.147  varE:  277.633

Iter:  8939 time:  0.147  varE:  280.339

Iter:  8940 time:  0.15  varE:  261.665

Iter:  8941 time:  0.144  varE:  271.073

Iter:  8942 time:  0.145  varE:  270.174

Iter:  8943 time:  0.145  varE:  258.318

Iter:  8944 time:  0.149  varE:  259.762

Iter:  8945 time:  0.145  varE:  265.067

Iter:  8946 time:  0.142  varE:  270.381

Iter:  8947 time:  0.141  varE:  256.055

Iter:  8948 time:  0.144  varE:  265.981

Iter:  8949 time:  0.143  varE:  265.998

Iter:  8950 time:  0.149  varE:  266.215

Iter:  8951 time:  0.142  varE:  257.624

Iter:  8952 time:  0.143  varE:  251.876

Iter:  8953 time:  0.142  varE:  258.866

Iter:  8954 time:  0.141  varE:  273.63

Iter:  8955 time:  0.142  varE:  261.691

Iter:  8956 time:  0.142  varE:  269.884

Iter:  8957 time:  0.142  varE:  264.622

Iter:  8958 time:  0.147  varE:  278.941

Iter:  8959 time:  0.143  varE:  272.431

Iter:  8960 time:  0.148  varE:  276.309

Iter:  8961 time:  0.142  varE:  273.58

Iter:  8962 time:  0.143  varE:  274.739

Iter:  8963 time:  0.142  varE:  262.83

Iter:  8964 time:  0.142  varE:  281.539

Iter:  8965 time:  0.142  varE:  280.257

Iter:  8966 time:  0.143  varE:  284.206

Iter:  8967 time:  0.142  varE:  276.669

Iter:  8968 time:  0.142  varE:  273.79

Iter:  8969 time:  0.142  varE:  273.496

Iter:  8970 time:  0.149  varE:  299.264

Iter:  8971 time:  0.141  varE:  288.998

Iter:  8972 time:  0.142  varE:  279.053

Iter:  8973 time:  0.142  varE:  281.205

Iter:  8974 time:  0.142  varE:  280.205

Iter:  8975 time:  0.142  varE:  255.628

Iter:  8976 time:  0.142  varE:  258.629

Iter:  8977 time:  0.142  varE:  256.674

Iter:  8978 time:  0.142  varE:  261.072

Iter:  8979 time:  0.142  varE:  274.725

Iter:  8980 time:  0.149  varE:  266.334

Iter:  8981 time:  0.141  varE:  259.066

Iter:  8982 time:  0.143  varE:  260.002

Iter:  8983 time:  0.142  varE:  253.262

Iter:  8984 time:  0.142  varE:  265.368

Iter:  8985 time:  0.143  varE:  257.338

Iter:  8986 time:  0.143  varE:  252.58

Iter:  8987 time:  0.143  varE:  259.029

Iter:  8988 time:  0.143  varE:  256.419

Iter:  8989 time:  0.142  varE:  249.603

Iter:  8990 time:  0.15  varE:  255.481

Iter:  8991 time:  0.147  varE:  259.749

Iter:  8992 time:  0.145  varE:  275.799

Iter:  8993 time:  0.141  varE:  270.232

Iter:  8994 time:  0.143  varE:  267.943

Iter:  8995 time:  0.143  varE:  250.529

Iter:  8996 time:  0.143  varE:  257.394

Iter:  8997 time:  0.144  varE:  254.176

Iter:  8998 time:  0.143  varE:  254.846

Iter:  8999 time:  0.143  varE:  248.326

Iter:  9000 time:  0.152  varE:  253.409

Iter:  9001 time:  0.145  varE:  240.863

Iter:  9002 time:  0.148  varE:  246.094

Iter:  9003 time:  0.147  varE:  254.087

Iter:  9004 time:  0.143  varE:  256.163

Iter:  9005 time:  0.145  varE:  251.512

Iter:  9006 time:  0.144  varE:  241.65

Iter:  9007 time:  0.143  varE:  257.666

Iter:  9008 time:  0.146  varE:  245.515

Iter:  9009 time:  0.149  varE:  259.529

Iter:  9010 time:  0.15  varE:  264.021

Iter:  9011 time:  0.144  varE:  256.785

Iter:  9012 time:  0.144  varE:  262.628

Iter:  9013 time:  0.144  varE:  262.218

Iter:  9014 time:  0.146  varE:  260.798

Iter:  9015 time:  0.145  varE:  250.212

Iter:  9016 time:  0.146  varE:  256.971

Iter:  9017 time:  0.147  varE:  268.366

Iter:  9018 time:  0.143  varE:  266.37

Iter:  9019 time:  0.143  varE:  262.705

Iter:  9020 time:  0.152  varE:  262.132

Iter:  9021 time:  0.146  varE:  258.626

Iter:  9022 time:  0.148  varE:  251.668

Iter:  9023 time:  0.147  varE:  255.914

Iter:  9024 time:  0.143  varE:  263.721

Iter:  9025 time:  0.144  varE:  268.857

Iter:  9026 time:  0.144  varE:  260.19

Iter:  9027 time:  0.142  varE:  262.353

Iter:  9028 time:  0.145  varE:  256.69

Iter:  9029 time:  0.145  varE:  260.98

Iter:  9030 time:  0.155  varE:  266.65

Iter:  9031 time:  0.147  varE:  261.619

Iter:  9032 time:  0.143  varE:  271.77

Iter:  9033 time:  0.145  varE:  275.663

Iter:  9034 time:  0.143  varE:  276.598

Iter:  9035 time:  0.142  varE:  274.367

Iter:  9036 time:  0.145  varE:  281.173

Iter:  9037 time:  0.147  varE:  288.239

Iter:  9038 time:  0.146  varE:  280.462

Iter:  9039 time:  0.143  varE:  263.105

Iter:  9040 time:  0.149  varE:  255.457

Iter:  9041 time:  0.144  varE:  250.806

Iter:  9042 time:  0.143  varE:  269.63

Iter:  9043 time:  0.143  varE:  287.628

Iter:  9044 time:  0.149  varE:  293.249

Iter:  9045 time:  0.148  varE:  275.006

Iter:  9046 time:  0.147  varE:  269.51

Iter:  9047 time:  0.143  varE:  286.211

Iter:  9048 time:  0.144  varE:  283.186

Iter:  9049 time:  0.142  varE:  287.989

Iter:  9050 time:  0.152  varE:  287.172

Iter:  9051 time:  0.146  varE:  288.421

Iter:  9052 time:  0.148  varE:  282.521

Iter:  9053 time:  0.143  varE:  279.131

Iter:  9054 time:  0.145  varE:  278.664

Iter:  9055 time:  0.143  varE:  276.047

Iter:  9056 time:  0.142  varE:  269.529

Iter:  9057 time:  0.154  varE:  270.431

Iter:  9058 time:  0.148  varE:  276.091

Iter:  9059 time:  0.147  varE:  265.909

Iter:  9060 time:  0.15  varE:  285.244

Iter:  9061 time:  0.143  varE:  282.566

Iter:  9062 time:  0.144  varE:  277.297

Iter:  9063 time:  0.142  varE:  267.849

Iter:  9064 time:  0.144  varE:  279.391

Iter:  9065 time:  0.145  varE:  277.239

Iter:  9066 time:  0.148  varE:  286.896

Iter:  9067 time:  0.148  varE:  284.97

Iter:  9068 time:  0.144  varE:  291.76

Iter:  9069 time:  0.144  varE:  281.445

Iter:  9070 time:  0.15  varE:  277.478

Iter:  9071 time:  0.142  varE:  292.196

Iter:  9072 time:  0.147  varE:  283.722

Iter:  9073 time:  0.148  varE:  282.936

Iter:  9074 time:  0.148  varE:  277.282

Iter:  9075 time:  0.143  varE:  288.472

Iter:  9076 time:  0.144  varE:  282.805

Iter:  9077 time:  0.142  varE:  269.934

Iter:  9078 time:  0.144  varE:  278.958

Iter:  9079 time:  0.143  varE:  271.418

Iter:  9080 time:  0.149  varE:  281.454

Iter:  9081 time:  0.144  varE:  276.772

Iter:  9082 time:  0.149  varE:  264.53

Iter:  9083 time:  0.147  varE:  259.803

Iter:  9084 time:  0.142  varE:  249.703

Iter:  9085 time:  0.142  varE:  258.496

Iter:  9086 time:  0.142  varE:  251.064

Iter:  9087 time:  0.143  varE:  259.534

Iter:  9088 time:  0.143  varE:  265.86

Iter:  9089 time:  0.144  varE:  268.095

Iter:  9090 time:  0.15  varE:  273.656

Iter:  9091 time:  0.142  varE:  272.26

Iter:  9092 time:  0.142  varE:  264.92

Iter:  9093 time:  0.143  varE:  288.565

Iter:  9094 time:  0.146  varE:  268.695

Iter:  9095 time:  0.149  varE:  258.069

Iter:  9096 time:  0.146  varE:  256.204

Iter:  9097 time:  0.143  varE:  261.534

Iter:  9098 time:  0.145  varE:  262.367

Iter:  9099 time:  0.143  varE:  271.627

Iter:  9100 time:  0.151  varE:  276.809

Iter:  9101 time:  0.145  varE:  270.382

Iter:  9102 time:  0.146  varE:  264.395

Iter:  9103 time:  0.145  varE:  265.023

Iter:  9104 time:  0.144  varE:  277.261

Iter:  9105 time:  0.143  varE:  270.705

Iter:  9106 time:  0.145  varE:  265.7

Iter:  9107 time:  0.142  varE:  247.233

Iter:  9108 time:  0.143  varE:  255.237

Iter:  9109 time:  0.144  varE:  248.905

Iter:  9110 time:  0.154  varE:  266.364

Iter:  9111 time:  0.146  varE:  271.718

Iter:  9112 time:  0.142  varE:  279.073

Iter:  9113 time:  0.141  varE:  270.926

Iter:  9114 time:  0.143  varE:  267.693

Iter:  9115 time:  0.143  varE:  277.819

Iter:  9116 time:  0.144  varE:  274.332

Iter:  9117 time:  0.144  varE:  259.831

Iter:  9118 time:  0.143  varE:  271.25

Iter:  9119 time:  0.145  varE:  268.29

Iter:  9120 time:  0.151  varE:  272.889

Iter:  9121 time:  0.146  varE:  276.218

Iter:  9122 time:  0.149  varE:  258.774

Iter:  9123 time:  0.144  varE:  257.454

Iter:  9124 time:  0.142  varE:  267.767

Iter:  9125 time:  0.144  varE:  271.38

Iter:  9126 time:  0.142  varE:  261.414

Iter:  9127 time:  0.142  varE:  265.044

Iter:  9128 time:  0.146  varE:  265.677

Iter:  9129 time:  0.146  varE:  265.375

Iter:  9130 time:  0.158  varE:  264.252

Iter:  9131 time:  0.143  varE:  266.003

Iter:  9132 time:  0.144  varE:  259.82

Iter:  9133 time:  0.145  varE:  266.59

Iter:  9134 time:  0.141  varE:  280.06

Iter:  9135 time:  0.144  varE:  267.945

Iter:  9136 time:  0.146  varE:  261.144

Iter:  9137 time:  0.148  varE:  262.204

Iter:  9138 time:  0.149  varE:  259.371

Iter:  9139 time:  0.143  varE:  267.323

Iter:  9140 time:  0.151  varE:  258.863

Iter:  9141 time:  0.144  varE:  262.293

Iter:  9142 time:  0.142  varE:  251.832

Iter:  9143 time:  0.145  varE:  249.393

Iter:  9144 time:  0.146  varE:  243.739

Iter:  9145 time:  0.149  varE:  256.547

Iter:  9146 time:  0.146  varE:  259.198

Iter:  9147 time:  0.143  varE:  255.58

Iter:  9148 time:  0.145  varE:  256.868

Iter:  9149 time:  0.143  varE:  263.176

Iter:  9150 time:  0.149  varE:  260.548

Iter:  9151 time:  0.144  varE:  256.394

Iter:  9152 time:  0.147  varE:  250.925

Iter:  9153 time:  0.145  varE:  251.601

Iter:  9154 time:  0.144  varE:  255.312

Iter:  9155 time:  0.144  varE:  276.748

Iter:  9156 time:  0.142  varE:  270.816

Iter:  9157 time:  0.144  varE:  262.926

Iter:  9158 time:  0.143  varE:  259.307

Iter:  9159 time:  0.144  varE:  267.449

Iter:  9160 time:  0.154  varE:  265.999

Iter:  9161 time:  0.147  varE:  271.002

Iter:  9162 time:  0.145  varE:  276.819

Iter:  9163 time:  0.142  varE:  276.755

Iter:  9164 time:  0.142  varE:  284.333

Iter:  9165 time:  0.142  varE:  277.089

Iter:  9166 time:  0.142  varE:  285.1

Iter:  9167 time:  0.144  varE:  292.654

Iter:  9168 time:  0.145  varE:  283.758

Iter:  9169 time:  0.143  varE:  277.974

Iter:  9170 time:  0.149  varE:  278.428

Iter:  9171 time:  0.143  varE:  274.077

Iter:  9172 time:  0.144  varE:  276.007

Iter:  9173 time:  0.149  varE:  264.778

Iter:  9174 time:  0.147  varE:  263.3

Iter:  9175 time:  0.143  varE:  278.743

Iter:  9176 time:  0.145  varE:  257.776

Iter:  9177 time:  0.144  varE:  263.142

Iter:  9178 time:  0.141  varE:  275.297

Iter:  9179 time:  0.146  varE:  273.533

Iter:  9180 time:  0.151  varE:  273.159

Iter:  9181 time:  0.146  varE:  277.162

Iter:  9182 time:  0.148  varE:  262.755

Iter:  9183 time:  0.145  varE:  263.535

Iter:  9184 time:  0.143  varE:  244.936

Iter:  9185 time:  0.143  varE:  250.792

Iter:  9186 time:  0.142  varE:  261.18

Iter:  9187 time:  0.143  varE:  275.879

Iter:  9188 time:  0.145  varE:  262.515

Iter:  9189 time:  0.147  varE:  267.095

Iter:  9190 time:  0.154  varE:  279.646

Iter:  9191 time:  0.143  varE:  264.273

Iter:  9192 time:  0.144  varE:  267.215

Iter:  9193 time:  0.144  varE:  270.918

Iter:  9194 time:  0.142  varE:  279.562

Iter:  9195 time:  0.145  varE:  289.48

Iter:  9196 time:  0.147  varE:  278.188

Iter:  9197 time:  0.147  varE:  287.74

Iter:  9198 time:  0.146  varE:  283.094

Iter:  9199 time:  0.142  varE:  279.151

Iter:  9200 time:  0.149  varE:  275.066

Iter:  9201 time:  0.143  varE:  274.79

Iter:  9202 time:  0.145  varE:  279.559

Iter:  9203 time:  0.142  varE:  278.187

Iter:  9204 time:  0.142  varE:  276.581

Iter:  9205 time:  0.145  varE:  282.875

Iter:  9206 time:  0.147  varE:  264.508

Iter:  9207 time:  0.147  varE:  254.129

Iter:  9208 time:  0.143  varE:  259.903

Iter:  9209 time:  0.143  varE:  262.645

Iter:  9210 time:  0.15  varE:  254.611

Iter:  9211 time:  0.144  varE:  266.661

Iter:  9212 time:  0.142  varE:  275.052

Iter:  9213 time:  0.148  varE:  268.299

Iter:  9214 time:  0.147  varE:  276.087

Iter:  9215 time:  0.147  varE:  286.822

Iter:  9216 time:  0.141  varE:  295.233

Iter:  9217 time:  0.146  varE:  281.855

Iter:  9218 time:  0.142  varE:  275.784

Iter:  9219 time:  0.144  varE:  276.363

Iter:  9220 time:  0.15  varE:  286.372

Iter:  9221 time:  0.145  varE:  277.295

Iter:  9222 time:  0.142  varE:  274.481

Iter:  9223 time:  0.146  varE:  284.409

Iter:  9224 time:  0.144  varE:  299.391

Iter:  9225 time:  0.151  varE:  288.308

Iter:  9226 time:  0.147  varE:  284.829

Iter:  9227 time:  0.143  varE:  277.057

Iter:  9228 time:  0.145  varE:  288.68

Iter:  9229 time:  0.142  varE:  281.804

Iter:  9230 time:  0.151  varE:  284.265

Iter:  9231 time:  0.147  varE:  274.739

Iter:  9232 time:  0.148  varE:  277.052

Iter:  9233 time:  0.145  varE:  277.078

Iter:  9234 time:  0.143  varE:  271.225

Iter:  9235 time:  0.143  varE:  293.515

Iter:  9236 time:  0.143  varE:  278.821

Iter:  9237 time:  0.142  varE:  279.002

Iter:  9238 time:  0.144  varE:  268.072

Iter:  9239 time:  0.145  varE:  277.269

Iter:  9240 time:  0.154  varE:  282.285

Iter:  9241 time:  0.147  varE:  285.834

Iter:  9242 time:  0.143  varE:  291.759

Iter:  9243 time:  0.145  varE:  286.437

Iter:  9244 time:  0.142  varE:  268.017

Iter:  9245 time:  0.144  varE:  266.586

Iter:  9246 time:  0.146  varE:  281.906

Iter:  9247 time:  0.148  varE:  274.656

Iter:  9248 time:  0.144  varE:  275.889

Iter:  9249 time:  0.143  varE:  265.457

Iter:  9250 time:  0.149  varE:  264.207

Iter:  9251 time:  0.144  varE:  267.125

Iter:  9252 time:  0.143  varE:  269.831

Iter:  9253 time:  0.143  varE:  272.741

Iter:  9254 time:  0.145  varE:  268.158

Iter:  9255 time:  0.146  varE:  287.166

Iter:  9256 time:  0.145  varE:  297.874

Iter:  9257 time:  0.144  varE:  288.19

Iter:  9258 time:  0.144  varE:  271.698

Iter:  9259 time:  0.144  varE:  286.283

Iter:  9260 time:  0.15  varE:  293.183

Iter:  9261 time:  0.144  varE:  277.618

Iter:  9262 time:  0.149  varE:  278.047

Iter:  9263 time:  0.145  varE:  278.969

Iter:  9264 time:  0.15  varE:  289.373

Iter:  9265 time:  0.142  varE:  302.228

Iter:  9266 time:  0.143  varE:  297.103

Iter:  9267 time:  0.143  varE:  289.137

Iter:  9268 time:  0.143  varE:  296.55

Iter:  9269 time:  0.144  varE:  296.899

Iter:  9270 time:  0.148  varE:  270.91

Iter:  9271 time:  0.142  varE:  262.143

Iter:  9272 time:  0.148  varE:  276.235

Iter:  9273 time:  0.145  varE:  286.591

Iter:  9274 time:  0.146  varE:  284.335

Iter:  9275 time:  0.144  varE:  285.409

Iter:  9276 time:  0.144  varE:  297.105

Iter:  9277 time:  0.145  varE:  293.009

Iter:  9278 time:  0.142  varE:  300.045

Iter:  9279 time:  0.143  varE:  308.64

Iter:  9280 time:  0.151  varE:  291.088

Iter:  9281 time:  0.148  varE:  293.912

Iter:  9282 time:  0.148  varE:  296.221

Iter:  9283 time:  0.143  varE:  306.082

Iter:  9284 time:  0.144  varE:  298.762

Iter:  9285 time:  0.143  varE:  306.728

Iter:  9286 time:  0.143  varE:  288.97

Iter:  9287 time:  0.142  varE:  282.838

Iter:  9288 time:  0.142  varE:  280.397

Iter:  9289 time:  0.144  varE:  277.156

Iter:  9290 time:  0.154  varE:  287.208

Iter:  9291 time:  0.145  varE:  283.378

Iter:  9292 time:  0.142  varE:  291.989

Iter:  9293 time:  0.142  varE:  290.268

Iter:  9294 time:  0.142  varE:  307.919

Iter:  9295 time:  0.144  varE:  287.682

Iter:  9296 time:  0.143  varE:  299.107

Iter:  9297 time:  0.144  varE:  295.15

Iter:  9298 time:  0.144  varE:  303.725

Iter:  9299 time:  0.142  varE:  304.708

Iter:  9300 time:  0.152  varE:  301.418

Iter:  9301 time:  0.144  varE:  284.391

Iter:  9302 time:  0.149  varE:  273.743

Iter:  9303 time:  0.149  varE:  275.336

Iter:  9304 time:  0.142  varE:  273.323

Iter:  9305 time:  0.143  varE:  276.205

Iter:  9306 time:  0.143  varE:  269.69

Iter:  9307 time:  0.144  varE:  272.156

Iter:  9308 time:  0.144  varE:  281.973

Iter:  9309 time:  0.142  varE:  266.254

Iter:  9310 time:  0.151  varE:  277.315

Iter:  9311 time:  0.145  varE:  286.347

Iter:  9312 time:  0.147  varE:  281.703

Iter:  9313 time:  0.15  varE:  281.495

Iter:  9314 time:  0.143  varE:  286.93

Iter:  9315 time:  0.143  varE:  275.479

Iter:  9316 time:  0.142  varE:  295.654

Iter:  9317 time:  0.142  varE:  285.728

Iter:  9318 time:  0.142  varE:  294.69

Iter:  9319 time:  0.145  varE:  298.546

Iter:  9320 time:  0.151  varE:  290.059

Iter:  9321 time:  0.144  varE:  280.373

Iter:  9322 time:  0.145  varE:  284.742

Iter:  9323 time:  0.147  varE:  265.56

Iter:  9324 time:  0.151  varE:  279.663

Iter:  9325 time:  0.146  varE:  279.648

Iter:  9326 time:  0.145  varE:  279.203

Iter:  9327 time:  0.142  varE:  277.285

Iter:  9328 time:  0.142  varE:  265.199

Iter:  9329 time:  0.142  varE:  262.41

Iter:  9330 time:  0.15  varE:  248.317

Iter:  9331 time:  0.144  varE:  264.825

Iter:  9332 time:  0.144  varE:  275.974

Iter:  9333 time:  0.144  varE:  273.426

Iter:  9334 time:  0.145  varE:  265.38

Iter:  9335 time:  0.144  varE:  270.169

Iter:  9336 time:  0.144  varE:  266.835

Iter:  9337 time:  0.147  varE:  272.745

Iter:  9338 time:  0.146  varE:  272.031

Iter:  9339 time:  0.143  varE:  266.377

Iter:  9340 time:  0.149  varE:  254.171

Iter:  9341 time:  0.142  varE:  264.947

Iter:  9342 time:  0.143  varE:  253.874

Iter:  9343 time:  0.142  varE:  247.333

Iter:  9344 time:  0.145  varE:  254.806

Iter:  9345 time:  0.144  varE:  251.881

Iter:  9346 time:  0.142  varE:  261.195

Iter:  9347 time:  0.143  varE:  264.454

Iter:  9348 time:  0.143  varE:  259.944

Iter:  9349 time:  0.144  varE:  261.19

Iter:  9350 time:  0.151  varE:  274.638

Iter:  9351 time:  0.145  varE:  275.578

Iter:  9352 time:  0.145  varE:  277.565

Iter:  9353 time:  0.145  varE:  274.173

Iter:  9354 time:  0.147  varE:  257.214

Iter:  9355 time:  0.144  varE:  250.361

Iter:  9356 time:  0.143  varE:  246.565

Iter:  9357 time:  0.142  varE:  254.674

Iter:  9358 time:  0.143  varE:  251.526

Iter:  9359 time:  0.142  varE:  258.639

Iter:  9360 time:  0.148  varE:  279.058

Iter:  9361 time:  0.142  varE:  279.124

Iter:  9362 time:  0.144  varE:  279.131

Iter:  9363 time:  0.144  varE:  270.399

Iter:  9364 time:  0.143  varE:  264.14

Iter:  9365 time:  0.144  varE:  271.176

Iter:  9366 time:  0.142  varE:  258.909

Iter:  9367 time:  0.141  varE:  277.845

Iter:  9368 time:  0.143  varE:  264.175

Iter:  9369 time:  0.144  varE:  265.021

Iter:  9370 time:  0.151  varE:  249.615

Iter:  9371 time:  0.144  varE:  275.915

Iter:  9372 time:  0.144  varE:  292.398

Iter:  9373 time:  0.15  varE:  277.834

Iter:  9374 time:  0.146  varE:  264.734

Iter:  9375 time:  0.143  varE:  266.141

Iter:  9376 time:  0.142  varE:  254.044

Iter:  9377 time:  0.143  varE:  252.736

Iter:  9378 time:  0.143  varE:  263.211

Iter:  9379 time:  0.144  varE:  277.739

Iter:  9380 time:  0.151  varE:  278.004

Iter:  9381 time:  0.143  varE:  268.414

Iter:  9382 time:  0.144  varE:  261.004

Iter:  9383 time:  0.146  varE:  261.415

Iter:  9384 time:  0.144  varE:  272.705

Iter:  9385 time:  0.143  varE:  273.844

Iter:  9386 time:  0.143  varE:  279.085

Iter:  9387 time:  0.144  varE:  272.796

Iter:  9388 time:  0.147  varE:  270.989

Iter:  9389 time:  0.153  varE:  282.316

Iter:  9390 time:  0.149  varE:  271.868

Iter:  9391 time:  0.143  varE:  263.509

Iter:  9392 time:  0.143  varE:  267.342

Iter:  9393 time:  0.142  varE:  274.233

Iter:  9394 time:  0.145  varE:  271.488

Iter:  9395 time:  0.143  varE:  258.238

Iter:  9396 time:  0.142  varE:  254.627

Iter:  9397 time:  0.141  varE:  267.384

Iter:  9398 time:  0.142  varE:  269.746

Iter:  9399 time:  0.142  varE:  266.886

Iter:  9400 time:  0.727  varE:  279.59

Iter:  9401 time:  0.142  varE:  276.533

Iter:  9402 time:  0.142  varE:  270.926

Iter:  9403 time:  0.141  varE:  263.529

Iter:  9404 time:  0.142  varE:  258.473

Iter:  9405 time:  0.142  varE:  262.582

Iter:  9406 time:  0.141  varE:  260.266

Iter:  9407 time:  0.142  varE:  256.878

Iter:  9408 time:  0.142  varE:  264.076

Iter:  9409 time:  0.142  varE:  251.377

Iter:  9410 time:  0.148  varE:  257.681

Iter:  9411 time:  0.142  varE:  265.757

Iter:  9412 time:  0.142  varE:  262.422

Iter:  9413 time:  0.142  varE:  265.973

Iter:  9414 time:  0.142  varE:  272.784

Iter:  9415 time:  0.142  varE:  269.669

Iter:  9416 time:  0.141  varE:  280.713

Iter:  9417 time:  0.142  varE:  280.4

Iter:  9418 time:  0.142  varE:  278.322

Iter:  9419 time:  0.142  varE:  272.364

Iter:  9420 time:  0.148  varE:  262.128

Iter:  9421 time:  0.142  varE:  283.371

Iter:  9422 time:  0.142  varE:  279.832

Iter:  9423 time:  0.141  varE:  267.383

Iter:  9424 time:  0.142  varE:  272.511

Iter:  9425 time:  0.142  varE:  290.786

Iter:  9426 time:  0.143  varE:  291.651

Iter:  9427 time:  0.142  varE:  287.561

Iter:  9428 time:  0.142  varE:  279.761

Iter:  9429 time:  0.142  varE:  286.082

Iter:  9430 time:  0.149  varE:  268.093

Iter:  9431 time:  0.141  varE:  262.187

Iter:  9432 time:  0.142  varE:  261.561

Iter:  9433 time:  0.142  varE:  253.432

Iter:  9434 time:  0.142  varE:  261.888

Iter:  9435 time:  0.142  varE:  247.865

Iter:  9436 time:  0.142  varE:  265.96

Iter:  9437 time:  0.141  varE:  264.829

Iter:  9438 time:  0.142  varE:  268.104

Iter:  9439 time:  0.142  varE:  277.617

Iter:  9440 time:  0.148  varE:  284.839

Iter:  9441 time:  0.142  varE:  294.789

Iter:  9442 time:  0.142  varE:  290.233

Iter:  9443 time:  0.142  varE:  277.589

Iter:  9444 time:  0.141  varE:  276.044

Iter:  9445 time:  0.142  varE:  285.339

Iter:  9446 time:  0.142  varE:  290.722

Iter:  9447 time:  0.142  varE:  296.147

Iter:  9448 time:  0.142  varE:  300.839

Iter:  9449 time:  0.142  varE:  287.638

Iter:  9450 time:  0.149  varE:  284.287

Iter:  9451 time:  0.142  varE:  289.064

Iter:  9452 time:  0.142  varE:  280.661

Iter:  9453 time:  0.141  varE:  280.661

Iter:  9454 time:  0.142  varE:  271.939

Iter:  9455 time:  0.142  varE:  277.604

Iter:  9456 time:  0.142  varE:  269.018

Iter:  9457 time:  0.142  varE:  304.974

Iter:  9458 time:  0.142  varE:  300.686

Iter:  9459 time:  0.141  varE:  300.287

Iter:  9460 time:  0.149  varE:  308.818

Iter:  9461 time:  0.142  varE:  301.866

Iter:  9462 time:  0.141  varE:  302.206

Iter:  9463 time:  0.143  varE:  298.616

Iter:  9464 time:  0.142  varE:  288.842

Iter:  9465 time:  0.142  varE:  284.233

Iter:  9466 time:  0.142  varE:  288.394

Iter:  9467 time:  0.141  varE:  300.293

Iter:  9468 time:  0.15  varE:  292.948

Iter:  9469 time:  0.142  varE:  313.204

Iter:  9470 time:  0.149  varE:  293.842

Iter:  9471 time:  0.141  varE:  279.564

Iter:  9472 time:  0.142  varE:  287.217

Iter:  9473 time:  0.145  varE:  283.783

Iter:  9474 time:  0.143  varE:  291.128

Iter:  9475 time:  0.142  varE:  302.209

Iter:  9476 time:  0.141  varE:  280.186

Iter:  9477 time:  0.142  varE:  279.698

Iter:  9478 time:  0.142  varE:  276.985

Iter:  9479 time:  0.142  varE:  276.342

Iter:  9480 time:  0.149  varE:  290.412

Iter:  9481 time:  0.142  varE:  282.736

Iter:  9482 time:  0.142  varE:  267.456

Iter:  9483 time:  0.141  varE:  258.681

Iter:  9484 time:  0.142  varE:  264.368

Iter:  9485 time:  0.142  varE:  267.715

Iter:  9486 time:  0.142  varE:  261.186

Iter:  9487 time:  0.142  varE:  266.545

Iter:  9488 time:  0.142  varE:  278.598

Iter:  9489 time:  0.141  varE:  277.171

Iter:  9490 time:  0.149  varE:  290.374

Iter:  9491 time:  0.142  varE:  288.168

Iter:  9492 time:  0.141  varE:  276.514

Iter:  9493 time:  0.142  varE:  269.812

Iter:  9494 time:  0.142  varE:  263.642

Iter:  9495 time:  0.142  varE:  273.259

Iter:  9496 time:  0.142  varE:  269.34

Iter:  9497 time:  0.142  varE:  256.354

Iter:  9498 time:  0.142  varE:  254.286

Iter:  9499 time:  0.142  varE:  249.747

Iter:  9500 time:  0.148  varE:  252.137

Iter:  9501 time:  0.142  varE:  272.437

Iter:  9502 time:  0.142  varE:  270.586

Iter:  9503 time:  0.142  varE:  263.682

Iter:  9504 time:  0.141  varE:  275.054

Iter:  9505 time:  0.142  varE:  259.355

Iter:  9506 time:  0.142  varE:  257.554

Iter:  9507 time:  0.142  varE:  261.685

Iter:  9508 time:  0.142  varE:  265.144

Iter:  9509 time:  0.141  varE:  288.12

Iter:  9510 time:  0.149  varE:  268.03

Iter:  9511 time:  0.141  varE:  266.633

Iter:  9512 time:  0.142  varE:  270.839

Iter:  9513 time:  0.143  varE:  277.465

Iter:  9514 time:  0.144  varE:  266.602

Iter:  9515 time:  0.146  varE:  267.679

Iter:  9516 time:  0.144  varE:  249.807

Iter:  9517 time:  0.148  varE:  258.122

Iter:  9518 time:  0.145  varE:  251.688

Iter:  9519 time:  0.146  varE:  269.481
[truncated: 620,208 more chars]
