# Supplementary material for: The effect of artificial selection on phenotypic plasticity in maize
Source: Nat Commun. 2017 Nov 7;8:1348. doi: 10.1038/s41467-017-01450-2 (PMC5677005; doi:10.1038/s41467-017-01450-2)
Supplement: Supplementary file 4 — Supplementary Software [file 41467_2017_1450_MOESM4_ESM.zip › Supplementary Software NCOMMS-17-00795C/118660_3_supp_2531272_2v22cy.txt]

nIter <- 24000
burnIn <- 4000
folds   <- -999
readArgCMD <- FALSE


phenotype.file <- '../../../../../preparationData/output/Y2.csv'   # path to pehnotype file


 AB <- list()
 AB[[1]] <- '../../../../../Gmatrix/L/output/EVD.rda'        # path to line kernel file
 AB[[2]] <- '../../../../../Gmatrix/E/output/EVD.rda'        # path to environment kernel file
 AB[[3]] <- '../../../../../Gmatrix/G/output/EVD.rda'        # path to markers kernel file
 AB[[4]] <- '../../../../../Imatrix/Is/IL.1/output/EVD.rda'  # path to low fst x Env interaction kernel file 
 AB[[5]] <- '../../../../../Imatrix/Is/IH/output/EVD.rda'    # path to low fst x Env interaction kernel file 


 colENV  <- 1  # column in phenotype file that gives the id of the environment
 colVAR  <- 12
 colPhen <- 39
 colCV <- -999
