# Supplementary material for: The effect of artificial selection on phenotypic plasticity in maize
Source: Nat Commun. 2017 Nov 7;8:1348. doi: 10.1038/s41467-017-01450-2 (PMC5677005; doi:10.1038/s41467-017-01450-2)
Supplement: Supplementary file 4 — Supplementary Software [file 41467_2017_1450_MOESM4_ESM.zip › Supplementary Software NCOMMS-17-00795C/118660_3_supp_2531275_fvffcy.csv]

Inv.RecId	RecId	Experiment	Inventory.No	Rep	Block	Plot	Range	Pass	Code	Alt.Pedigree	Pedigree	Source	Alt.Source	Plot.Discarded	Damaged.plants	Plot.Status	Desired.Stand	Date.Planted	Date.Harvested	STAND	Pollen.Date	Silk.Date	Pollen.DAP	Silk.DAP	PLTHT	EARHT	RTLDG	SKLDG	DEARS	MOIST	TWT	WT	Plot.rating	Comments	Plot.length..field.	Row.spacing	Plot.length..plot.	Grain.yield	CV0	CV1	CV2
2176426	2209026	G2FDE								B37/MO17	B37/MO17	GTF-01:25	GTF-01:25		NA		37.5	5/5/2014	9/29/2014	57	7/11/2014	7/11/2014	66	67	196.5	111	0	0	NA	19.3	NA	26.1	NA	TWT machine failure	15.42	30	NA	229.893473	1	3	5
2176427	2209027	G2FDE								B37/OH43	B37/OH43	GTF-01:26	GTF-01:26		NA		37.5	5/5/2014	9/29/2014	58	7/9/2014	7/11/2014	65	67	207.5	100	0	1	NA	21.4	NA	22	NA	TWT machine failure	15.42	30	NA	204.6627696	1	4	2
2176653	2209073	G2FDE								B47/LH195	B47/LH195	WE13-195ISO-108-X-POL-195	GTF-10:04:01:253		NA		37.5	5/5/2014	9/29/2014	55	7/11/2014	7/11/2014	67	67	192.5	96	0	0	NA	18.1	NA	17.1	NA	TWT machine failure	15.42	30	NA	167.1211735	1	4	4
2176411	2209011	G2FDE								B73/Mo17	B73/Mo17	GTF-01:10	GTF-01:10		NA		37.5	5/5/2014	9/29/2014	59	7/9/2014	7/9/2014	65	65	210.5	109	0	0	NA	18.2	NA	25.7	NA	TWT machine failure	15.42	30	NA	269.4552447	1	3	3
2176423	2209023	G2FDE								B73/PHG35	B73/PHG35	GTF-01:22	GTF-01:22		NA		37.5	5/5/2014	9/29/2014	58	7/9/2014	7/11/2014	65	67	203	102	0	13	NA	17.2	NA	18.6	NA	TWT machine failure	15.42	30	NA	213.2359792	1	9	10
2176424	2209024	G2FDE								B73/PHM49	B73/PHM49	GTF-01:23	GTF-01:23		NA		37.5	5/5/2014	9/29/2014	57	7/9/2014	7/11/2014	65	67	206.5	114	0	0	NA	19.4	NA	23.5	NA	TWT machine failure	15.42	30	NA	231.0366871	1	6	1
2176425	2209025	G2FDE								B73/PHN82	B73/PHN82	GTF-01:24	GTF-01:24		NA		37.5	5/5/2014	9/29/2014	58	7/9/2014	7/14/2014	66	70	220	122	0	27	NA	20.4	NA	24.1	NA	TWT machine failure	15.42	30	NA	214.3129286	1	8	3
2176410	2209010	G2FDE								B73/Tx205	B73/Tx205	GTF-01:09	GTF-01:09		NA		37.5	5/5/2014	9/29/2014	55	7/11/2014	7/11/2014	68.5	67	227.5	122	0	9	NA	20.4	NA	24	NA	TWT machine failure	15.42	30	NA	230.0307782	1	7	3
2176666	2209086	G2FDE								B73_NC230-041-1-1-1-1/LH195	B73_NC230-041-1-1-1-1/LH195	WE13-195ISO-361-X-POL-195	GTF-11:08:08:266		NA		37.5	5/5/2014	9/29/2014	58	7/12/2014	7/14/2014	67.5	70	191.5	93	0	4	NA	21.6	NA	23.5	NA	TWT machine failure	15.42	30	NA	208.5771583	1	10	4
2176662	2209082	G2FDE								B73_NC230-126-1-1-1-1/LH195	B73_NC230-126-1-1-1-1/LH195	WE13-195ISO-252-X-POL-195	GTF-11:08:04:262		NA		37.5	5/5/2014	9/29/2014	58	7/14/2014	7/14/2014	70	70	198.5	97	0	10	NA	21.4	NA	20.5	NA	TWT machine failure	15.42	30	NA	201.8313001	1	5	6
2176663	2209083	G2FDE								B73_NC230-128-1-1-1-1/LH195	B73_NC230-128-1-1-1-1/LH195	WE13-195ISO-396-X-POL-195	GTF-11:08:05:263		NA		37.5	5/5/2014	9/29/2014	58	7/14/2014	7/14/2014	70	70	204.5	99	0	25	NA	20.2	NA	19.6	NA	TWT machine failure	15.42	30	NA	189.4410093	1	8	2
2176660	2209080	G2FDE								B73_NC230-129-1-1-1-1/LH195	B73_NC230-129-1-1-1-1/LH195	WE13-195ISO-251-X-POL-195	GTF-11:08:02:260		NA		37.5	5/5/2014	9/29/2014	57	7/12/2014	7/14/2014	67.5	70	194	119	0	4	NA	22	NA	20.5	NA	TWT machine failure	15.42	30	NA	208.5401456	1	10	2
2177236	2209252	G2FDE								CG120/LH185	CG120/LH185	13WJWE:LH185:2277	GTF-28:05:05:836		NA		37.5	5/5/2014	9/29/2014	50	7/5/2014	7/5/2014	62	61	159	65	0	0	NA	17.1	NA	18	NA	TWT machine failure	15.42	30	NA	157.9485974	1	3	7
2177234	2209250	G2FDE								CG65/LH185	CG65/LH185	13WJWE:LH185:2295	GTF-28:05:03:834		NA		37.5	5/5/2014	9/29/2014	56	7/7/2014	7/7/2014	63	63	166.5	67	0	3	NA	17.3	NA	15	NA	TWT machine failure	15.42	30	NA	136.3367782	1	1	7
2177224	2209240	G2FDE								CGR01/LH185	CGR01/LH185	13WJWE:LH185:2298	GTF-28:04:03:824	Yes	NA	Filler	37.5	5/5/2014	9/29/2014	NA			63	NA	186	NA	NA	NA	NA	NA	NA	NA	NA	TWT machine failure; low stand	15.42	30	NA	189.0499883	1	7	9
2177227	2209243	G2FDE								CGR03/LH185	CGR03/LH185	13WJWE:LH185:2301	GTF-28:04:06:827		NA		37.5	5/5/2014	9/29/2014	51	7/7/2014	7/9/2014	63	65	173	83	0	0	NA	19.5	NA	11.9	NA	TWT machine failure	15.42	30	NA	114.3751295	1	4	10
2176408	2209008	G2FDE								LH132/LH51	LH132/LH51	GTF-01:07	GTF-01:07		NA		37.5	5/5/2014	9/29/2014	60	7/5/2014	7/7/2014	63	63	196.5	85	0	0	NA	19.4	NA	23.4	NA	TWT machine failure	15.42	30	NA	214.5720173	1	4	1
2177232	2209248	G2FDE								LH195/LH185	LH195/LH185	13WJWE:LH185:2595	GTF-28:05:01:832		NA		37.5	5/5/2014	9/29/2014	59	7/11/2014	7/11/2014	67	67	174	85	0	0	NA	20.7	NA	25.7	NA	TWT machine failure	15.42	30	NA	228.8523424	1	3	9
2176412	2209012	G2FDE								LH74/PHG35	LH74/PHG35	GTF-01:11	GTF-01:11		NA		37.5	5/5/2014	9/29/2014	56	7/9/2014	7/9/2014	63	65	204	105	0	7	NA	17	NA	15.6	NA	TWT machine failure	15.42	30	NA	188.5139016	1	4	2
2176413	2209013	G2FDE								LH74/PHM49	LH74/PHM49	GTF-01:12	GTF-01:12		NA		37.5	5/5/2014	9/29/2014	52	7/5/2014	7/9/2014	63	65	197	109	0	0	NA	18.5	NA	20.5	NA	TWT machine failure	15.42	30	NA	195.335576	1	4	7
2176414	2209014	G2FDE								LH74/PHN82	LH74/PHN82	GTF-01:13	GTF-01:13		NA		37.5	5/5/2014	9/29/2014	57	7/5/2014	7/5/2014	61	61	183.5	92	0	1	NA	18.9	NA	18.6	NA	TWT machine failure	15.42	30	NA	178.5861475	1	2	4
2176409	2209009	G2FDE								LH74/Tx205	LH74/Tx205	GTF-01:08	GTF-01:08		NA		37.5	5/5/2014	9/29/2014	55	7/9/2014	7/9/2014	65	65	207.5	112	0	3	NA	18.2	NA	25.9	NA	TWT machine failure	15.42	30	NA	213.2634403	1	7	5
2176404	2209004	G2FDE								LH82/CGR01	LH82/CGR01	GTF-01:03	GTF-01:03		NA		37.5	5/5/2014	9/29/2014	58	7/5/2014	7/9/2014	61	65	174	96	0	3	NA	17.2	NA	18	NA	TWT machine failure	15.42	30	NA	169.5490855	1	5	6
2177149	2209165	G2FDE								M0001/LH185	M0001/LH185	13WJWE:LH185:2154	GTF-25:01:41:749		NA		37.5	5/5/2014	9/29/2014	56	7/5/2014	7/7/2014	62	63	180	83	0	0	NA	17.3	NA	16.7	NA	TWT machine failure	15.42	30	NA	174.5165444	1	8	4
2176613	2209033	G2FDE								M0001/LH195	M0001/LH195	WE13-195ISO-318-X-POL-195.2	GTF-07:01:05:213		NA		37.5	5/5/2014	9/29/2014	52	7/12/2014	7/14/2014	67.5	70	184.5	85	0	5	NA	21.8	NA	17.5	NA	TWT machine failure	15.42	30	NA	159.4326862	1	6	7
2177120	2209136	G2FDE								M0003/LH185	M0003/LH185	13WJWE:LH185:2193	GTF-25:01:12:720		NA		37.5	5/5/2014	9/29/2014	57	7/7/2014	7/9/2014	64	65	186	92	0	0	NA	17.4	NA	26	NA	TWT machine failure	15.42	30	NA	227.8249422	1	1	10
2176617	2209037	G2FDE								M0007/LH195	M0007/LH195	WE13-195ISO-061-X-POL-195	GTF-07:01:09:217		NA		37.5	5/5/2014	9/29/2014	49	7/14/2014	7/14/2014	68.5	70	192	95	0	10	NA	22.6	NA	23.7	NA	TWT machine failure	15.42	30	NA	219.5132092	1	1	6
2177116	2209132	G2FDE								M0008/LH185	M0008/LH185	13WJWE:LH185:2064	GTF-25:01:08:716		NA		37.5	5/5/2014	9/29/2014	59	7/7/2014	7/7/2014	63	63	174	78	0	0	NA	17.9	NA	15.8	NA	TWT machine failure	15.42	30	NA	154.8777394	1	2	7
2176615	2209035	G2FDE								M0010/LH195	M0010/LH195	WE13-195ISO-228-X-POL-195	GTF-07:01:07:215		NA		37.5	5/5/2014	9/29/2014	51	7/11/2014	7/14/2014	67	70	204.5	96	0	1	NA	19.9	NA	20.7	NA	TWT machine failure	15.42	30	NA	201.109553	1	6	3
2177141	2209157	G2FDE								M0012/LH185	M0012/LH185	13WJWE:LH185:2019	GTF-25:01:33:741		NA		37.5	5/5/2014	9/29/2014	40	7/5/2014	7/5/2014	62	61	184.5	77	0	1	NA	18.6	NA	17.8	NA	TWT machine failure	15.42	30	NA	179.3556529	1	7	6
2177133	2209149	G2FDE								M0014/LH185	M0014/LH185	13WJWE:LH185:2022	GTF-25:01:25:733		NA		37.5	5/5/2014	9/29/2014	55	7/5/2014	7/5/2014	61	61	180	89	0	0	NA	17.5	NA	15.2	NA	TWT machine failure	15.42	30	NA	149.7222323	1	5	6
2177326	2209042	G2FDE								M0015/LH195	M0015/LH195	WE13-195ISO-009-X-POL-195	GTF-SUB		NA		37.5	5/5/2014	9/29/2014	55	7/11/2014	7/14/2014	67	70	199.5	88	0	36	NA	23.3	NA	19.9	NA	TWT machine failure	15.42	30	NA	174.3804333	1	2	9
2177134	2209150	G2FDE								M0022/LH185	M0022/LH185	13WJWE:LH185:2217	GTF-25:01:26:734		NA		37.5	5/5/2014	9/29/2014	58	7/7/2014	7/9/2014	64	65	185	90	0	1	NA	17.3	NA	20.2	NA	TWT machine failure	15.42	30	NA	199.8350037	1	9	5
2177151	2209167	G2FDE								M0027/LH185	M0027/LH185	13WJWE:LH185:2016	GTF-25:01:43:751		NA		37.5	5/5/2014	9/29/2014	56	7/5/2014	7/5/2014	61	61	174	68	0	2	NA	18.7	NA	22.2	NA	TWT machine failure	15.42	30	NA	205.3015367	1	5	1
2177128	2209144	G2FDE								M0028/LH185	M0028/LH185	13WJWE:LH185:2070	GTF-25:01:20:728		NA		37.5	5/5/2014	9/29/2014	50	7/7/2014	7/9/2014	63	65	180	92	0	1	NA	18.2	NA	17.9	NA	TWT machine failure	15.42	30	NA	162.0498403	1	2	3
2177118	2209134	G2FDE								M0030/LH185	M0030/LH185	13WJWE:LH185:2136	GTF-25:01:10:718		NA		37.5	5/5/2014	9/29/2014	58	7/7/2014	7/9/2014	63	65	176	92	0	0	NA	17.5	NA	23.9	NA	TWT machine failure	15.42	30	NA	238.597421	1	9	10
2177329	2209045	G2FDE								M0033/LH195	M0033/LH195	WE13-195ISO-275-X-POL-195	GTF-SUB		NA		37.5	5/5/2014	9/29/2014	54	7/14/2014	7/14/2014	68.5	70	204	102	0	7	NA	20.9	NA	19	NA	TWT machine failure	15.42	30	NA	172.4981598	1	5	5
2177155	2209171	G2FDE								M0035/LH185	M0035/LH185	13WJWE:LH185:2025	GTF-25:01:47:755		NA		37.5	5/5/2014	9/29/2014	56	7/5/2014	7/7/2014	62	63	187.5	90	0	0	NA	16.1	NA	15.7	NA	TWT machine failure	15.42	30	NA	149.9281899	1	4	7
2177154	2209170	G2FDE								M0039/LH185	M0039/LH185	13WJWE:LH185:2073	GTF-25:01:46:754	Yes	NA	Filler	37.5	5/5/2014	9/29/2014	NA			63	NA	172	NA	NA	NA	NA	NA	NA	NA	NA	TWT machine failure; low stand	15.42	30	NA	180.6934819	1	7	1
2176610	2209030	G2FDE								M0039/LH195	M0039/LH195	WE13-195ISO-138-X-POL-195	GTF-07:01:02:210		NA		37.5	5/5/2014	9/29/2014	56	7/11/2014	7/14/2014	67.5	70	222	116	0	5	NA	20.2	NA	20.3	NA	TWT machine failure	15.42	30	NA	202.8628792	1	8	8
2177129	2209145	G2FDE								M0041/LH185	M0041/LH185	13WJWE:LH185:2109	GTF-25:01:21:729		NA		37.5	5/5/2014	9/29/2014	57	7/5/2014	7/9/2014	61	65	215	115	0	2	NA	16.9	NA	16.3	NA	TWT machine failure	15.42	30	NA	161.725084	1	1	5
2177158	2209174	G2FDE								M0042/LH185	M0042/LH185	13WJWE:LH185:2199	GTF-25:01:50:758		NA		37.5	5/5/2014	9/29/2014	58	7/7/2014	7/9/2014	63	65	186	92	0	4	NA	18.7	NA	21.3	NA	TWT machine failure	15.42	30	NA	206.7563735	1	9	6
2177156	2209172	G2FDE								M0045/LH185	M0045/LH185	13WJWE:LH185:2181	GTF-25:01:48:756		NA		37.5	5/5/2014	9/29/2014	56	7/5/2014	7/7/2014	62	63	182	83	0	1	NA	21.2	NA	22.2	NA	TWT machine failure	15.42	30	NA	190.2905099	1	2	6
2177131	2209147	G2FDE								M0051/LH185	M0051/LH185	13WJWE:LH185:2112	GTF-25:01:23:731		NA		37.5	5/5/2014	9/29/2014	57	7/5/2014	7/5/2014	62	61	182.5	90	0	2	NA	17.2	NA	19.7	NA	TWT machine failure	15.42	30	NA	187.4488917	1	7	4
2177111	2209127	G2FDE								M0052/LH185	M0052/LH185	13WJWE:LH185:2115	GTF-25:01:03:711		NA		37.5	5/5/2014	9/29/2014	60	7/7/2014	7/9/2014	63	65	183.5	86	0	1	NA	17.7	NA	9.7	NA	TWT machine failure	15.42	30	NA	133.2880085	1	2	8
2176624	2209044	G2FDE								M0057/LH195	M0057/LH195	WE13-195ISO-313-X-POL-195	GTF-07:01:16:224		NA		37.5	5/5/2014	9/29/2014	55	7/14/2014	7/14/2014	70	70	216	102	0	32	NA	22.3	NA	21.2	NA	TWT machine failure	15.42	30	NA	197.0530834	1	9	5
2177124	2209140	G2FDE								M0058/LH185	M0058/LH185	13WJWE:LH185:2043	GTF-25:01:16:724		NA		37.5	5/5/2014	9/29/2014	57	7/7/2014	7/7/2014	63	63	197	86	0	3	NA	18.9	NA	19.7	NA	TWT machine failure	15.42	30	NA	211.2319221	1	5	10
2176620	2209040	G2FDE								M0058/LH195	M0058/LH195	WE13-195ISO-408-X-POL-195.3	GTF-07:01:12:220		NA		37.5	5/5/2014	9/29/2014	59	7/9/2014	7/12/2014	64	68	185	87	0	6	NA	21.9	NA	21.9	NA	TWT machine failure	15.42	30	NA	193.0234779	1	4	2
2176618	2209038	G2FDE								M0066/LH195	M0066/LH195	WE13-195ISO-151-X-POL-195	GTF-07:01:10:218		NA		37.5	5/5/2014	9/29/2014	48	7/11/2014	7/14/2014	67	70	180	93	0	4	NA	20.4	NA	20.3	NA	TWT machine failure	15.42	30	NA	211.9751605	1	10	6
2177157	2209173	G2FDE								M0075/LH185	M0075/LH185	13WJWE:LH185:2079	GTF-25:01:49:757		NA		37.5	5/5/2014	9/29/2014	59	7/5/2014	7/7/2014	62	63	180	82	0	11	NA	17.5	NA	16.6	NA	TWT machine failure	15.42	30	NA	165.5003766	1	7	7
2177145	2209161	G2FDE								M0076/LH185	M0076/LH185	13WJWE:LH185:2118	GTF-25:01:37:745		NA		37.5	5/5/2014	9/29/2014	40	7/7/2014	7/9/2014	63	65	191	100	0	1	NA	19.2	NA	18.8	NA	TWT machine failure	15.42	30	NA	201.4038635	1	1	8
2177142	2209158	G2FDE								M0077/LH185	M0077/LH185	13WJWE:LH185:2211	GTF-25:01:34:742	Yes	NA	Filler	37.5	5/5/2014	9/29/2014	NA			NA	NA	NA	NA	NA	NA	NA	NA	NA	NA	NA	TWT machine failure; low stand	15.42	30	NA	NA	1	7	7
2177139	2209155	G2FDE								M0083/LH185	M0083/LH185	13WJWE:LH185:2121	GTF-25:01:31:739		NA		37.5	5/5/2014	9/29/2014	60	7/5/2014	7/5/2014	62	61	182	93	0	0	NA	17.5	NA	22.1	NA	TWT machine failure	15.42	30	NA	210.5459937	1	5	9
2177135	2209151	G2FDE								M0085/LH185	M0085/LH185	13WJWE:LH185:2220	GTF-25:01:27:735		NA		37.5	5/5/2014	9/29/2014	45	7/5/2014	7/9/2014	61	65	188	101	0	0	NA	18.5	NA	16.9	NA	TWT machine failure	15.42	30	NA	164.4496943	1	9	2
2177126	2209142	G2FDE								M0088/LH185	M0088/LH185	13WJWE:LH185:2244	GTF-25:01:18:726		NA		37.5	5/5/2014	9/29/2014	58	7/7/2014	7/11/2014	63	67	194	101	0	0	NA	19.3	NA	19	NA	TWT machine failure	15.42	30	NA	189.6947252	1	1	10
2177137	2209153	G2FDE								M0099/LH185	M0099/LH185	13WJWE:LH185:2238	GTF-25:01:29:737		NA		37.5	5/5/2014	9/29/2014	58	7/9/2014	7/12/2014	65	68	203.5	111	0	0	NA	19.6	NA	17.1	NA	TWT machine failure	15.42	30	NA	182.4271078	1	7	6
2176621	2209041	G2FDE								M0099/LH195	M0099/LH195	WE13-195ISO-407-X-POL-195	GTF-07:01:13:221		NA		37.5	5/5/2014	9/29/2014	59	7/16/2014	7/14/2014	71	70	231	119	0	9	NA	20.8	NA	22.6	NA	TWT machine failure	15.42	30	NA	212.5643783	1	7	6
2177114	2209130	G2FDE								M0101/LH185	M0101/LH185	13WJWE:LH185:2142	GTF-25:01:06:714		NA		37.5	5/5/2014	9/29/2014	59	7/7/2014	7/7/2014	63	63	183.5	97	0	10	NA	17	NA	19.2	NA	TWT machine failure	15.42	30	NA	200.5101865	1	6	6
2177130	2209146	G2FDE								M0106/LH185	M0106/LH185	13WJWE:LH185:2088	GTF-25:01:22:730		NA		37.5	5/5/2014	9/29/2014	51	7/5/2014	7/7/2014	62	63	189	92	0	5	NA	18	NA	22.1	NA	TWT machine failure	15.42	30	NA	217.4810941	1	5	3
2177152	2209168	G2FDE								M0114/LH185	M0114/LH185	13WJWE:LH185:2205	GTF-25:01:44:752	Yes	NA	Filler	37.5	5/5/2014	9/29/2014	NA			61	NA	165	NA	NA	NA	NA	NA	NA	NA	NA	TWT machine failure; low stand	15.42	30	NA	186.8447494	1	2	1
2177123	2209139	G2FDE								M0118/LH185	M0118/LH185	13WJWE:LH185:2124	GTF-25:01:15:723		NA		37.5	5/5/2014	9/29/2014	60	7/7/2014	7/9/2014	64	65	184.5	80	0	1	NA	19.3	NA	18.5	NA	TWT machine failure	15.42	30	NA	203.2443485	1	5	6
2177113	2209129	G2FDE								M0143/LH185	M0143/LH185	13WJWE:LH185:2229	GTF-25:01:05:713		NA		37.5	5/5/2014	9/29/2014	52	7/5/2014	7/7/2014	62	63	172.5	111	0	3	NA	19.4	NA	17.3	NA	TWT machine failure	15.42	30	NA	200.2373673	1	8	8
2177332	2209043	G2FDE								M0143/LH195	M0143/LH195	WE13-195ISO-269-X-POL-195	GTF-SUB		NA		37.5	5/5/2014	9/29/2014	54	7/12/2014	7/14/2014	67.5	70	202.5	105	0	17	NA	21.2	NA	23.7	NA	TWT machine failure	15.42	30	NA	202.0390487	1	7	2
2177119	2209135	G2FDE								M0151/LH185	M0151/LH185	13WJWE:LH185:2157	GTF-25:01:11:719		NA		37.5	5/5/2014	9/29/2014	51	7/5/2014	7/9/2014	62	65	180.5	96	0	1	NA	21.4	NA	18.5	NA	TWT machine failure	15.42	30	NA	152.0289576	1	3	4
2177115	2209131	G2FDE								M0154/LH185	M0154/LH185	13WJWE:LH185:2091	GTF-25:01:07:715		NA		37.5	5/5/2014	9/29/2014	57	7/5/2014	7/5/2014	62	61	169	85	0	16	NA	17.3	NA	12.9	NA	TWT machine failure	15.42	30	NA	141.4266177	1	2	5
2176611	2209031	G2FDE								M0154/LH195	M0154/LH195	WE13-195ISO-414-X-POL-195	GTF-07:01:03:211		NA		37.5	5/5/2014	9/29/2014	56	7/11/2014	7/14/2014	66	70	189	90	0	13	NA	19.6	NA	17.6	NA	TWT machine failure	15.42	30	NA	171.0606353	1	9	2
2177122	2209138	G2FDE								M0159/LH185	M0159/LH185	13WJWE:LH185:2187	GTF-25:01:14:722		NA		37.5	5/5/2014	9/29/2014	52	7/5/2014	7/11/2014	61	67	180	94	0	0	NA	17.9	NA	18.5	NA	TWT machine failure	15.42	30	NA	181.3441886	1	1	10
2177148	2209164	G2FDE								M0163/LH185	M0163/LH185	13WJWE:LH185:2241	GTF-25:01:40:748		NA		37.5	5/5/2014	9/29/2014	54	7/9/2014	7/9/2014	65	65	191	102	0	0	NA	18.8	NA	22.5	NA	TWT machine failure	15.42	30	NA	198.8129764	1	7	6
2176614	2209034	G2FDE								M0164/LH195	M0164/LH195	WE13-195ISO-427-X-POL-195	GTF-07:01:06:214		NA		37.5	5/5/2014	9/29/2014	57	7/14/2014	7/14/2014	70	70	213	95	0	0	NA	21.9	NA	23.3	NA	TWT machine failure	15.42	30	NA	223.5619181	1	6	9
2177140	2209156	G2FDE								M0172/LH185	M0172/LH185	13WJWE:LH185:2214	GTF-25:01:32:740	Yes	NA	Filler	37.5	5/5/2014	9/29/2014	NA			63	NA	173	NA	NA	NA	NA	NA	NA	NA	NA	TWT machine failure; low stand	15.42	30	NA	162.503544	1	10	8
2177110	2209126	G2FDE								M0186/LH185	M0186/LH185	13WJWE:LH185:2052	GTF-25:01:02:710		NA		37.5	5/5/2014	9/29/2014	59	7/7/2014	7/7/2014	63	63	186.5	81	0	1	NA	19.2	NA	21.8	NA	TWT machine failure	15.42	30	NA	196.9647306	1	4	7
2177132	2209148	G2FDE								M0266/LH185	M0266/LH185	13WJWE:LH185:2055	GTF-25:01:24:732	Yes	NA	Filler	37.5	5/5/2014	9/29/2014	NA			63	NA	181	NA	NA	NA	NA	NA	NA	NA	NA	TWT machine failure; low stand	15.42	30	NA	136.0394828	1	10	10
2177150	2209166	G2FDE								M0272/LH185	M0272/LH185	13WJWE:LH185:2097	GTF-25:01:42:750		NA		37.5	5/5/2014	9/29/2014	52	7/7/2014	7/9/2014	63	65	177.5	89	0	1	NA	16.5	NA	15.5	NA	TWT machine failure	15.42	30	NA	163.064107	1	1	8
2177112	2209128	G2FDE								M0287/LH185	M0287/LH185	13WJWE:LH185:2232	GTF-25:01:04:712		NA		37.5	5/5/2014	9/29/2014	57	7/7/2014	7/9/2014	64	65	198.5	109	0	0	NA	17.7	NA	20.2	NA	TWT machine failure	15.42	30	NA	198.4906079	1	6	6
2177127	2209143	G2FDE								M0296/LH185	M0296/LH185	13WJWE:LH185:2130	GTF-25:01:19:727		NA		37.5	5/5/2014	9/29/2014	56	7/7/2014	7/9/2014	64	65	184.5	83	0	0	NA	17.5	NA	15.1	NA	TWT machine failure	15.42	30	NA	169.451778	1	5	1
2177143	2209159	G2FDE								M0297/LH185	M0297/LH185	13WJWE:LH185:2175	GTF-25:01:35:743		NA		37.5	5/5/2014	9/29/2014	50	7/7/2014	7/9/2014	63	65	184	93	0	1	NA	17.1	NA	20.3	NA	TWT machine failure	15.42	30	NA	192.7578224	1	9	2
2177125	2209141	G2FDE								M0311/LH185	M0311/LH185	13WJWE:LH185:2163	GTF-25:01:17:725		NA		37.5	5/5/2014	9/29/2014	57	7/7/2014	7/9/2014	63	65	181	109	0	0	NA	17.4	NA	20.3	NA	TWT machine failure	15.42	30	NA	177.3969661	1	10	5
2177138	2209154	G2FDE								M0317/LH185	M0317/LH185	13WJWE:LH185:2226	GTF-25:01:30:738		NA		37.5	5/5/2014	9/29/2014	49	7/7/2014	7/7/2014	63	63	189.5	100	0	0	NA	18.8	NA	16.9	NA	TWT machine failure	15.42	30	NA	164.4771553	1	7	9
2177333	2209046	G2FDE								M0317/LH195	M0317/LH195	WE13-195ISO-282-X-POL-195	GTF-SUB		NA		37.5	5/5/2014	9/29/2014	49	7/11/2014	7/14/2014	67	70	196	108	0	0	NA	21.3	NA	15.4	NA	TWT machine failure	15.42	30	NA	163.4891557	1	9	6
2176619	2209039	G2FDE								M0321/LH195	M0321/LH195	WE13-195ISO-010-X-POL-195	GTF-07:01:11:219		NA		37.5	5/5/2014	9/29/2014	55	7/14/2014	7/14/2014	70	70	195	86	0	12	NA	20	NA	18.8	NA	TWT machine failure	15.42	30	NA	172.6139736	1	10	8
2177109	2209125	G2FDE								M0323/LH185	M0323/LH185	13WJWE:LH185:2037	GTF-25:01:01:709		NA		37.5	5/5/2014	9/29/2014	59	7/5/2014	7/5/2014	61	61	173	93	0	13	NA	17.8	NA	22.6	NA	TWT machine failure	15.42	30	NA	216.9372466	1	5	4
2177121	2209137	G2FDE								M0325/LH185	M0325/LH185	13WJWE:LH185:2190	GTF-25:01:13:721		NA		37.5	5/5/2014	9/29/2014	58	7/7/2014	7/11/2014	64	67	195	86	0	0	NA	18.8	NA	23.9	NA	TWT machine failure	15.42	30	NA	206.6369778	1	6	9
2176616	2209036	G2FDE								M0325/LH195	M0325/LH195	WE13-195ISO-205-X-POL-195	GTF-07:01:08:216		NA		37.5	5/5/2014	9/29/2014	60	7/16/2014	7/14/2014	69.5	70	215	111	0	7	NA	22.4	NA	24.7	NA	TWT machine failure	15.42	30	NA	218.9281702	1	10	9
2176609	2209029	G2FDE								M0326/LH195	M0326/LH195	WE13-195ISO-163-X-POL-195	GTF-07:01:01:209		NA		37.5	5/5/2014	9/29/2014	58	7/14/2014	7/14/2014	68.5	70	198.5	95	0	8	NA	19.8	NA	18	NA	TWT machine failure	15.42	30	NA	184.5451879	1	9	1
2177136	2209152	G2FDE								M0346/LH185	M0346/LH185	13WJWE:LH185:2061	GTF-25:01:28:736		NA		37.5	5/5/2014	9/29/2014	59	7/7/2014	7/9/2014	63	65	195.5	98	0	1	NA	17	NA	19.1	NA	TWT machine failure	15.42	30	NA	196.087172	1	6	8
2177146	2209162	G2FDE								M0352/LH185	M0352/LH185	13WJWE:LH185:2034	GTF-25:01:38:746		NA		37.5	5/5/2014	9/29/2014	53	7/5/2014	7/5/2014	61	61	178.5	89	0	0	NA	18	NA	21.5	NA	TWT machine failure	15.42	30	NA	204.1356375	1	10	9
2177153	2209169	G2FDE								M0355/LH185	M0355/LH185	13WJWE:LH185:2013	GTF-25:01:45:753		NA		37.5	5/5/2014	9/29/2014	57	7/7/2014	7/7/2014	63	63	183	92	0	0	NA	17.2	NA	20.1	NA	TWT machine failure	15.42	30	NA	181.3979167	1	1	9
2177147	2209163	G2FDE								M0369/LH185	M0369/LH185	13WJWE:LH185:2169	GTF-25:01:39:747		NA		37.5	5/5/2014	9/29/2014	56	7/7/2014	7/7/2014	63	63	193	84	0	0	NA	18	NA	16.7	NA	TWT machine failure	15.42	30	NA	165.7427499	1	2	4
2177144	2209160	G2FDE								M0378/LH185	M0378/LH185	13WJWE:LH185:2046	GTF-25:01:36:744	Yes	NA	Filler	37.5	5/5/2014	9/29/2014	NA			63	NA	172	NA	NA	NA	NA	NA	NA	NA	NA	TWT machine failure; low stand	15.42	30	NA	139.9079041	1	5	7
2176612	2209032	G2FDE								M0382/LH195	M0382/LH195	WE13-195ISO-295-X-POL-195	GTF-07:01:04:212		NA		37.5	5/5/2014	9/29/2014	55	7/11/2014	7/14/2014	67	70	186	82	0	1	NA	20.6	NA	22.4	NA	TWT machine failure	15.42	30	NA	183.8276196	1	8	8
2176664	2209084	G2FDE								Mo44_LH145_0138/LH195	Mo44_LH145_0138/LH195	WE13-195ISO-326-X-POL-195	GTF-11:08:06:264		NA		37.5	5/5/2014	9/29/2014	54	7/11/2014	7/11/2014	67	67	189.5	86	0	2	NA	17.4	NA	16.2	NA	TWT machine failure	15.42	30	NA	161.7382175	1	10	5
2176674	2209094	G2FDE								Mo44_LH145_0143/LH195	Mo44_LH145_0143/LH195	WE13-195ISO-040-X-POL-195	GTF-11:08:16:274		NA		37.5	5/5/2014	9/29/2014	55	7/7/2014	7/9/2014	64	65	205.5	97	0	0	NA	20.4	NA	16	NA	TWT machine failure	15.42	30	NA	190.8409242	1	10	3
2177337	2209121	G2FDE								MoG_LH123Ht-059-1-1-1-1-B/LH195	MoG_LH123Ht-059-1-1-1-1-B/LH195	WE13-195ISO-041-X-POL-195	GTF-SUB		NA		37.5	5/5/2014	9/29/2014	57	7/14/2014	7/14/2014	69	70	214.5	109	0	3	NA	20.9	NA	27.7	NA	TWT machine failure	15.42	30	NA	246.0214469	1	1	3
2177341	2209112	G2FDE								MoG_LH145_0057/PB80	MoG_LH145_0057/PB80	WE13-80ISO-129-X-POL-80	GTF-SUB		NA		37.5	5/5/2014	9/29/2014	58	7/7/2014	7/11/2014	62	67	200.5	98	0	44	NA	17.3	NA	17.1	NA	TWT machine failure	15.42	30	NA	176.6674583	1	9	4
2177342	2209122	G2FDE								MoG_LH145_0131/LH195	MoG_LH145_0131/LH195	WE13-195ISO-043-X-POL-195	GTF-SUB		NA		37.5	5/5/2014	9/29/2014	45	7/9/2014	7/9/2014	63.5	65	187.5	86	0	13	NA	20.3	NA	18.8	NA	TWT machine failure	15.42	30	NA	161.767171	1	5	7
2176685	2209105	G2FDE								MoG_Mo45-030-1-1-1-1-B/LH195	MoG_Mo45-030-1-1-1-1-B/LH195	WE13-195ISO-044-X-POL-195	GTF-11:08:27:285		NA		37.5	5/5/2014	9/29/2014	59	7/11/2014	7/11/2014	66	67	183.5	113	0	12	NA	21.3	NA	26.1	NA	TWT machine failure	15.42	30	NA	220.1448126	1	10	2
2176676	2209096	G2FDE								MoG_Mo45-054-1-1-1-1-B/LH195	MoG_Mo45-054-1-1-1-1-B/LH195	WE13-195ISO-389-X-POL-195.2	GTF-11:08:18:276		NA		37.5	5/5/2014	9/29/2014	60	7/11/2014	7/11/2014	67	67	217.5	116	0	47	NA	20.5	NA	22.5	NA	TWT machine failure	15.42	30	NA	199.9227596	1	7	1
2176698	2209118	G2FDE								MoG_Mo45-055-1-1-1-1-B/LH195	MoG_Mo45-055-1-1-1-1-B/LH195	WE13-195ISO-390-X-POL-195.3	GTF-11:08:40:298		NA		37.5	5/5/2014	9/29/2014	61	7/11/2014	7/12/2014	67	68	216.5	122	0	17	NA	21.4	NA	21.6	NA	TWT machine failure	15.42	30	NA	217.929425	1	3	5
2176671	2209091	G2FDE								MoG_Mo45-071-1-1-1-1-B/LH195	MoG_Mo45-071-1-1-1-1-B/LH195	WE13-195ISO-332-X-POL-195	GTF-11:08:13:271		NA		37.5	5/5/2014	9/29/2014	53	7/11/2014	7/14/2014	67	70	220.5	120	0	28	NA	20.6	NA	16.6	NA	TWT machine failure	15.42	30	NA	197.8512438	1	9	3
2176697	2209117	G2FDE								MoG_Mo45-074-1-1-1-1-B/LH195	MoG_Mo45-074-1-1-1-1-B/LH195	WE13-195ISO-246-X-POL-195	GTF-11:08:39:297		NA		37.5	5/5/2014	9/29/2014	59	7/11/2014	7/11/2014	67	67	213	128	0	20	NA	20.6	NA	18.9	NA	TWT machine failure	15.42	30	NA	187.3533752	1	9	2
2176675	2209095	G2FDE								MoG_Mo45-085-1-1-1-1-B/LH195	MoG_Mo45-085-1-1-1-1-B/LH195	WE13-195ISO-331-X-POL-195	GTF-11:08:17:275		NA		37.5	5/5/2014	9/29/2014	59	7/12/2014	7/14/2014	67.5	70	210.5	106	0	44	NA	20.1	NA	18.4	NA	TWT machine failure	15.42	30	NA	179.6165325	1	7	2
2177335	2209114	G2FDE								MoG_NC230-009-1-1-1-1-B/LH195	MoG_NC230-009-1-1-1-1-B/LH195	WE13-195ISO-388-X-POL-195	GTF-SUB		NA		37.5	5/5/2014	9/29/2014	55	7/11/2014	7/14/2014	67.5	70	237	114	1	25	NA	21.2	NA	23.6	NA	TWT machine failure	15.42	30	NA	220.0654144	1	1	10
2176667	2209087	G2FDE								MoG_Oh43_0300/LH195	MoG_Oh43_0300/LH195	WE13-195ISO-387-X-POL-195	GTF-11:08:09:267		NA		37.5	5/5/2014	9/29/2014	60	7/9/2014	7/11/2014	65	67	195.5	110	0	47	NA	22.3	NA	18.4	NA	TWT machine failure	15.42	30	NA	195.4269137	1	2	3
2177339	2209104	G2FDE								MoG_PHG83-014-1-1-1-1-B/LH195	MoG_PHG83-014-1-1-1-1-B/LH195	WE13-195ISO-385-X-POL-195	GTF-SUB		NA		37.5	5/5/2014	9/29/2014	55	7/9/2014	7/11/2014	65	67	180	91	0	6	NA	19.3	NA	18.2	NA	TWT machine failure	15.42	30	NA	157.484148	1	3	3
2176683	2209103	G2FDE								MoG_PHG83-090-1-1-1-1-B/LH195	MoG_PHG83-090-1-1-1-1-B/LH195	WE13-195ISO-240-X-POL-195	GTF-11:08:25:283		NA		37.5	5/5/2014	9/29/2014	56	7/14/2014	7/14/2014	70	70	219.5	119	0	19	NA	21.4	NA	26.9	NA	TWT machine failure	15.42	30	NA	237.5461417	1	7	8
2176679	2209099	G2FDE								MoG_PHG83-129-1-1-1-1-B/LH195	MoG_PHG83-129-1-1-1-1-B/LH195	WE13-195ISO-049-X-POL-195	GTF-11:08:21:279		NA		37.5	5/5/2014	9/29/2014	54	7/11/2014	7/14/2014	67	70	202.25	106	0	18	NA	20.3	NA	21.8	NA	TWT machine failure	15.42	30	NA	216.1805762	1	3	5
2177233	2209249	G2FDE								PB80/LH185	PB80/LH185	13WJWE:LH185:2589	GTF-28:05:02:833		NA		37.5	5/5/2014	9/29/2014	53	7/7/2014	7/7/2014	63	63	187.5	90	0	1	NA	17.7	NA	16.4	NA	TWT machine failure	15.42	30	NA	189.7389016	1	7	10
2176415	2209015	G2FDE								PHG39/PHG35	PHG39/PHG35	GTF-01:14	GTF-01:14		NA		37.5	5/5/2014	9/29/2014	60	7/11/2014	7/11/2014	67	67	202.5	106	0	3	NA	20.1	NA	23.6	NA	TWT machine failure	15.42	30	NA	209.5179965	1	7	3
2176416	2209016	G2FDE								PHG39/PHM49	PHG39/PHM49	GTF-01:15	GTF-01:15		NA		37.5	5/5/2014	9/29/2014	58	7/11/2014	7/16/2014	67	72	204	110	0	0	NA	20.6	NA	22.9	NA	TWT machine failure	15.42	30	NA	211.6635376	1	9	6
2176417	2209017	G2FDE								PHG39/PHN82	PHG39/PHN82	GTF-01:16	GTF-01:16		NA		37.5	5/5/2014	9/29/2014	59	7/7/2014	7/9/2014	64	65	210	101	0	0	NA	20	NA	27.6	NA	TWT machine failure	15.42	30	NA	219.5382823	1	5	9
2176418	2209018	G2FDE								PHG39/Tx205	PHG39/Tx205	GTF-01:17	GTF-01:17		NA		37.5	5/5/2014	9/29/2014	58	7/14/2014	7/14/2014	70	70	225.5	120	0	3	NA	20.8	NA	21	NA	TWT machine failure	15.42	30	NA	195.0376837	1	4	7
2177368	2209123	G2FDE								PHN11_LH145_0029/PB80	PHN11_LH145_0029/PB80	WE13-80ISO-326-X-POL-80	GTF-SUB		NA		37.5	5/5/2014	9/29/2014	55	7/5/2014	7/7/2014	61	63	189	102	0	5	NA	17.7	NA	17.5	NA	TWT machine failure	15.42	30	NA	167.1414708	1	10	8
2176690	2209110	G2FDE								PHN11_Oh43_0142/LH195	PHN11_Oh43_0142/LH195	WE13-195ISO-093-X-POL-195	GTF-11:08:32:290		NA		37.5	5/5/2014	9/29/2014	51	7/9/2014	7/11/2014	64	67	191.5	89	0	1	NA	19.4	NA	17.7	NA	TWT machine failure	15.42	30	NA	165.5433591	1	5	10
2177345	2209119	G2FDE								PHN11_Oh43_0190/LH195	PHN11_Oh43_0190/LH195	WE13-195ISO-197-X-POL-195	GTF-SUB		NA		37.5	5/5/2014	9/29/2014	49	7/7/2014	7/11/2014	64	67	190.5	77	1	5	NA	18.9	NA	18.3	NA	TWT machine failure	15.42	30	NA	161.4116702	1	10	3
2176682	2209102	G2FDE								PHN11_Oh43_0215/LH195	PHN11_Oh43_0215/LH195	WE13-195ISO-381-X-POL-195	GTF-11:08:24:282		NA		37.5	5/5/2014	9/29/2014	51	7/9/2014	7/11/2014	66	67	200	94	0	2	NA	19.9	NA	21.1	NA	TWT machine failure	15.42	30	NA	188.4416672	1	1	6
2176672	2209092	G2FDE								PHN11_PHG47_0048/LH195	PHN11_PHG47_0048/LH195	WE13-195ISO-055-X-POL-195	GTF-11:08:14:272		NA		37.5	5/5/2014	9/29/2014	51	7/9/2014	7/11/2014	63	67	176	81	0	0	NA	20.1	NA	16	NA	TWT machine failure	15.42	30	NA	161.0027399	1	6	4
2176688	2209108	G2FDE								PHN11_PHG47_0172/LH195	PHN11_PHG47_0172/LH195	WE13-195ISO-091-X-POL-195	GTF-11:08:30:288		NA		37.5	5/5/2014	9/29/2014	58	7/9/2014	7/11/2014	65	67	192	91	0	14	NA	18.7	NA	17.8	NA	TWT machine failure	15.42	30	NA	170.2815782	1	2	8
2176689	2209109	G2FDE								PHN11_PHG47_0251/LH195	PHN11_PHG47_0251/LH195	WE13-195ISO-198-X-POL-195	GTF-11:08:31:289		NA		37.5	5/5/2014	9/29/2014	57	7/11/2014	7/9/2014	65	65	187.5	82	0	1	NA	19.2	NA	17.7	NA	TWT machine failure	15.42	30	NA	172.6814322	1	9	2
2176687	2209107	G2FDE								PHN11_PHG47_0287/LH195	PHN11_PHG47_0287/LH195	WE13-195ISO-342-X-POL-195	GTF-11:08:29:287		NA		37.5	5/5/2014	9/29/2014	58	7/7/2014	7/9/2014	63	65	195.5	88	0	1	NA	19.5	NA	16.8	NA	TWT machine failure	15.42	30	NA	181.5626828	1	1	1
2176686	2209106	G2FDE								PHN11_PHG47_0388/LH195	PHN11_PHG47_0388/LH195	WE13-195ISO-236-X-POL-195	GTF-11:08:28:286		NA		37.5	5/5/2014	9/29/2014	53	7/9/2014	7/11/2014	64	67	186.5	101	0	1	NA	18.7	NA	17.1	NA	TWT machine failure	15.42	30	NA	174.1261204	1	6	4
2176669	2209089	G2FDE								PHN11_PHW65_0065/LH195	PHN11_PHW65_0065/LH195	WE13-195ISO-234-X-POL-195	GTF-11:08:11:269		NA		37.5	5/5/2014	9/29/2014	55	7/11/2014	7/11/2014	66	67	185	89	0	0	NA	19.2	NA	19.1	NA	TWT machine failure	15.42	30	NA	192.2975519	1	4	3
2176695	2209115	G2FDE								PHN11_PHW65_0101/LH195	PHN11_PHW65_0101/LH195	WE13-195ISO-378-X-POL-195.2	GTF-11:08:37:295		NA		37.5	5/5/2014	9/29/2014	58	7/11/2014	7/14/2014	67	70	199.5	77	0	1	NA	19.5	NA	20.2	NA	TWT machine failure	15.42	30	NA	212.7309354	1	3	9
2176665	2209085	G2FDE								PHN11_PHW65_0237/LH195	PHN11_PHW65_0237/LH195	WE13-195ISO-056-X-POL-195	GTF-11:08:07:265		NA		37.5	5/5/2014	9/29/2014	60	7/11/2014	7/14/2014	67.5	70	209	103	0	0	NA	20.9	NA	28.3	NA	TWT machine failure	15.42	30	NA	260.0176101	1	5	1
2176661	2209081	G2FDE								PHN11_PHW65_0275/LH195	PHN11_PHW65_0275/LH195	WE13-195ISO-199-X-POL-195	GTF-11:08:03:261		NA		37.5	5/5/2014	9/29/2014	58	7/9/2014	7/11/2014	66	67	200	97	0	0	NA	19.8	NA	20.8	NA	TWT machine failure	15.42	30	NA	195.699733	1	10	7
2176668	2209088	G2FDE								PHN11_PHW65_0294/LH195	PHN11_PHW65_0294/LH195	WE13-195ISO-200-X-POL-195	GTF-11:08:10:268		NA		37.5	5/5/2014	9/29/2014	55	7/9/2014	7/9/2014	65	65	187.5	86	0	1	NA	21.7	NA	21.9	NA	TWT machine failure	15.42	30	NA	200.8104667	1	6	4
2176677	2209097	G2FDE								PHN11_PHW65_0312/LH195	PHN11_PHW65_0312/LH195	WE13-195ISO-233-X-POL-195	GTF-11:08:19:277		NA		37.5	5/5/2014	9/29/2014	55	7/9/2014	7/9/2014	66	65	198.5	104	0	1	NA	19.6	NA	18.9	NA	TWT machine failure	15.42	30	NA	179.575938	1	10	3
2176670	2209090	G2FDE								PHN11_PHW65_0323/LH195	PHN11_PHW65_0323/LH195	WE13-195ISO-343-X-POL-195	GTF-11:08:12:270		NA		37.5	5/5/2014	9/29/2014	57	7/11/2014	7/11/2014	66	67	179	80	0	1	NA	19.4	NA	19.9	NA	TWT machine failure	15.42	30	NA	179.3705774	1	8	3
2176673	2209093	G2FDE								PHN11_PHW65_0328/LH195	PHN11_PHW65_0328/LH195	WE13-195ISO-090-X-POL-195	GTF-11:08:15:273		NA		37.5	5/5/2014	9/29/2014	50	7/11/2014	7/11/2014	67	67	206	94	0	1	NA	20.2	NA	15.3	NA	TWT machine failure	15.42	30	NA	179.2022294	1	7	4
2176681	2209101	G2FDE								PHN11_PHW65_0359/LH195	PHN11_PHW65_0359/LH195	WE13-195ISO-344-X-POL-195.2	GTF-11:08:23:281		NA		37.5	5/5/2014	9/29/2014	57	7/9/2014	7/9/2014	66	65	171.5	91	0	0	NA	20.5	NA	20	NA	TWT machine failure	15.42	30	NA	176.4841858	1	3	9
2176419	2209019	G2FDE								PHW52/PHG35	PHW52/PHG35	GTF-01:18	GTF-01:18		NA		37.5	5/5/2014	9/29/2014	58	7/9/2014	7/9/2014	65	65	194	108	0	1	NA	20.6	NA	24.5	NA	TWT machine failure	15.42	30	NA	219.9328852	1	2	1
2176420	2209020	G2FDE								PHW52/PHM49	PHW52/PHM49	GTF-01:19	GTF-01:19		NA		37.5	5/5/2014	9/29/2014	55	7/11/2014	7/14/2014	67	70	197	109	0	0	NA	20.4	NA	22.5	NA	TWT machine failure	15.42	30	NA	231.1005638	1	8	1
2176421	2209021	G2FDE								PHW52/PHN82	PHW52/PHN82	GTF-01:20	GTF-01:20		NA		37.5	5/5/2014	9/29/2014	58	7/9/2014	7/11/2014	64	67	192	95	0	0	NA	21	NA	23.8	NA	TWT machine failure	15.42	30	NA	224.4406705	1	8	2
2176422	2209022	G2FDE								PHW52/Tx205	PHW52/Tx205	GTF-01:21	GTF-01:21		NA		37.5	5/5/2014	9/29/2014	57	7/5/2014	7/5/2014	65.5	61	212	115	0	0	NA	21.8	NA	37.4	NA	TWT machine failure	15.42	30	NA	299.8874227	1	7	1
2176680	2209100	G2FDE								PHW65_MoG_0029/LH195	PHW65_MoG_0029/LH195	WE13-195ISO-085-X-POL-195	GTF-11:08:22:280		NA		37.5	5/5/2014	9/29/2014	53	7/11/2014	7/12/2014	67	68	192	98	0	24	NA	21.1	NA	18.3	NA	TWT machine failure	15.42	30	NA	201.19313	1	3	1
2176693	2209113	G2FDE								PHW65_MoG_0176/LH195	PHW65_MoG_0176/LH195	WE13-195ISO-037-X-POL-195.3	GTF-11:08:35:293		NA		37.5	5/5/2014	9/29/2014	53	7/11/2014	7/11/2014	66	67	196	100	0	16	NA	19.1	NA	18.6	NA	TWT machine failure	15.42	30	NA	198.3007687	1	1	6
2177348	2209120	G2FDE								PHW65_MoG_0271/PB80	PHW65_MoG_0271/PB80	WE13-80ISO-428-X-POL-80	GTF-SUB		NA		37.5	5/5/2014	9/29/2014	45	7/7/2014	7/9/2014	63	65	213	127	0	19	NA	19	NA	16.2	NA	TWT machine failure	15.42	30	NA	170.0099529	1	3	4
2177238	2209254	G2FDE								Tx204/LH185	Tx204/LH185	13WJWE:LH185:2583	GTF-28:07:01:838		NA		37.5	5/5/2014	9/29/2014	60	7/9/2014	7/12/2014	63.66666667	68	187.3333333	104	0	0	NA	18.5	NA	21.4	NA	TWT machine failure	15.42	30	NA	209.0969276	1	5	5
2176657	2209077	G2FDE								Tx303/LH195	Tx303/LH195	WE13-195ISO-149-X-POL-195	GTF-10:07:01:257		NA		37.5	5/5/2014	9/29/2014	55	7/12/2014	7/16/2014	68	72	209.5	128	0	9	NA	22.7	NA	26.6	NA	TWT machine failure	15.42	30	NA	238.5395141	1	3	2
2177244	2209260	G2FDE								TX714/LH185	TX714-B8/LH185	13WJWE:LH185:2562	GTF-28:07:07:844		NA		37.5	5/5/2014	9/29/2014	58	7/9/2014	7/11/2014	65	67	183	104	0	4	NA	20.7	NA	24.4	NA	TWT machine failure	15.42	30	NA	231.0211656	1	8	3
2177240	2209256	G2FDE								Tx740/LH185	Tx740-B5/LH185	13WJWE:LH185:2568	GTF-28:07:03:840		NA		37.5	5/5/2014	9/29/2014	59	7/12/2014	7/14/2014	69	70	214	101	0	0	NA	25.3	NA	28.8	NA	TWT machine failure	15.42	30	NA	243.8215807	1	7	2
2177242	2209258	G2FDE								Tx772/LH185	Tx772-B8/LH185	13WJWE:LH185:2571	GTF-28:07:05:842		NA		37.5	5/5/2014	9/29/2014	57	7/9/2014	7/12/2014	65	68	166	76	0	21	NA	21.9	NA	17.9	NA	TWT machine failure	15.42	30	NA	194.9576885	1	8	10
2177237	2209253	G2FDE								W10004_0032/LH185	W10004_0032/LH185	13WJWE:LH185:2601	GTF-28:05:06:837	Yes	NA	Filler	37.5	5/5/2014	9/29/2014	NA			61	NA	166	NA	NA	NA	NA	NA	NA	NA	NA	TWT machine failure; low stand	15.42	30	NA	154.6890942	1	9	1
2177235	2209251	G2FDE								W10004_0076/LH185	W10004_0076/LH185	13WJWE:LH185:2604	GTF-28:05:04:835		NA		37.5	5/5/2014	9/29/2014	51	7/7/2014	7/7/2014	63	63	172.5	84	0	0	NA	18.6	NA	18	NA	TWT machine failure	15.42	30	NA	184.4932507	1	2	10
2176654	2209074	G2FDE								W10004_0097/LH195	W10004_0097/LH195	WE13-195ISO-232-X-POL-195	GTF-10:04:02:254		NA		37.5	5/5/2014	9/29/2014	55	7/11/2014	7/9/2014	67	65	187.5	93	3	2	NA	16.6	NA	16	NA	TWT machine failure	15.42	30	NA	146.3982555	1	7	2
2177351	2209075	G2FDE								W10004_0227/LH195	W10004_0227/LH195	WE13-195ISO-088-X-POL-195	GTF-SUB		NA		37.5	5/5/2014	9/29/2014	54	7/11/2014	7/11/2014	66	67	190	85	0	6	NA	20.8	NA	20.9	NA	TWT machine failure	15.42	30	NA	191.3698472	1	6	1
2177225	2209241	G2FDE								W10005_0029/LH185	W10005_0029/LH185	13WJWE:LH185:2616	GTF-28:04:04:825		NA		37.5	5/5/2014	9/29/2014	56	7/5/2014	7/7/2014	61	63	177	79	0	3	NA	17.7	NA	19	NA	TWT machine failure	15.42	30	NA	186.6990866	1	1	3
2177223	2209239	G2FDE								W10005_0037/LH185	W10005_0037/LH185	13WJWE:LH185:2619	GTF-28:04:02:823		NA		37.5	5/5/2014	9/29/2014	45	7/7/2014	7/9/2014	62	65	161	80	0	1	NA	18.1	NA	17	NA	TWT machine failure	15.42	30	NA	157.2525203	1	8	9
2177222	2209238	G2FDE								W10005_0107/LH185	W10005_0107/LH185	13WJWE:LH185:2622	GTF-28:04:01:822		NA		37.5	5/5/2014	9/29/2014	57	7/5/2014	7/7/2014	61	63	156.6666667	73	0	3	NA	18	NA	16.4	NA	TWT machine failure	15.42	30	NA	161.7995073	1	1	7
2177228	2209244	G2FDE								W10005_0147/LH185	W10005_0147/LH185	13WJWE:LH185:2625	GTF-28:04:07:828		NA		37.5	5/5/2014	9/29/2014	46	7/5/2014	7/7/2014	61	63	159	69	0	1	NA	18.6	NA	16.4	NA	TWT machine failure	15.42	30	NA	159.3885097	1	6	4
2177226	2209242	G2FDE								W10005_0220/LH185	W10005_0220/LH185	13WJWE:LH185:2628	GTF-28:04:05:826		NA		37.5	5/5/2014	9/29/2014	53	7/7/2014	7/7/2014	63	63	149	82	0	3	NA	20	NA	20.3	NA	TWT machine failure	15.42	30	NA	193.8986485	1	2	10
2177175	2209191	G2FDE								Z022E0003/LH185	Z022E0003/LH185	13WJWE:LH185:2868	GTF-26:02:16:775		NA		37.5	5/5/2014	9/29/2014	51	7/7/2014	7/9/2014	63	65	194.5	97	0	4	NA	17.4	NA	22.3	NA	TWT machine failure	15.42	30	NA	235.7384905	1	4	1
2177161	2209177	G2FDE								Z022E0005/LH185	Z022E0005/LH185	13WJWE:LH185:2835	GTF-26:02:02:761		NA		37.5	5/5/2014	9/29/2014	50	7/5/2014	7/9/2014	61	65	201	98	0	5	NA	16.4	NA	15.9	NA	TWT machine failure	15.42	30	NA	185.7343692	1	7	4
2177184	2209200	G2FDE								Z022E0006/LH185	Z022E0006/LH185	13WJWE:LH185:2781	GTF-26:02:25:784		NA		37.5	5/5/2014	9/29/2014	54	7/9/2014	7/9/2014	64	65	178	87	0	1	NA	18.6	NA	16.5	NA	TWT machine failure	15.42	30	NA	169.2637297	1	3	3
2177179	2209195	G2FDE								Z022E0008/LH185	Z022E0008/LH185	13WJWE:LH185:2838	GTF-26:02:20:779		NA		37.5	5/5/2014	9/29/2014	58	7/7/2014	7/9/2014	63	65	182	80	0	3	NA	18	NA	19.5	NA	TWT machine failure	15.42	30	NA	190.9137555	1	4	5
2177166	2209182	G2FDE								Z022E0009/LH185	Z022E0009/LH185	13WJWE:LH185:2856	GTF-26:02:07:766		NA		37.5	5/5/2014	9/29/2014	56	7/7/2014	7/7/2014	63	63	197.5	94	0	0	NA	18.1	NA	19.6	NA	TWT machine failure	15.42	30	NA	207.5957255	1	5	3
2177165	2209181	G2FDE								Z022E0017/LH185	Z022E0017/LH185	13WJWE:LH185:2814	GTF-26:02:06:765		NA		37.5	5/5/2014	9/29/2014	54	7/7/2014	7/9/2014	63	65	192	87	0	0	NA	16.7	NA	17.8	NA	TWT machine failure	15.42	30	NA	178.9729896	1	1	5
2176630	2209050	G2FDE								Z022E0017/LH195	Z022E0017/LH195	WE13-195ISO-420-X-POL-195	GTF-08:02:03:230		NA		37.5	5/5/2014	9/29/2014	58	7/12/2014	7/12/2014	67.5	68	191.5	82	0	11	NA	20.2	NA	19	NA	TWT machine failure	15.42	30	NA	185.9110749	1	9	3
2177171	2209187	G2FDE								Z022E0023/LH185	Z022E0023/LH185	13WJWE:LH185:2817	GTF-26:02:12:771		NA		37.5	5/5/2014	9/29/2014	56	7/7/2014	7/9/2014	63	65	187	86	0	0	NA	20	NA	19.2	NA	TWT machine failure	15.42	30	NA	225.2256974	1	6	9
2177164	2209180	G2FDE								Z022E0025/LH185	Z022E0025/LH185	13WJWE:LH185:2784	GTF-26:02:05:764		NA		37.5	5/5/2014	9/29/2014	58	7/9/2014	7/11/2014	63	67	197	81	0	1	NA	18.3	NA	21.6	NA	TWT machine failure	15.42	30	NA	206.8208472	1	7	8
2177182	2209198	G2FDE								Z022E0027/LH185	Z022E0027/LH185	13WJWE:LH185:2841	GTF-26:02:23:782		NA		37.5	5/5/2014	9/29/2014	56	7/7/2014	7/9/2014	64	65	182	80	0	2	NA	18.8	NA	20.8	NA	TWT machine failure	15.42	30	NA	200.5621236	1	9	10
2177185	2209201	G2FDE								Z022E0042/LH185	Z022E0042/LH185	13WJWE:LH185:2844	GTF-26:02:26:785		NA		37.5	5/5/2014	9/29/2014	57	7/9/2014	7/9/2014	64	65	174	88	1	7	NA	19.2	NA	18.7	NA	TWT machine failure	15.42	30	NA	176.5671659	1	2	4
2177187	2209203	G2FDE								Z022E0046/LH185	Z022E0046/LH185	13WJWE:LH185:2847	GTF-26:02:28:787		NA		37.5	5/5/2014	9/29/2014	60	7/7/2014	7/9/2014	63	65	190	89	0	1	NA	19.1	NA	21.2	NA	TWT machine failure	15.42	30	NA	187.608882	1	1	6
2177176	2209192	G2FDE								Z022E0048/LH185	Z022E0048/LH185	13WJWE:LH185:2820	GTF-26:02:17:776		NA		37.5	5/5/2014	9/29/2014	57	7/7/2014	7/9/2014	63	65	201	74	0	2	NA	18.6	NA	19.1	NA	TWT machine failure	15.42	30	NA	209.3836764	1	8	5
2176633	2209053	G2FDE								Z022E0048/LH195	Z022E0048/LH195	WE13-195ISO-263-X-POL-195	GTF-08:02:06:233		NA		37.5	5/5/2014	9/29/2014	58	7/11/2014	7/11/2014	67	67	186.5	84	0	10	NA	21.4	NA	19.2	NA	TWT machine failure	15.42	30	NA	200.2648283	1	2	10
2177170	2209186	G2FDE								Z022E0051/LH185	Z022E0051/LH185	13WJWE:LH185:2823	GTF-26:02:11:770	Yes	NA	Filler	37.5	5/5/2014	9/29/2014	NA			63	NA	214	NA	NA	NA	NA	NA	NA	NA	NA	TWT machine failure; low stand	15.42	30	NA	217.0614181	1	3	4
2177181	2209197	G2FDE								Z022E0053/LH185	Z022E0053/LH185	13WJWE:LH185:2790	GTF-26:02:22:781		NA		37.5	5/5/2014	9/29/2014	59	7/9/2014	7/11/2014	64	67	167.5	90	0	6	NA	20.1	NA	17.1	NA	TWT machine failure	15.42	30	NA	170.8391562	1	10	8
2177168	2209184	G2FDE								Z022E0059/LH185	Z022E0059/LH185	13WJWE:LH185:2766	GTF-26:02:09:768		NA		37.5	5/5/2014	9/29/2014	58	7/7/2014	7/7/2014	63	63	192	88	0	13	NA	17.5	NA	18.6	NA	TWT machine failure	15.42	30	NA	204.3995021	1	4	1
2177167	2209183	G2FDE								Z022E0073/LH185	Z022E0073/LH185	13WJWE:LH185:2850	GTF-26:02:08:767		NA		37.5	5/5/2014	9/29/2014	59	7/9/2014	7/9/2014	64	65	197.5	90	0	3	NA	17.7	NA	14.5	NA	TWT machine failure	15.42	30	NA	159.5550668	1	5	6
2177360	2209057	G2FDE								Z022E0073/LH195	Z022E0073/LH195	WE13-195ISO-314-X-POL-195	GTF-SUB		NA		37.5	5/5/2014	9/29/2014	60	7/11/2014	7/11/2014	67.5	67	194	95	0	9	NA	21.5	NA	21.5	NA	TWT machine failure	15.42	30	NA	195.6591384	1	9	4
2177186	2209202	G2FDE								Z022E0077/LH185	Z022E0077/LH185	13WJWE:LH185:2793	GTF-26:02:27:786		NA		37.5	5/5/2014	9/29/2014	57	7/9/2014	7/9/2014	64	65	173	77	0	0	NA	17.6	NA	18.1	NA	TWT machine failure	15.42	30	NA	166.6800063	1	9	9
2176631	2209051	G2FDE								Z022E0077/LH195	Z022E0077/LH195	WE13-195ISO-132-X-POL-195	GTF-08:02:04:231		NA		37.5	5/5/2014	9/29/2014	48	7/11/2014	7/14/2014	67.5	70	191.5	76	0	4	NA	22.1	NA	20	NA	TWT machine failure	15.42	30	NA	165.6376817	1	1	5
2177177	2209193	G2FDE								Z022E0095/LH185	Z022E0095/LH185	13WJWE:LH185:2772	GTF-26:02:18:777		NA		37.5	5/5/2014	9/29/2014	54	7/5/2014	7/7/2014	61	63	186	74	0	2	NA	18.7	NA	21.7	NA	TWT machine failure	15.42	30	NA	210.6391223	1	2	2
2177363	2209056	G2FDE								Z022E0095/LH195	Z022E0095/LH195	WE13-195ISO-426-X-POL-195	GTF-SUB		NA		37.5	5/5/2014	9/29/2014	57	7/9/2014	7/11/2014	65	67	191	102	0	1	NA	21.1	NA	21.9	NA	TWT machine failure	15.42	30	NA	172.686208	1	8	9
2177163	2209179	G2FDE								Z022E0097/LH185	Z022E0097/LH185	13WJWE:LH185:2826	GTF-26:02:04:763		NA		37.5	5/5/2014	9/29/2014	53	7/7/2014	7/9/2014	64	65	195	96	0	0	NA	18.5	NA	18.1	NA	TWT machine failure	15.42	30	NA	186.3438843	1	4	9
2176629	2209049	G2FDE								Z022E0097/LH195	Z022E0097/LH195	WE13-195ISO-309-X-POL-195	GTF-08:02:02:229		NA		37.5	5/5/2014	9/29/2014	56	7/14/2014	7/14/2014	69	70	205.5	93	0	1	NA	20	NA	19.1	NA	TWT machine failure	15.42	30	NA	194.3165335	1	1	8
2177160	2209176	G2FDE								Z022E0105/LH185	Z022E0105/LH185	13WJWE:LH185:2829	GTF-26:02:01:760	Yes	NA	Filler	37.5	5/5/2014	9/29/2014	NA			NA	NA	NA	NA	NA	NA	NA	NA	NA	NA	NA	TWT machine failure; low stand	15.42	30	NA	NA	1	8	7
2177180	2209196	G2FDE								Z022E0108/LH185	Z022E0108/LH185	13WJWE:LH185:2775	GTF-26:02:21:780		NA		37.5	5/5/2014	9/29/2014	58	7/9/2014	7/9/2014	64	65	175	77	0	2	NA	16.7	NA	21.9	NA	TWT machine failure	15.42	30	NA	199.7460539	1	2	9
2176628	2209048	G2FDE								Z022E0108/LH195	Z022E0108/LH195	WE13-195ISO-126-X-POL-195	GTF-08:02:01:228		NA		37.5	5/5/2014	9/29/2014	54	7/11/2014	7/12/2014	67	68	210	113	0	3	NA	19.5	NA	20.3	NA	TWT machine failure	15.42	30	NA	186.018531	1	5	2
2177189	2209205	G2FDE								Z022E0110/LH185	Z022E0110/LH185	13WJWE:LH185:2799	GTF-26:02:30:789		NA		37.5	5/5/2014	9/29/2014	50	7/7/2014	7/9/2014	63	65	182.5	88	0	3	NA	18.5	NA	21	NA	TWT machine failure	15.42	30	NA	236.116975	1	8	9
2176635	2209055	G2FDE								Z022E0110/LH195	Z022E0110/LH195	WE13-195ISO-307-X-POL-195.2	GTF-08:02:08:235		NA		37.5	5/5/2014	9/29/2014	51	7/11/2014	7/11/2014	67	67	211	110	0	9	NA	20.1	NA	19.1	NA	TWT machine failure	15.42	30	NA	192.3208341	1	1	5
2177169	2209185	G2FDE								Z022E0114/LH185	Z022E0114/LH185	13WJWE:LH185:2802	GTF-26:02:10:769		NA		37.5	5/5/2014	9/29/2014	59	7/9/2014	7/9/2014	64	65	180.5	85	0	0	NA	17.3	NA	21.8	NA	TWT machine failure	15.42	30	NA	192.0766698	1	5	4
2177172	2209188	G2FDE								Z022E0121/LH185	Z022E0121/LH185	13WJWE:LH185:2859	GTF-26:02:13:772		NA		37.5	5/5/2014	9/29/2014	57	7/7/2014	7/9/2014	63	65	180.5	106	1	0	NA	16.4	NA	19.9	NA	TWT machine failure	15.42	30	NA	184.3887795	1	5	2
2176632	2209052	G2FDE								Z022E0121/LH195	Z022E0121/LH195	WE13-195ISO-012-X-POL-195	GTF-08:02:05:232		NA		37.5	5/5/2014	9/29/2014	52	7/11/2014	7/11/2014	64	67	205.5	101	0	16	NA	20.6	NA	20.5	NA	TWT machine failure	15.42	30	NA	188.1783996	1	6	2
2177162	2209178	G2FDE								Z022E0123/LH185	Z022E0123/LH185	13WJWE:LH185:2805	GTF-26:02:03:762		NA		37.5	5/5/2014	9/29/2014	62	7/9/2014	7/9/2014	64	65	179	93	0	4	NA	21	NA	21	NA	TWT machine failure	15.42	30	NA	208.5914858	1	2	1
2177183	2209199	G2FDE								Z022E0130/LH185	Z022E0130/LH185	13WJWE:LH185:2865	GTF-26:02:24:783		NA		37.5	5/5/2014	9/29/2014	63	7/5/2014	7/7/2014	63	63	176	87	0	3	NA	17.8	NA	20.9	NA	TWT machine failure	15.42	30	NA	184.8854656	1	4	5
2177188	2209204	G2FDE								Z022E0142/LH185	Z022E0142/LH185	13WJWE:LH185:2808	GTF-26:02:29:788		NA		37.5	5/5/2014	9/29/2014	58	7/5/2014	7/9/2014	62	65	190.5	101	0	1	NA	19.9	NA	22.5	NA	TWT machine failure	15.42	30	NA	203.704022	1	5	5
2177174	2209190	G2FDE								Z022E0149/LH185	Z022E0149/LH185	13WJWE:LH185:2832	GTF-26:02:15:774		NA		37.5	5/5/2014	9/29/2014	55	7/7/2014	7/7/2014	63	63	200	92	0	0	NA	18.8	NA	19.8	NA	TWT machine failure	15.42	30	NA	184.3607215	1	4	8
2176634	2209054	G2FDE								Z022E0155/LH195	Z022E0155/LH195	WE13-195ISO-417-X-POL-195.2	GTF-08:02:07:234		NA		37.5	5/5/2014	9/29/2014	54	7/12/2014	7/12/2014	67.5	68	191	74	0	3	NA	22.8	NA	22.1	NA	TWT machine failure	15.42	30	NA	206.8751723	1	1	2
2177178	2209194	G2FDE								Z022E0160/LH185	Z022E0160/LH185	13WJWE:LH185:2862	GTF-26:02:19:778		NA		37.5	5/5/2014	9/29/2014	57	7/7/2014	7/9/2014	63	65	169	75	0	0	NA	19.3	NA	17.8	NA	TWT machine failure	15.42	30	NA	171.5071753	1	5	6
2177173	2209189	G2FDE								Z022E0166/LH185	Z022E0166/LH185	13WJWE:LH185:2811	GTF-26:02:14:773		NA		37.5	5/5/2014	9/29/2014	49	7/9/2014	7/11/2014	64	67	198.5	92	0	0	NA	18.3	NA	16.9	NA	TWT machine failure	15.42	30	NA	205.4722726	1	7	7
2176428	2219612	G2FGA								B37/C103	B37/C103	GTF-01:27	GTF-01:27		9		36	4/4/2014		61	6/11/2014	6/16/2014	69	73	215	80	0	27	NA	17.1	65.9	6.8	NA		14	36	NA	74.69379242	2	3	7
2176429	2219613	G2FGA								B37/H95	B37/H95	GTF-01:28	GTF-01:28		37		36	4/4/2014		49	6/11/2014	6/11/2014	68	68	225	100	0	3	NA	14.4	64.5	5.07	NA		14	36	NA	95.22624018	2	4	7
2176653	2219796	G2FGA								B47/LH195	B47/LH195	WE13-195ISO-108-X-POL-195	GTF-10:04:01:253		2		36	4/4/2014		60	6/13/2014	6/13/2014	69	70	205	80	0	1	NA	15.9	68.6	13.79	NA		14	36	NA	133.7393742	2	4	1
2176545	2219702	G2FGA								B47/PB80	B47/PB80	WE13-80ISO-068-X-POL-80	GTF-05:04:02:145		13		36	4/4/2014		63	6/9/2014	6/11/2014	66	68	205	80	0	5	NA	14.9	71.6	9.1	NA		14	36	NA	98.4891197	2	2	3
2176411	2219611	G2FGA								B73/Mo17	B73/Mo17	GTF-01:10	GTF-01:10		0		36	4/4/2014		63	6/13/2014	6/18/2014	71.5	75	230	90	1	0	NA	17	70.5	10.67	NA		14	36	NA	100.1348059	2	3	2
2176423	2219614	G2FGA								B73/PHG35	B73/PHG35	GTF-01:22	GTF-01:22		0		36	4/4/2014		64	6/11/2014	6/11/2014	69	68	235	110	0	1	NA	15.4	76.4	19.43	NA		14	36	NA	154.9374608	2	9	9
2176424	2219615	G2FGA								B73/PHM49	B73/PHM49	GTF-01:23	GTF-01:23		5		36	4/4/2014		64	6/11/2014	6/13/2014	69	70	220	100	11	3	NA	14.7	71.6	13.6	NA		14	36	NA	128.1770052	2	6	9
2176425	2219616	G2FGA								B73/PHN82	B73/PHN82	GTF-01:24	GTF-01:24		44		36	4/4/2014		54	6/9/2014	6/9/2014	66	66	170	60	0	2	NA	15.4	41.9	1.47	NA		14	36	NA	14.59287617	2	8	2
2176410	2219610	G2FGA								B73/Tx205	B73/Tx205	GTF-01:09	GTF-01:09		1		36	4/4/2014		66	6/11/2014	6/13/2014	68	70	225	90	0	0	NA	15.6	66.8	15.07	NA		14	36	NA	138.2299705	2	7	1
2176696	2219852	G2FGA								B73_NC230-032-1-1-1-1/LH195	B73_NC230-032-1-1-1-1/LH195	WE13-195ISO-107-X-POL-195	GTF-11:08:38:296		2		36	4/4/2014		52	6/16/2014	6/16/2014	73	73	195	80	0	0	NA	14.4	70.7	9.05	NA		14	36	NA	99.02237591	2	8	2
2176666	2219822	G2FGA								B73_NC230-041-1-1-1-1/LH195	B73_NC230-041-1-1-1-1/LH195	WE13-195ISO-361-X-POL-195	GTF-11:08:08:266		0		36	4/4/2014		68	6/16/2014	6/16/2014	73	73	200	90	0	0	NA	14.4	67	14.29	NA		14	36	NA	131.4790625	2	10	6
2176589	2219746	G2FGA								B73_NC230-041-1-1-1-1/PB80	B73_NC230-041-1-1-1-1/PB80	WE13-80ISO-432-X-POL-80	GTF-06:08:31:189		0		36	4/4/2014		54	6/16/2014	6/16/2014	70.5	73	205	90	0	0	NA	14.7	67.5	6.96	NA		14	36	NA	68.8053985	2	4	1
2176662	2219818	G2FGA								B73_NC230-126-1-1-1-1/LH195	B73_NC230-126-1-1-1-1/LH195	WE13-195ISO-252-X-POL-195	GTF-11:08:04:262		1		36	4/4/2014		66	6/16/2014	6/16/2014	73	73	195	80	0	0	NA	15.1	63.1	10.6	NA		14	36	NA	112.2389337	2	5	1
2176663	2219819	G2FGA								B73_NC230-128-1-1-1-1/LH195	B73_NC230-128-1-1-1-1/LH195	WE13-195ISO-396-X-POL-195	GTF-11:08:05:263		0		36	4/4/2014		57	6/16/2014	6/16/2014	73	73	240	90	0	14	NA	15.9	67.3	15.86	NA		14	36	NA	126.8585494	2	8	8
2176562	2219719	G2FGA								B73_NC230-128-1-1-1-1/PB80	B73_NC230-128-1-1-1-1/PB80	WE13-80ISO-260-X-POL-80	GTF-06:08:04:162		0		36	4/4/2014		55	6/20/2014	6/23/2014	75	80	195	70	0	13	NA	15.9	67.7	3.58	NA		14	36	NA	58.28986143	2	10	5
2176660	2219816	G2FGA								B73_NC230-129-1-1-1-1/LH195	B73_NC230-129-1-1-1-1/LH195	WE13-195ISO-251-X-POL-195	GTF-11:08:02:260		0		36	4/4/2014		70	6/16/2014	6/16/2014	71.5	73	210	90	0	0	NA	17.1	76	15.27	NA		14	36	NA	150.1285656	2	10	4
2176408	2219608	G2FGA								LH132/LH51	LH132/LH51	GTF-01:07	GTF-01:07		7		36	4/4/2014		51	6/11/2014	6/16/2014	69	73	200	90	0	0	NA	15.4	65	8.85	NA		14	36	NA	82.35061134	2	4	6
2176553	2219710	G2FGA								LH162/PB80	LH162/PB80	WE13-80ISO-220-X-POL-80	GTF-05:06:05:153		38		36	4/4/2014		38	6/9/2014	6/9/2014	66	66	190	60	0	0	NA	7.4	0	0.02	NA		14	36	NA	0.202957372	2	2	8
2176551	2219708	G2FGA								LH212Ht/PB80	LH212Ht/PB80	WE13-80ISO-026-X-POL-80	GTF-05:06:03:151		32		36	4/4/2014		45	6/11/2014	6/11/2014	68	68	225	90	0	0	NA	14.7	74.8	4.64	NA		14	36	NA	42.7389651	2	10	2
2176549	2219706	G2FGA								LH51/PB80	LH51/PB80	WE13-80ISO-027-X-POL-80	GTF-05:06:01:149		27		36	4/4/2014		63	6/13/2014	6/13/2014	69	70	225	100	0	0	NA	15.6	69.3	11.84	NA		14	36	NA	100.9092658	2	2	8
2176552	2219709	G2FGA								LH57/PB80	LH57/PB80	WE13-80ISO-360-X-POL-80	GTF-05:06:04:152		41		36	4/4/2014		41	6/9/2014	6/9/2014	66	66	195	60	0	0	NA	7.4	1.8	NA	NA		14	36	NA	17.01313187	2	9	10
2176550	2219707	G2FGA								LH59/PB80	LH59/PB80	WE13-80ISO-409-X-POL-80.2	GTF-05:06:02:150		18		36	4/4/2014		48	6/11/2014	6/11/2014	67	68	220	90	0	0	NA	16.6	71.8	9.52	NA		14	36	NA	71.96208701	2	3	7
2176412	2219617	G2FGA								LH74/PHG35	LH74/PHG35	GTF-01:11	GTF-01:11		43		36	4/4/2014		54	6/11/2014	6/11/2014	68	68	195	70	0	0	NA	16.3	69.5	3.08	NA		14	36	NA	40.08232762	2	4	5
2176413	2219618	G2FGA								LH74/PHM49	LH74/PHM49	GTF-01:12	GTF-01:12		37		36	4/4/2014		57	6/11/2014	6/11/2014	68	68	215	110	0	0	NA	15.8	70.2	4.86	NA		14	36	NA	26.47497826	2	4	6
2176414	2219619	G2FGA								LH74/PHN82	LH74/PHN82	GTF-01:13	GTF-01:13		8		36	4/4/2014		61	6/11/2014	6/13/2014	68	70	190	80	0	0	NA	17.5	72.3	15.37	NA		14	36	NA	73.13024256	2	2	4
2176409	2219609	G2FGA								LH74/Tx205	LH74/Tx205	GTF-01:08	GTF-01:08		0		36	4/4/2014		61	6/13/2014	6/13/2014	71.5	70	225	110	1	13	NA	14.5	70	19.88	NA		14	36	NA	156.7566251	2	7	8
2176404	2219604	G2FGA								LH82/CGR01	LH82/CGR01	GTF-01:03	GTF-01:03		42		36	4/4/2014		44	6/6/2014	6/9/2014	64.5	66	130	50	0	1	NA	14.1	19.7	0.81	NA		14	36	NA	4.218433915	2	5	9
2176613	2219770	G2FGA								M0001/LH195	M0001/LH195	WE13-195ISO-318-X-POL-195.2	GTF-07:01:05:213		0		36	4/4/2014		64	6/18/2014	6/18/2014	72.5	75	215	80	0	3	NA	16.7	68.9	10.93	NA		14	36	NA	102.376652	2	6	8
2176617	2219774	G2FGA								M0007/LH195	M0007/LH195	WE13-195ISO-061-X-POL-195	GTF-07:01:09:217		0		36	4/4/2014		44	6/16/2014	6/16/2014	69.5	73	210	80	0	0	NA	16.5	72.3	9.72	NA		14	36	NA	86.221815	2	1	10
2176496	2219653	G2FGA								M0007/PB80	M0007/PB80	WE13-80ISO-009-X-POL-80.2	GTF-02:01:27:096		1		36	4/4/2014		39	6/13/2014	6/13/2014	70	70	225	80	1	0	NA	15.8	67.9	8.44	NA		14	36	NA	58.08602735	2	8	1
2176483	2219640	G2FGA								M0008/PB80	M0008/PB80	WE13-80ISO-208-X-POL-80	GTF-02:01:14:083		8		36	4/4/2014		64	6/11/2014	6/13/2014	68	70	220	80	0	1	NA	17.3	72.1	9.03	NA		14	36	NA	98.10868417	2	9	6
2176615	2219772	G2FGA								M0010/LH195	M0010/LH195	WE13-195ISO-228-X-POL-195	GTF-07:01:07:215		0		36	4/4/2014		61	6/16/2014	6/16/2014	69.5	73	230	90	7	8	NA	15.4	69.3	13.23	NA		14	36	NA	127.9601301	2	6	4
2176480	2219637	G2FGA								M0010/PB80	M0010/PB80	WE13-80ISO-184-X-POL-80	GTF-02:01:11:080		5		36	4/4/2014		51	6/16/2014	6/16/2014	70.5	73	250	100	0	0	NA	14.1	72.8	8.36	NA		14	36	NA	72.47419273	2	6	3
2176484	2219641	G2FGA								M0015/PB80	M0015/PB80	WE13-80ISO-179-X-POL-80	GTF-02:01:15:084		8		36	4/4/2014		41	6/16/2014	6/16/2014	71.5	73	210	90	0	0	NA	15.2	73.4	7.82	NA		14	36	NA	59.01796553	2	6	8
2176477	2219634	G2FGA								M0016/PB80	M0016/PB80	WE13-80ISO-393-X-POL-80	GTF-02:01:08:077		2		36	4/4/2014		58	6/13/2014	6/13/2014	69	70	220	100	0	0	NA	15.2	67.3	10.33	NA		14	36	NA	111.2287496	2	9	1
2176493	2219650	G2FGA								M0028/PB80	M0028/PB80	WE13-80ISO-013-X-POL-80	GTF-02:01:24:093		14		36	4/4/2014		33	6/13/2014	6/13/2014	69	70	210	80	0	0	NA	15.7	70.2	5.34	NA		14	36	NA	43.64005419	2	3	10
2176488	2219645	G2FGA								M0029/PB80	M0029/PB80	WE13-80ISO-370-X-POL-80.2	GTF-02:01:19:088		1		36	4/4/2014		63	6/16/2014	6/18/2014	71.5	75	205	80	1	2	NA	15.1	58.3	7.93	NA		14	36	NA	75.32113015	2	10	6
2176490	2219647	G2FGA								M0030/PB80	M0030/PB80	WE13-80ISO-374-X-POL-80.2	GTF-02:01:21:090		5		36	4/4/2014		43	6/16/2014	6/16/2014	70.5	73	200	80	0	3	NA	15	64.5	6.37	NA		14	36	NA	64.1014888	2	8	5
2176622	2219779	G2FGA								M0031/LH195	M0031/LH195	WE13-195ISO-157-X-POL-195	GTF-07:01:14:222		1		36	4/4/2014		66	6/16/2014	6/18/2014	71.5	75	225	80	0	0	NA	16.3	73.9	11.39	NA		14	36	NA	116.1384659	2	10	1
2176481	2219638	G2FGA								M0031/PB80	M0031/PB80	WE13-80ISO-113-X-POL-80	GTF-02:01:12:081		0		36	4/4/2014		62	6/16/2014	6/16/2014	73	73	225	90	0	1	NA	15.4	66.3	12.46	NA		14	36	NA	112.4955893	2	4	4
2176610	2219767	G2FGA								M0039/LH195	M0039/LH195	WE13-195ISO-138-X-POL-195	GTF-07:01:02:210		0		36	4/4/2014		57	6/16/2014	6/16/2014	71.5	73	240	100	0	4	NA	14.7	71.8	14.19	NA		14	36	NA	132.9254077	2	8	7
2176492	2219649	G2FGA								M0039/PB80	M0039/PB80	WE13-80ISO-084-X-POL-80	GTF-02:01:23:092		1		36	4/4/2014		50	6/16/2014	6/16/2014	70.5	73	210	90	0	0	NA	14.7	71.2	9.73	NA		14	36	NA	94.43868449	2	9	7
2176487	2219644	G2FGA								M0048/PB80	M0048/PB80	WE13-80ISO-281-X-POL-80.2	GTF-02:01:18:087		1		36	4/4/2014		36	6/20/2014	6/23/2014	75	80	180	60	0	1	NA	15.5	47.6	1.83	NA		14	36	NA	57.4895935	2	4	2
2176499	2219656	G2FGA								M0052/PB80	M0052/PB80	WE13-80ISO-399-X-POL-80	GTF-02:01:30:099		2		36	4/4/2014		40	6/16/2014	6/16/2014	69.5	73	200	70	0	0	NA	15.6	63.8	7.18	NA		14	36	NA	74.59516303	2	1	5
2176497	2219654	G2FGA								M0056/PB80	M0056/PB80	WE13-80ISO-388-X-POL-80	GTF-02:01:28:097		4		36	4/4/2014		62	6/18/2014	6/20/2014	71.5	77	215	80	0	0	NA	17.3	70.5	4.34	NA		14	36	NA	72.40345355	2	5	9
2176624	2219781	G2FGA								M0057/LH195	M0057/LH195	WE13-195ISO-313-X-POL-195	GTF-07:01:16:224		0		36	4/4/2014		67	6/18/2014	6/20/2014	74	77	230	80	0	5	NA	16.6	71.4	10.69	NA		14	36	NA	109.8432258	2	9	9
2176620	2219777	G2FGA								M0058/LH195	M0058/LH195	WE13-195ISO-408-X-POL-195.3	GTF-07:01:12:220		0		36	4/4/2014		65	6/16/2014	6/16/2014	70.5	73	220	90	0	0	NA	15.5	78	12.61	NA		14	36	NA	121.7076294	2	4	5
2176618	2219775	G2FGA								M0066/LH195	M0066/LH195	WE13-195ISO-151-X-POL-195	GTF-07:01:10:218		0		36	4/4/2014		53	6/16/2014	6/16/2014	71.5	73	210	80	0	0	NA	14.7	70.7	11.8	NA		14	36	NA	109.4295303	2	10	7
2176476	2219633	G2FGA								M0075/PB80	M0075/PB80	WE13-80ISO-395-X-POL-80	GTF-02:01:07:076		1		36	4/4/2014		52	6/11/2014	6/11/2014	70.5	68	200	90	0	2	NA	15.4	71.8	13.56	NA		14	36	NA	97.66644097	2	8	9
2176621	2219778	G2FGA								M0099/LH195	M0099/LH195	WE13-195ISO-407-X-POL-195	GTF-07:01:13:221		2		36	4/4/2014		64	6/16/2014	6/18/2014	71.5	75	250	90	0	0	NA	15	70.2	15.72	NA		14	36	NA	151.5565548	2	7	1
2176625	2219782	G2FGA								M0127/LH195	M0127/LH195	WE13-195ISO-115-X-POL-195	GTF-07:01:17:225		0		36	4/4/2014		38	6/16/2014	6/16/2014	71.5	73	230	80	1	0	NA	14.9	70.7	11.54	NA		14	36	NA	117.0059115	2	7	2
2176489	2219646	G2FGA								M0143/PB80	M0143/PB80	WE13-80ISO-022-X-POL-80	GTF-02:01:20:089		2		36	4/4/2014		57	6/16/2014	6/18/2014	70.5	75	230	80	0	5	NA	14.9	66.8	7.7	NA		14	36	NA	93.99052349	2	9	2
2176611	2219768	G2FGA								M0154/LH195	M0154/LH195	WE13-195ISO-414-X-POL-195	GTF-07:01:03:211		0		36	4/4/2014		62	6/16/2014	6/16/2014	71.5	73	210	70	0	3	NA	16.8	71.2	13.81	NA		14	36	NA	128.9081778	2	9	2
2176614	2219771	G2FGA								M0164/LH195	M0164/LH195	WE13-195ISO-427-X-POL-195	GTF-07:01:06:214		0		36	4/4/2014		45	6/16/2014	6/18/2014	73	75	235	80	0	0	NA	14.5	64.5	10.95	NA		14	36	NA	107.2018758	2	6	2
2176495	2219652	G2FGA								M0164/PB80	M0164/PB80	WE13-80ISO-392-X-POL-80	GTF-02:01:26:095		1		36	4/4/2014		38	6/16/2014	6/16/2014	70.5	73	225	90	0	0	NA	15.5	64.7	8.77	NA		14	36	NA	92.0247849	2	1	5
2176486	2219643	G2FGA								M0262/PB80	M0262/PB80	WE13-80ISO-088-X-POL-80	GTF-02:01:17:086		0		36	4/4/2014		42	6/20/2014	6/20/2014	72.5	77	200	70	0	0	NA	15.9	56.3	2.22	NA		14	36	NA	39.10984181	2	8	1
2176479	2219636	G2FGA								M0264/PB80	M0264/PB80	WE13-80ISO-049-X-POL-80	GTF-02:01:10:079		3		36	4/4/2014		54	6/16/2014	6/16/2014	70.5	73	180	60	0	0	NA	16	65.7	4.99	NA		14	36	NA	47.33306741	2	7	3
2176494	2219651	G2FGA								M0266/PB80	M0266/PB80	WE13-80ISO-183-X-POL-80	GTF-02:01:25:094		4		36	4/4/2014		60	6/13/2014	6/16/2014	69	73	205	80	0	0	NA	16.2	67.7	10.04	NA		14	36	NA	74.51187598	2	5	3
2176498	2219655	G2FGA								M0275/PB80	M0275/PB80	WE13-80ISO-207-X-POL-80	GTF-02:01:29:098		0		36	4/4/2014		55	6/16/2014	6/16/2014	73	73	205	100	0	0	NA	15	69.1	10.91	NA		14	36	NA	65.85627006	2	6	5
2176623	2219780	G2FGA								M0276/LH195	M0276/LH195	WE13-195ISO-021-X-POL-195	GTF-07:01:15:223		0		36	4/4/2014		64	6/16/2014	6/16/2014	70.5	73	235	100	0	0	NA	15.1	69.1	17.43	NA		14	36	NA	132.6941766	2	7	4
2176475	2219632	G2FGA								M0276/PB80	M0276/PB80	WE13-80ISO-171-X-POL-80	GTF-02:01:06:075		0		36	4/4/2014		54	6/16/2014	6/20/2014	70.5	77	195	60	0	6	NA	16.8	63.4	2.99	NA		14	36	NA	52.66234226	2	1	6
2176471	2219628	G2FGA								M0310/PB80	M0310/PB80	WE13-80ISO-204-X-POL-80	GTF-02:01:02:071		2		36	4/4/2014		61	6/13/2014	6/13/2014	69	70	225	100	0	3	NA	17.5	70.9	12.46	NA		14	36	NA	109.3592842	2	4	9
2176472	2219629	G2FGA								M0315/PB80	M0315/PB80	WE13-80ISO-398-X-POL-80	GTF-02:01:03:072		0		36	4/4/2014		61	6/20/2014	6/23/2014	72.5	80	205	80	0	3	NA	16.1	64.5	5.11	NA		14	36	NA	83.2557552	2	10	10
2176619	2219776	G2FGA								M0321/LH195	M0321/LH195	WE13-195ISO-010-X-POL-195	GTF-07:01:11:219		0		36	4/4/2014		55	6/16/2014	6/16/2014	71.5	73	210	90	0	0	NA	16.9	73	10.23	NA		14	36	NA	89.79006204	2	10	2
2176485	2219642	G2FGA								M0323/PB80	M0323/PB80	WE13-80ISO-277-X-POL-80.2	GTF-02:01:16:085		2		36	4/4/2014		62	6/16/2014	6/20/2014	71.5	77	220	80	0	2	NA	16	68.6	5.03	NA		14	36	NA	58.58043458	2	5	1
2176616	2219773	G2FGA								M0325/LH195	M0325/LH195	WE13-195ISO-205-X-POL-195	GTF-07:01:08:216		2		36	4/4/2014		60	6/18/2014	6/18/2014	72.5	75	240	90	0	2	NA	15.3	73.9	10.17	NA		14	36	NA	108.3814286	2	10	7
2176470	2219627	G2FGA								M0325/PB80	M0325/PB80	WE13-80ISO-105-X-POL-80	GTF-02:01:01:070		1		36	4/4/2014		65	6/13/2014	6/13/2014	71.5	70	230	100	0	9	NA	15.4	68.9	15.79	NA		14	36	NA	113.9525646	2	1	10
2176609	2219766	G2FGA								M0326/LH195	M0326/LH195	WE13-195ISO-163-X-POL-195	GTF-07:01:01:209		1		36	4/4/2014		59	6/16/2014	6/16/2014	73	73	230	100	0	0	NA	14.8	68.4	12.16	NA		14	36	NA	122.1606123	2	9	7
2176491	2219648	G2FGA								M0326/PB80	M0326/PB80	WE13-80ISO-117-X-POL-80	GTF-02:01:22:091		1		36	4/4/2014		51	6/16/2014	6/16/2014	73	73	210	100	0	0	NA	16.5	71.2	10.18	NA		14	36	NA	66.30114343	2	1	7
2176482	2219639	G2FGA								M0328/PB80	M0328/PB80	WE13-80ISO-110-X-POL-80.2	GTF-02:01:13:082		3		36	4/4/2014		50	6/16/2014	6/16/2014	70.5	73	225	100	0	0	NA	16.7	68.4	10.23	NA		14	36	NA	115.4577039	2	3	6
2176474	2219631	G2FGA								M0368/PB80	M0368/PB80	WE13-80ISO-403-X-POL-80	GTF-02:01:05:074		4		36	4/4/2014		53	6/11/2014	6/13/2014	68	70	210	70	0	0	NA	16.5	67.7	8.44	NA		14	36	NA	100.2271888	2	6	4
2176478	2219635	G2FGA								M0369/PB80	M0369/PB80	WE13-80ISO-203-X-POL-80	GTF-02:01:09:078		0		36	4/4/2014		60	6/13/2014	6/16/2014	69	73	195	70	0	7	NA	16.6	69.3	8.16	NA		14	36	NA	80.80212988	2	10	3
2176612	2219769	G2FGA								M0382/LH195	M0382/LH195	WE13-195ISO-295-X-POL-195	GTF-07:01:04:212		0		36	4/4/2014		65	6/16/2014	6/16/2014	73	73	205	80	0	0	NA	16.8	71.4	11.67	NA		14	36	NA	113.1453378	2	8	10
2176473	2219630	G2FGA								M0382/PB80	M0382/PB80	WE13-80ISO-205-X-POL-80	GTF-02:01:04:073		1		36	4/4/2014		58	6/11/2014	6/13/2014	70.5	70	215	90	0	1	NA	16.6	68.4	14.62	NA		14	36	NA	91.03827179	2	8	5
2176626	2219783	G2FGA								M0383/LH195	M0383/LH195	WE13-195ISO-312-X-POL-195	GTF-07:01:18:226		0		36	4/4/2014		49	6/16/2014	6/16/2014	70.5	73	215	90	0	0	NA	15.7	74.4	13.61	NA		14	36	NA	121.5058775	2	4	9
2176566	2219723	G2FGA								Mo44_LH145_0081/PB80	Mo44_LH145_0081/PB80	WE13-80ISO-030-X-POL-80	GTF-06:08:08:166		0		36	4/4/2014		67	6/16/2014	6/16/2014	71.5	73	225	100	0	8	NA	16.9	72.3	14.44	NA		14	36	NA	124.6683194	2	6	1
2176607	2219764	G2FGA								Mo44_LH145_0107/PB80	Mo44_LH145_0107/PB80	WE13-80ISO-067-X-POL-80	GTF-06:08:49:207		9		36	4/4/2014		59	6/13/2014	6/13/2014	69	70	205	90	0	0	NA	16.2	69.1	8.01	NA		14	36	NA	60.05905356	2	6	1
2176694	2219850	G2FGA								Mo44_LH145_0127/LH195	Mo44_LH145_0127/LH195	WE13-195ISO-106-X-POL-195	GTF-11:08:36:294		32		36	4/4/2014		54	6/11/2014	6/11/2014	67	68	205	100	0	0	NA	16.5	73.2	6.43	NA		14	36	NA	105.633011	2	6	10
2176664	2219820	G2FGA								Mo44_LH145_0138/LH195	Mo44_LH145_0138/LH195	WE13-195ISO-326-X-POL-195	GTF-11:08:06:264		4		36	4/4/2014		56	6/13/2014	6/16/2014	70	73	200	80	0	0	NA	15	66.1	12.58	NA		14	36	NA	109.5037763	2	10	4
2176674	2219830	G2FGA								Mo44_LH145_0143/LH195	Mo44_LH145_0143/LH195	WE13-195ISO-040-X-POL-195	GTF-11:08:16:274		3		36	4/4/2014		60	6/11/2014	6/13/2014	67	70	230	80	0	2	NA	15	76.9	17.02	NA		14	36	NA	114.2590829	2	10	4
2176601	2219758	G2FGA								MoG_LH123Ht-019-1-1-1-1-B/PB80	MoG_LH123Ht-019-1-1-1-1-B/PB80	WE13-80ISO-223-X-POL-80	GTF-06:08:43:201		19		36	4/4/2014		53	6/16/2014	6/16/2014	70.5	73	215	90	0	0	NA	15.4	68.6	4.32	NA		14	36	NA	77.48527822	2	5	6
2176701	2219857	G2FGA								MoG_LH123Ht-031-1-1-1-1-B/LH195	MoG_LH123Ht-031-1-1-1-1-B/LH195	WE13-195ISO-329-X-POL-195	GTF-11:08:43:301		12		36	4/4/2014		61	6/16/2014	6/16/2014	70.5	73	240	100	0	0	NA	15.4	66.8	12.45	NA		14	36	NA	105.0612344	2	6	5
2176585	2219742	G2FGA								MoG_LH123Ht-059-1-1-1-1-B/PB80	MoG_LH123Ht-059-1-1-1-1-B/PB80	WE13-80ISO-319-X-POL-80	GTF-06:08:27:185		6		36	4/4/2014		55	6/16/2014	6/16/2014	71.5	73	255	100	0	7	NA	14.5	67	9.66	NA		14	36	NA	77.09377431	2	1	7
2176606	2219763	G2FGA								MoG_LH123Ht-199-1-1-1-1-B/PB80	MoG_LH123Ht-199-1-1-1-1-B/PB80	WE13-80ISO-127-X-POL-80	GTF-06:08:48:206		0		36	4/4/2014		62	6/16/2014	6/18/2014	69.5	75	250	110	0	20	NA	15.7	67	10.25	NA		14	36	NA	94.02263284	2	3	2
2176684	2219840	G2FGA								MoG_LH123Ht-200-1-1-1-1-B/LH195	MoG_LH123Ht-200-1-1-1-1-B/LH195	WE13-195ISO-249-X-POL-195	GTF-11:08:26:284		28		36	4/4/2014		62	6/16/2014	6/16/2014	71.5	73	255	90	0	6	NA	15.2	65.7	6.9	NA		14	36	NA	83.51936964	2	2	3
2176678	2219834	G2FGA								MoG_LH145_0131/LH195	MoG_LH145_0131/LH195	WE13-195ISO-043-X-POL-195	GTF-11:08:20:278		18		36	4/4/2014		44	6/11/2014	6/13/2014	68	70	200	80	0	0	NA	15.4	68.6	6.96	NA		14	36	NA	59.01276009	2	7	7
2176599	2219756	G2FGA								MoG_LH145_0131/PB80	MoG_LH145_0131/PB80	WE13-80ISO-033-X-POL-80	GTF-06:08:41:199		17		36	4/4/2014		50	6/11/2014	6/11/2014	67	68	190	80	0	2	NA	14.6	70.7	4.98	NA		14	36	NA	27.91617287	2	7	9
2176692	2219848	G2FGA								MoG_LH145_0162/LH195	MoG_LH145_0162/LH195	WE13-195ISO-042-X-POL-195	GTF-11:08:34:292		0		36	4/4/2014		58	6/11/2014	6/13/2014	68	70	210	80	0	0	NA	14.7	71.8	14.95	NA		14	36	NA	114.5407794	2	4	3
2176702	2219858	G2FGA								MoG_LH145_0163/LH195	MoG_LH145_0163/LH195	WE13-195ISO-103-X-POL-195	GTF-11:08:44:302		20		36	4/4/2014		37	6/16/2014	6/16/2014	71.5	73	220	90	0	0	NA	15.7	68.2	5.18	NA		14	36	NA	77.79722103	2	10	2
2176582	2219739	G2FGA								MoG_LH145_0163/PB80	MoG_LH145_0163/PB80	WE13-80ISO-224-X-POL-80	GTF-06:08:24:182		0		36	4/4/2014		61	6/11/2014	6/11/2014	67	68	235	90	0	28	NA	15	68.9	12.19	NA		14	36	NA	112.7643544	2	2	4
2176584	2219741	G2FGA								MoG_LH145_0173/PB80	MoG_LH145_0173/PB80	WE13-80ISO-065-X-POL-80	GTF-06:08:26:184		12		36	4/4/2014		62	6/13/2014	6/16/2014	68	73	250	90	0	11	NA	14.8	69.5	8.16	NA		14	36	NA	92.57995879	2	4	7
2176596	2219753	G2FGA								MoG_LH145_0175/PB80	MoG_LH145_0175/PB80	WE13-80ISO-064-X-POL-80	GTF-06:08:38:196		7		36	4/4/2014		53	6/13/2014	6/13/2014	70	70	235	110	1	32	NA	16.2	77.1	7.73	NA		14	36	NA	52.92902518	2	8	9
2176685	2219841	G2FGA								MoG_Mo45-030-1-1-1-1-B/LH195	MoG_Mo45-030-1-1-1-1-B/LH195	WE13-195ISO-044-X-POL-195	GTF-11:08:27:285		2		36	4/4/2014		61	6/13/2014	6/13/2014	69	70	205	80	0	0	NA	16.4	71.4	11.8	NA		14	36	NA	107.8474052	2	10	5
2176570	2219727	G2FGA								MoG_Mo45-030-1-1-1-1-B/PB80	MoG_Mo45-030-1-1-1-1-B/PB80	WE13-80ISO-321-X-POL-80	GTF-06:08:12:170		8		36	4/4/2014		63	6/13/2014	6/16/2014	69	73	200	90	0	5	NA	15.8	69.3	7	NA		14	36	NA	50.9381361	2	6	2
2176564	2219721	G2FGA								MoG_Mo45-045-1-1-1-1-B/PB80	MoG_Mo45-045-1-1-1-1-B/PB80	WE13-80ISO-418-X-POL-80	GTF-06:08:06:164		14		36	4/4/2014		63	6/9/2014	6/11/2014	66	68	260	110	7	3	NA	16.2	71.2	9.68	NA		14	36	NA	62.3878031	2	10	3
2176676	2219832	G2FGA								MoG_Mo45-054-1-1-1-1-B/LH195	MoG_Mo45-054-1-1-1-1-B/LH195	WE13-195ISO-389-X-POL-195.2	GTF-11:08:18:276		29		36	4/4/2014		62	6/4/2014	6/16/2014	63.5	73	215	90	0	0	NA	15.6	68.2	4.92	NA		14	36	NA	30.0135269	2	7	3
2176597	2219754	G2FGA								MoG_Mo45-054-1-1-1-1-B/PB80	MoG_Mo45-054-1-1-1-1-B/PB80	WE13-80ISO-322-X-POL-80	GTF-06:08:39:197		1		36	4/4/2014		62	6/13/2014	6/13/2014	70	70	220	80	0	15	NA	14.9	69.1	9.31	NA		14	36	NA	74.26886412	2	9	8
2176698	2219854	G2FGA								MoG_Mo45-055-1-1-1-1-B/LH195	MoG_Mo45-055-1-1-1-1-B/LH195	WE13-195ISO-390-X-POL-195.3	GTF-11:08:40:298		6		36	4/4/2014		59	6/13/2014	6/13/2014	70	70	230	90	0	1	NA	15	72.1	14.27	NA		14	36	NA	119.834712	2	3	6
2176561	2219718	G2FGA								MoG_Mo45-055-1-1-1-1-B/PB80	MoG_Mo45-055-1-1-1-1-B/PB80	WE13-80ISO-256-X-POL-80	GTF-06:08:03:161		2		36	4/4/2014		64	6/13/2014	6/13/2014	69	70	245	90	2	8	NA	15.8	67.7	8.96	NA		14	36	NA	91.03394306	2	4	9
2176671	2219827	G2FGA								MoG_Mo45-071-1-1-1-1-B/LH195	MoG_Mo45-071-1-1-1-1-B/LH195	WE13-195ISO-332-X-POL-195	GTF-11:08:13:271		0		36	4/4/2014		45	6/13/2014	6/13/2014	70	70	230	100	0	1	NA	14.3	74.8	14.84	NA		14	36	NA	102.0389011	2	9	9
2176605	2219762	G2FGA								MoG_Mo45-071-1-1-1-1-B/PB80	MoG_Mo45-071-1-1-1-1-B/PB80	WE13-80ISO-351-X-POL-80	GTF-06:08:47:205		3		36	4/4/2014		61	6/13/2014	6/16/2014	68	73	220	100	0	35	NA	14.8	73.9	6.73	NA		14	36	NA	47.75832448	2	2	8
2176697	2219853	G2FGA								MoG_Mo45-074-1-1-1-1-B/LH195	MoG_Mo45-074-1-1-1-1-B/LH195	WE13-195ISO-246-X-POL-195	GTF-11:08:39:297		1		36	4/4/2014		64	6/13/2014	6/13/2014	69	70	240	90	0	13	NA	15.1	77.1	13.49	NA		14	36	NA	123.0722218	2	9	7
2176560	2219717	G2FGA								MoG_Mo45-074-1-1-1-1-B/PB80	MoG_Mo45-074-1-1-1-1-B/PB80	WE13-80ISO-160-X-POL-80	GTF-06:08:02:160		4		36	4/4/2014		62	6/13/2014	6/13/2014	70	70	230	100	0	7	NA	15.3	74.1	13.58	NA		14	36	NA	83.16885173	2	8	6
2176559	2219716	G2FGA								MoG_Mo45-078-1-1-1-1-B/PB80	MoG_Mo45-078-1-1-1-1-B/PB80	WE13-80ISO-417-X-POL-80	GTF-06:08:01:159		28		36	4/4/2014		56	6/13/2014	6/13/2014	66.5	70	225	90	0	6	NA	14.9	69.5	4.3	NA		14	36	NA	27.06993268	2	2	1
2176675	2219831	G2FGA								MoG_Mo45-085-1-1-1-1-B/LH195	MoG_Mo45-085-1-1-1-1-B/LH195	WE13-195ISO-331-X-POL-195	GTF-11:08:17:275		1		36	4/4/2014		61	6/11/2014	6/11/2014	69	68	225	90	0	19	NA	15	67	12.09	NA		14	36	NA	85.91907756	2	7	2
2176565	2219722	G2FGA								MoG_Mo45-085-1-1-1-1-B/PB80	MoG_Mo45-085-1-1-1-1-B/PB80	WE13-80ISO-225-X-POL-80	GTF-06:08:07:165		16		36	4/4/2014		59	6/13/2014	6/13/2014	68	70	225	100	0	18	NA	14.8	67.5	5.36	NA		14	36	NA	54.13274212	2	5	6
2176592	2219749	G2FGA								MoG_Mo45-128-1-1-1-1-B/PB80	MoG_Mo45-128-1-1-1-1-B/PB80	WE13-80ISO-352-X-POL-80	GTF-06:08:34:192		3		36	4/4/2014		61	6/13/2014	6/16/2014	66.5	73	225	60	0	6	NA	15	66.8	7.94	NA		14	36	NA	54.85662707	2	3	3
2176573	2219730	G2FGA								MoG_Mo45-139-1-1-1-1-B/PB80	MoG_Mo45-139-1-1-1-1-B/PB80	WE13-80ISO-255-X-POL-80	GTF-06:08:15:173		5		36	4/4/2014		65	6/13/2014	6/13/2014	68	70	215	80	0	8	NA	14.6	66.6	9.35	NA		14	36	NA	82.17548937	2	10	9
2176567	2219724	G2FGA								MoG_NC230-007-1-1-1-1-B/PB80	MoG_NC230-007-1-1-1-1-B/PB80	WE13-80ISO-063-X-POL-80.2	GTF-06:08:09:167		10		36	4/4/2014		59	6/13/2014	6/13/2014	68	70	240	100	0	9	NA	14.8	67.5	8.27	NA		14	36	NA	79.44356479	2	1	2
2176572	2219729	G2FGA								MoG_NC230-008-1-1-1-1-B/PB80	MoG_NC230-008-1-1-1-1-B/PB80	WE13-80ISO-062-X-POL-80	GTF-06:08:14:172		13		36	4/4/2014		58	6/13/2014	6/16/2014	68	73	230	100	1	14	NA	14.9	68.4	6.53	NA		14	36	NA	67.4878742	2	7	8
2176598	2219755	G2FGA								MoG_NC230-009-1-1-1-1-B/PB80	MoG_NC230-009-1-1-1-1-B/PB80	WE13-80ISO-034-X-POL-80	GTF-06:08:40:198		11		36	4/4/2014		56	6/11/2014	6/13/2014	68	70	240	110	0	23	NA	15.8	66.8	6.82	NA		14	36	NA	70.12785428	2	6	3
2176590	2219747	G2FGA								MoG_NC230-010-1-1-1-1-B/PB80	MoG_NC230-010-1-1-1-1-B/PB80	WE13-80ISO-159-X-POL-80	GTF-06:08:32:190		3		36	4/4/2014		59	6/13/2014	6/16/2014	69	73	250	100	0	27	NA	15.2	69.1	8.77	NA		14	36	NA	56.1302065	2	6	1
2176604	2219761	G2FGA								MoG_NC230-011-1-1-1-1-B/PB80	MoG_NC230-011-1-1-1-1-B/PB80	WE13-80ISO-158-X-POL-80	GTF-06:08:46:204		2		36	4/4/2014		63	6/13/2014	6/13/2014	69	70	225	100	6	21	NA	14.8	65.7	9.71	NA		14	36	NA	84.03783148	2	1	10
2176591	2219748	G2FGA								MoG_NC230-028-1-1-1-1-B/PB80	MoG_NC230-028-1-1-1-1-B/PB80	WE13-80ISO-226-X-POL-80	GTF-06:08:33:191		0		36	4/4/2014		63	6/16/2014	6/18/2014	69.5	75	205	70	0	9	NA	15.4	64.5	5.25	NA		14	36	NA	37.48596365	2	1	9
2176603	2219760	G2FGA								MoG_NC230-043-1-1-1-1-B/PB80	MoG_NC230-043-1-1-1-1-B/PB80	WE13-80ISO-227-X-POL-80	GTF-06:08:45:203		0		36	4/4/2014		68	6/16/2014	6/16/2014	70.5	73	240	100	0	11	NA	15.6	75.5	11.81	NA		14	36	NA	104.6681963	2	9	5
2176575	2219732	G2FGA								MoG_Oh43_0179/PB80	MoG_Oh43_0179/PB80	WE13-80ISO-228-X-POL-80	GTF-06:08:17:175		2		36	4/4/2014		53	6/13/2014	6/13/2014	68	70	255	90	0	18	NA	14.5	70.9	11.3	NA		14	36	NA	80.66454186	2	2	9
2176667	2219823	G2FGA								MoG_Oh43_0300/LH195	MoG_Oh43_0300/LH195	WE13-195ISO-387-X-POL-195	GTF-11:08:09:267		1		36	4/4/2014		65	6/11/2014	6/13/2014	68	70	230	90	0	17	NA	15	75.7	15.14	NA		14	36	NA	108.3838395	2	2	10
2176588	2219745	G2FGA								MoG_Oh43_0300/PB80	MoG_Oh43_0300/PB80	WE13-80ISO-254-X-POL-80	GTF-06:08:30:188		3		36	4/4/2014		65	6/13/2014	6/16/2014	69	73	240	90	0	34	NA	15.1	64.7	5.42	NA		14	36	NA	54.96314681	2	7	1
2176593	2219750	G2FGA								MoG_Oh43_0402/PB80	MoG_Oh43_0402/PB80	WE13-80ISO-420-X-POL-80	GTF-06:08:35:193		33		36	4/4/2014		56	6/11/2014	6/11/2014	68	68	200	100	2	0	NA	14.6	70.2	4.28	NA		14	36	NA	27.61069572	2	4	8
2176691	2219847	G2FGA								MoG_PHG83-069-1-1-1-1-B/LH195	MoG_PHG83-069-1-1-1-1-B/LH195	WE13-195ISO-384-X-POL-195	GTF-11:08:33:291		6		36	4/4/2014		55	6/13/2014	6/13/2014	70	70	215	90	0	9	NA	14.9	71.2	10.63	NA		14	36	NA	100.2669145	2	9	7
2176577	2219734	G2FGA								MoG_PHG83-069-1-1-1-1-B/PB80	MoG_PHG83-069-1-1-1-1-B/PB80	WE13-80ISO-252-X-POL-80	GTF-06:08:19:177		2		36	4/4/2014		62	6/16/2014	6/18/2014	70.5	75	215	80	0	7	NA	15	63.8	5.48	NA		14	36	NA	103.7713812	2	2	3
2176683	2219839	G2FGA								MoG_PHG83-090-1-1-1-1-B/LH195	MoG_PHG83-090-1-1-1-1-B/LH195	WE13-195ISO-240-X-POL-195	GTF-11:08:25:283		4		36	4/4/2014		65	6/16/2014	6/16/2014	71.5	73	235	90	0	0	NA	17	70	11.7	NA		14	36	NA	105.8028179	2	7	9
2176568	2219725	G2FGA								MoG_PHG83-090-1-1-1-1-B/PB80	MoG_PHG83-090-1-1-1-1-B/PB80	WE13-80ISO-156-X-POL-80	GTF-06:08:10:168		1		36	4/4/2014		58	6/13/2014	6/16/2014	69	73	275	130	0	5	NA	14.9	76.4	11.45	NA		14	36	NA	131.266571	2	4	3
2176699	2219855	G2FGA								MoG_PHG83-119-1-1-1-1-B/LH195	MoG_PHG83-119-1-1-1-1-B/LH195	WE13-195ISO-336-X-POL-195	GTF-11:08:41:299		0		36	4/4/2014		57	6/16/2014	6/16/2014	71.5	73	250	90	0	21	NA	15.3	68.9	14.07	NA		14	36	NA	108.1129923	2	8	8
2176679	2219835	G2FGA								MoG_PHG83-129-1-1-1-1-B/LH195	MoG_PHG83-129-1-1-1-1-B/LH195	WE13-195ISO-049-X-POL-195	GTF-11:08:21:279		2		36	4/4/2014		56	6/13/2014	6/13/2014	70	70	205	90	0	3	NA	15.3	71.8	13.64	NA		14	36	NA	123.0220304	2	3	1
2176574	2219731	G2FGA								MoG_PHG83-129-1-1-1-1-B/PB80	MoG_PHG83-129-1-1-1-1-B/PB80	WE13-80ISO-037-X-POL-80	GTF-06:08:16:174		34		36	4/4/2014		59	6/13/2014	6/13/2014	68	70	200	60	0	0	NA	14.9	34.1	1.25	NA		14	36	NA	29.30005283	2	4	6
2176602	2219759	G2FGA								MoG_PHG83-197-1-1-1-1-B/PB80	MoG_PHG83-197-1-1-1-1-B/PB80	WE13-80ISO-325-X-POL-80	GTF-06:08:44:202		11		36	4/4/2014		55	6/16/2014	6/16/2014	70.5	73	240	100	2	4	NA	15	65	5.84	NA		14	36	NA	47.41487502	2	9	10
2176583	2219740	G2FGA								MoG_PHG83-224-1-1-1-1-B/PB80	MoG_PHG83-224-1-1-1-1-B/PB80	WE13-80ISO-229-X-POL-80	GTF-06:08:25:183		14		36	4/4/2014		60	6/13/2014	6/13/2014	66.5	70	235	80	0	16	NA	14.9	65.7	4.41	NA		14	36	NA	30.83434262	2	8	5
2176415	2219620	G2FGA								PHG39/PHG35	PHG39/PHG35	GTF-01:14	GTF-01:14		23		36	4/4/2014		52	6/11/2014	6/13/2014	69	70	210	90	0	0	NA	16	73.7	8.32	NA		14	36	NA	54.04419485	2	7	9
2176416	2219621	G2FGA								PHG39/PHM49	PHG39/PHM49	GTF-01:15	GTF-01:15		27		36	4/4/2014		55	6/11/2014	6/13/2014	68	70	220	90	0	0	NA	16.2	69.8	8.44	NA		14	36	NA	104.2225558	2	9	4
2176417	2219622	G2FGA								PHG39/PHN82	PHG39/PHN82	GTF-01:16	GTF-01:16		43		36	4/4/2014		51	6/11/2014	6/13/2014	67	70	190	60	0	0	NA	15.8	40.5	1.5	NA		14	36	NA	81.30360557	2	5	6
2176703	2219859	G2FGA								PHN11_LH145_0028/LH195	PHN11_LH145_0028/LH195	WE13-195ISO-094-X-POL-195	GTF-11:08:45:303		39		36	4/4/2014		42	6/11/2014	6/11/2014	67	68	190	80	0	0	NA	13.3	19	0.83	NA		14	36	NA	6.02576274	2	1	2
2176586	2219743	G2FGA								PHN11_Oh43_0045/PB80	PHN11_Oh43_0045/PB80	WE13-80ISO-346-X-POL-80	GTF-06:08:28:186		30		36	4/4/2014		54	6/11/2014	6/11/2014	69	68	195	90	0	0	NA	16.2	51.7	1.88	NA		14	36	NA	12.38286544	2	2	10
2176579	2219736	G2FGA								PHN11_Oh43_0075/PB80	PHN11_Oh43_0075/PB80	WE13-80ISO-039-X-POL-80	GTF-06:08:21:179		4		36	4/4/2014		60	6/13/2014	6/13/2014	69	70	245	100	1	0	NA	17.9	72.5	9.54	NA		14	36	NA	79.50811225	2	5	3
2176690	2219846	G2FGA								PHN11_Oh43_0142/LH195	PHN11_Oh43_0142/LH195	WE13-195ISO-093-X-POL-195	GTF-11:08:32:290		11		36	4/4/2014		46	6/11/2014	6/11/2014	43.5	68	215	90	0	4	NA	15.4	68.6	10.04	NA		14	36	NA	48.34615566	2	5	2
2176594	2219751	G2FGA								PHN11_Oh43_0142/PB80	PHN11_Oh43_0142/PB80	WE13-80ISO-058-X-POL-80	GTF-06:08:36:194		46		36	4/4/2014		47	6/9/2014	6/9/2014	67	66	220	80	0	0	NA	9.4	11.2	0.48	NA		14	36	NA	19.51990747	2	3	2
2176682	2219838	G2FGA								PHN11_Oh43_0215/LH195	PHN11_Oh43_0215/LH195	WE13-195ISO-381-X-POL-195	GTF-11:08:24:282		5		36	4/4/2014		67	6/13/2014	6/13/2014	68	70	230	70	0	10	NA	15.2	75.3	10.17	NA		14	36	NA	72.82498461	2	1	10
2176587	2219744	G2FGA								PHN11_Oh43_0215/PB80	PHN11_Oh43_0215/PB80	WE13-80ISO-250-X-POL-80.2	GTF-06:08:29:187		2		36	4/4/2014		59	6/11/2014	6/11/2014	65.5	68	245	100	0	1	NA	14.8	65.9	13.39	NA		14	36	NA	88.20601921	2	5	9
2176672	2219828	G2FGA								PHN11_PHG47_0048/LH195	PHN11_PHG47_0048/LH195	WE13-195ISO-055-X-POL-195	GTF-11:08:14:272		3		36	4/4/2014		52	6/16/2014	6/16/2014	73	73	200	90	0	1	NA	16.6	72.3	10.91	NA		14	36	NA	87.50284643	2	6	10
2176688	2219844	G2FGA								PHN11_PHG47_0172/LH195	PHN11_PHG47_0172/LH195	WE13-195ISO-091-X-POL-195	GTF-11:08:30:288		10		36	4/4/2014		61	6/11/2014	6/13/2014	68	70	185	60	0	3	NA	15.4	64.1	5.54	NA		14	36	NA	62.96462067	2	2	8
2176689	2219845	G2FGA								PHN11_PHG47_0251/LH195	PHN11_PHG47_0251/LH195	WE13-195ISO-198-X-POL-195	GTF-11:08:31:289		48		36	4/4/2014		49	6/11/2014	6/11/2014	68	68	195	80	0	0	NA	7.5	1.1	0.07	NA		14	36	NA	11.57772084	2	9	4
2176687	2219843	G2FGA								PHN11_PHG47_0287/LH195	PHN11_PHG47_0287/LH195	WE13-195ISO-342-X-POL-195	GTF-11:08:29:287		12		36	4/4/2014		62	6/11/2014	6/11/2014	67	68	200	70	0	0	NA	14.7	41.9	1.52	NA		14	36	NA	10.79279525	2	1	4
2176686	2219842	G2FGA								PHN11_PHG47_0388/LH195	PHN11_PHG47_0388/LH195	WE13-195ISO-236-X-POL-195	GTF-11:08:28:286		17		36	4/4/2014		59	6/13/2014	6/13/2014	69	70	195	60	0	0	NA	14.8	59.7	2.54	NA		14	36	NA	66.79423561	2	6	9
2176571	2219728	G2FGA								PHN11_PHG47_0390/PB80	PHN11_PHG47_0390/PB80	WE13-80ISO-136-X-POL-80	GTF-06:08:13:171		43		36	4/4/2014		60	6/11/2014	6/11/2014	68	68	200	70	0	0	NA	17.1	61.1	2.11	NA		14	36	NA	15.45297926	2	10	2
2176669	2219825	G2FGA								PHN11_PHW65_0065/LH195	PHN11_PHW65_0065/LH195	WE13-195ISO-234-X-POL-195	GTF-11:08:11:269		4		36	4/4/2014		51	6/11/2014	6/13/2014	68	70	205	70	0	0	NA	14.9	73.2	11.93	NA		14	36	NA	120.8604029	2	4	4
2176695	2219851	G2FGA								PHN11_PHW65_0101/LH195	PHN11_PHW65_0101/LH195	WE13-195ISO-378-X-POL-195.2	GTF-11:08:37:295		5		36	4/4/2014		64	6/13/2014	6/16/2014	70	73	165	50	0	0	NA	16.2	69.1	4.08	NA		14	36	NA	28.5137574	2	3	5
2176665	2219821	G2FGA								PHN11_PHW65_0237/LH195	PHN11_PHW65_0237/LH195	WE13-195ISO-056-X-POL-195	GTF-11:08:07:265		3		36	4/4/2014		56	6/13/2014	6/13/2014	69	70	230	90	0	5	NA	16.6	68.4	15.87	NA		14	36	NA	141.2428792	2	5	3
2176580	2219737	G2FGA								PHN11_PHW65_0237/PB80	PHN11_PHW65_0237/PB80	WE13-80ISO-329-X-POL-80	GTF-06:08:22:180		8		36	4/4/2014		42	6/13/2014	6/16/2014	68	73	250	90	0	0	NA	15	63.1	6.66	NA		14	36	NA	80.66196655	2	5	3
2176661	2219817	G2FGA								PHN11_PHW65_0275/LH195	PHN11_PHW65_0275/LH195	WE13-195ISO-199-X-POL-195	GTF-11:08:03:261		11		36	4/4/2014		62	6/13/2014	6/13/2014	69	70	205	80	0	10	NA	16.8	73.7	8.92	NA		14	36	NA	58.73621423	2	10	1
2176563	2219720	G2FGA								PHN11_PHW65_0275/PB80	PHN11_PHW65_0275/PB80	WE13-80ISO-137-X-POL-80	GTF-06:08:05:163		2		36	4/4/2014		65	6/13/2014	6/13/2014	68	70	225	70	0	1	NA	17	73.2	9.49	NA		14	36	NA	50.79797277	2	8	5
2176668	2219824	G2FGA								PHN11_PHW65_0294/LH195	PHN11_PHW65_0294/LH195	WE13-195ISO-200-X-POL-195	GTF-11:08:10:268		0		36	4/4/2014		64	6/11/2014	6/11/2014	68	68	205	80	0	5	NA	14.7	69.1	16.43	NA		14	36	NA	84.86922245	2	6	4
2176677	2219833	G2FGA								PHN11_PHW65_0312/LH195	PHN11_PHW65_0312/LH195	WE13-195ISO-233-X-POL-195	GTF-11:08:19:277		8		36	4/4/2014		52	6/11/2014	6/11/2014	67	68	190	50	0	0	NA	15.4	67.7	3.82	NA		14	36	NA	30.3445929	2	10	8
2176670	2219826	G2FGA								PHN11_PHW65_0323/LH195	PHN11_PHW65_0323/LH195	WE13-195ISO-343-X-POL-195	GTF-11:08:12:270		0		36	4/4/2014		71	6/11/2014	6/13/2014	68	70	215	90	0	2	NA	15.3	70.9	18.06	NA		14	36	NA	118.1511082	2	8	6
2176673	2219829	G2FGA								PHN11_PHW65_0328/LH195	PHN11_PHW65_0328/LH195	WE13-195ISO-090-X-POL-195	GTF-11:08:15:273		31		36	4/4/2014		55	6/13/2014	6/13/2014	69	70	210	80	0	0	NA	15.7	70.5	4.99	NA		14	36	NA	85.06965932	2	7	8
2176600	2219757	G2FGA								PHN11_PHW65_0328/PB80	PHN11_PHW65_0328/PB80	WE13-80ISO-056-X-POL-80	GTF-06:08:42:200		9		36	4/4/2014		65	6/11/2014	6/11/2014	67	68	245	90	0	1	NA	14.7	70.9	13.6	NA		14	36	NA	99.49382443	2	2	3
2176681	2219837	G2FGA								PHN11_PHW65_0359/LH195	PHN11_PHW65_0359/LH195	WE13-195ISO-344-X-POL-195.2	GTF-11:08:23:281		19		36	4/4/2014		52	6/13/2014	6/13/2014	70	70	185	60	0	0	NA	16.5	71.4	5.16	NA		14	36	NA	41.98718996	2	3	4
2176578	2219735	G2FGA								PHN11_PHW65_0359/PB80	PHN11_PHW65_0359/PB80	WE13-80ISO-343-X-POL-80	GTF-06:08:20:178		1		36	4/4/2014		71	6/13/2014	6/16/2014	68	73	230	90	15	2	NA	15.7	67	12.14	NA		14	36	NA	78.77562464	2	9	7
2176546	2219703	G2FGA								PHV63/PB80	PHV63/PB80	WE13-80ISO-411-X-POL-80.2	GTF-05:04:03:146		0		36	4/4/2014		69	6/13/2014	6/16/2014	71	73	220	90	0	1	NA	17.4	70.2	13.68	NA		14	36	NA	127.4171479	2	2	10
2176419	2219623	G2FGA								PHW52/PHG35	PHW52/PHG35	GTF-01:18	GTF-01:18		9		36	4/4/2014		62	6/11/2014	6/13/2014	68	70	205	70	0	0	NA	15	68.4	13.98	NA		14	36	NA	99.86242439	2	2	6
2176420	2219624	G2FGA								PHW52/PHM49	PHW52/PHM49	GTF-01:19	GTF-01:19		49		36	4/4/2014		61	6/11/2014	6/13/2014	69	70	200	90	0	0	NA	16.4	69.5	3.31	NA		14	36	NA	50.72597331	2	8	9
2176421	2219625	G2FGA								PHW52/PHN82	PHW52/PHN82	GTF-01:20	GTF-01:20		2		36	4/4/2014		70	6/9/2014	6/11/2014	67	68	200	80	0	37	NA	15.8	70.2	8.03	NA		14	36	NA	51.18229864	2	8	10
2176700	2219856	G2FGA								PHW65_MoG_0012/LH195	PHW65_MoG_0012/LH195	WE13-195ISO-204-X-POL-195	GTF-11:08:42:300		18		36	4/4/2014		59	6/13/2014	6/13/2014	70	70	205	80	0	0	NA	15	70.7	9.13	NA		14	36	NA	65.83785926	2	5	8
2176680	2219836	G2FGA								PHW65_MoG_0029/LH195	PHW65_MoG_0029/LH195	WE13-195ISO-085-X-POL-195	GTF-11:08:22:280		6		36	4/4/2014		55	6/13/2014	6/13/2014	70	70	200	70	0	4	NA	14.6	70	10.56	NA		14	36	NA	113.10216	2	3	2
2176595	2219752	G2FGA								PHW65_MoG_0029/PB80	PHW65_MoG_0029/PB80	WE13-80ISO-236-X-POL-80	GTF-06:08:37:195		23		36	4/4/2014		61	6/11/2014	6/11/2014	68	68	240	100	0	1	NA	14.7	70.7	9.47	NA		14	36	NA	81.1961543	2	10	1
2176693	2219849	G2FGA								PHW65_MoG_0176/LH195	PHW65_MoG_0176/LH195	WE13-195ISO-037-X-POL-195.3	GTF-11:08:35:293		11		36	4/4/2014		55	6/11/2014	6/13/2014	67	70	210	70	0	3	NA	14.5	64.1	8.44	NA		14	36	NA	57.54663417	2	1	7
2176576	2219733	G2FGA								PHW65_MoG_0176/PB80	PHW65_MoG_0176/PB80	WE13-80ISO-029-X-POL-80	GTF-06:08:18:176		41		36	4/4/2014		50	6/11/2014	6/11/2014	65.5	68	215	80	0	0	NA	14.6	56.3	2.02	NA		14	36	NA	9.959815241	2	4	8
2176569	2219726	G2FGA								PHW65_MoG_0311/PB80	PHW65_MoG_0311/PB80	WE13-80ISO-341-X-POL-80	GTF-06:08:11:169		5		36	4/4/2014		61	6/13/2014	6/16/2014	69	73	230	90	0	0	NA	16.5	72.1	8.42	NA		14	36	NA	48.35152548	2	7	5
2176657	2219800	G2FGA								Tx303/LH195	Tx303/LH195	WE13-195ISO-149-X-POL-195	GTF-10:07:01:257		0		36	4/4/2014		57	6/16/2014	6/18/2014	73	75	255	110	0	1	NA	15.1	72.3	16.86	NA		14	36	NA	162.2324194	2	3	1
2176555	2219712	G2FGA								Tx303/PB80	Tx303/PB80	WE13-80ISO-387-X-POL-80.2	GTF-05:07:01:155		3		36	4/4/2014		69	6/16/2014	6/16/2014	70.5	73	255	110	13	14	NA	17.5	71.6	13.97	NA		14	36	NA	122.1853792	2	2	6
2176654	2219797	G2FGA								W10004_0097/LH195	W10004_0097/LH195	WE13-195ISO-232-X-POL-195	GTF-10:04:02:254		2		36	4/4/2014		58	6/11/2014	6/13/2014	67	70	190	90	0	0	NA	15.8	71.8	11.7	NA		14	36	NA	55.88297547	2	7	4
2176548	2219705	G2FGA								W10004_0097/PB80	W10004_0097/PB80	WE13-80ISO-138-X-POL-80	GTF-05:04:05:148		15		36	4/4/2014		55	6/9/2014	6/9/2014	66	66	225	100	0	1	NA	15.3	71.8	10.94	NA		14	36	NA	110.9430531	2	8	1
2176547	2219704	G2FGA								W10005_0111/PB80	W10005_0111/PB80	WE13-80ISO-140-X-POL-80	GTF-05:04:04:147		34		36	4/4/2014		43	6/11/2014	6/11/2014	67	68	195	80	0	0	NA	16.5	55.6	2.02	NA		14	36	NA	48.96960301	2	5	4
2176655	2219798	G2FGA								W10005_0346/LH195	W10005_0346/LH195	WE13-195ISO-231-X-POL-195	GTF-10:04:03:255		3		36	4/4/2014		58	6/13/2014	6/13/2014	69	70	210	80	0	0	NA	16	67.7	12.66	NA		14	36	NA	122.1400097	2	1	6
2176438	2219626	G2FGA								Wf9/H95	Wf9/H95	GTF-01:37	GTF-01:37		3		36	4/4/2014		63	6/16/2014	6/16/2014	73	73	195	70	0	0	NA	16.4	71.2	17.9	NA		14	36	NA	145.9963228	2	3	10
2176511	2219668	G2FGA								Z022E0006/PB80	Z022E0006/PB80	WE13-80ISO-016-X-POL-80	GTF-03:02:11:111		15		36	4/4/2014		65	6/13/2014	6/13/2014	69	70	215	90	0	2	NA	16.3	65.9	6.78	NA		14	36	NA	92.50987715	2	10	10
2176519	2219676	G2FGA								Z022E0009/PB80	Z022E0009/PB80	WE13-80ISO-111-X-POL-80	GTF-03:02:19:119		10		36	4/4/2014		34	6/13/2014	6/16/2014	70	73	195	80	0	4	NA	14.7	64.7	4.41	NA		14	36	NA	34.0870304	2	7	6
2176508	2219665	G2FGA								Z022E0016/PB80	Z022E0016/PB80	WE13-80ISO-106-X-POL-80	GTF-03:02:08:108		7		36	4/4/2014		63	6/13/2014	6/16/2014	68	73	190	70	0	14	NA	15.3	62.5	5.97	NA		14	36	NA	80.49183085	2	1	8
2176630	2219787	G2FGA								Z022E0017/LH195	Z022E0017/LH195	WE13-195ISO-420-X-POL-195	GTF-08:02:03:230		0		36	4/4/2014		53	6/16/2014	6/18/2014	70.5	75	230	90	0	0	NA	15.2	61.8	10.44	NA		14	36	NA	110.6648086	2	9	3
2176502	2219659	G2FGA								Z022E0023/PB80	Z022E0023/PB80	WE13-80ISO-083-X-POL-80	GTF-03:02:02:102		3		36	4/4/2014		59	6/16/2014	6/16/2014	73	73	185	70	0	3	NA	16.2	66.1	7.4	NA		14	36	NA	66.29451335	2	9	8
2176512	2219669	G2FGA								Z022E0029/PB80	Z022E0029/PB80	WE13-80ISO-077-X-POL-80	GTF-03:02:12:112		2		36	4/4/2014		60	6/18/2014	6/20/2014	71.5	77	185	80	0	0	NA	16.3	67	3.95	NA		14	36	NA	53.15077693	2	3	9
2176509	2219666	G2FGA								Z022E0036/PB80	Z022E0036/PB80	WE13-80ISO-085-X-POL-80	GTF-03:02:09:109		10		36	4/4/2014		34	6/13/2014	6/13/2014	69	70	205	90	0	0	NA	15.9	71.2	6.95	NA		14	36	NA	66.2028428	2	6	1
2176633	2219790	G2FGA								Z022E0048/LH195	Z022E0048/LH195	WE13-195ISO-263-X-POL-195	GTF-08:02:06:233		0		36	4/4/2014		58	6/18/2014	6/20/2014	71.5	77	185	60	0	0	NA	17.5	68.9	5.58	NA		14	36	NA	93.45403441	2	2	1
2176507	2219664	G2FGA								Z022E0050/PB80	Z022E0050/PB80	WE13-80ISO-373-X-POL-80	GTF-03:02:07:107		3		36	4/4/2014		49	6/13/2014	6/13/2014	69	70	200	90	0	3	NA	15.6	64.5	8.57	NA		14	36	NA	73.33928209	2	2	3
2176513	2219670	G2FGA								Z022E0051/PB80	Z022E0051/PB80	WE13-80ISO-216-X-POL-80	GTF-03:02:13:113		6		36	4/4/2014		60	6/16/2014	6/16/2014	70.5	73	190	80	0	2	NA	16.1	71.2	8.04	NA		14	36	NA	71.66608924	2	4	6
2176510	2219667	G2FGA								Z022E0059/PB80	Z022E0059/PB80	WE13-80ISO-401-X-POL-80.3	GTF-03:02:10:110		0		36	4/4/2014		65	6/16/2014	6/18/2014	70.5	75	210	90	0	3	NA	20.3	67.3	9.18	NA		14	36	NA	97.73679661	2	9	3
2176637	2219794	G2FGA								Z022E0060/LH195	Z022E0060/LH195	WE13-195ISO-013-X-POL-195	GTF-08:02:10:237		1		36	4/4/2014		54	6/16/2014	6/16/2014	69.5	73	210	80	0	1	NA	18.9	67.3	9.81	NA		14	36	NA	105.46293	2	5	8
2176515	2219672	G2FGA								Z022E0060/PB80	Z022E0060/PB80	WE13-80ISO-017-X-POL-80	GTF-03:02:15:115		0		36	4/4/2014		59	6/16/2014	6/16/2014	71.5	73	175	80	0	7	NA	15.6	64.5	8	NA		14	36	NA	49.52784537	2	10	2
2176505	2219662	G2FGA								Z022E0072/PB80	Z022E0072/PB80	WE13-80ISO-023-X-POL-80	GTF-03:02:05:105		20		36	4/4/2014		64	6/13/2014	6/16/2014	68	73	210	90	0	2	NA	15.4	65.9	5.78	NA		14	36	NA	58.34240898	2	7	6
2176631	2219788	G2FGA								Z022E0077/LH195	Z022E0077/LH195	WE13-195ISO-132-X-POL-195	GTF-08:02:04:231		0		36	4/4/2014		54	6/18/2014	6/20/2014	71.5	77	185	50	0	0	NA	15.7	65.9	3.07	NA		14	36	NA	76.97152864	2	1	1
2176504	2219661	G2FGA								Z022E0083/PB80	Z022E0083/PB80	WE13-80ISO-202-X-POL-80	GTF-03:02:04:104		13		36	4/4/2014		54	6/16/2014	6/16/2014	70.5	73	215	100	0	2	NA	16.2	68.4	4.72	NA		14	36	NA	65.22065844	2	6	1
2176518	2219675	G2FGA								Z022E0094/PB80	Z022E0094/PB80	WE13-80ISO-074-X-POL-80	GTF-03:02:18:118		1		36	4/4/2014		44	6/16/2014	6/16/2014	70.5	73	225	100	0	1	NA	14.8	65.2	7.78	NA		14	36	NA	67.62869506	2	2	3
2176629	2219786	G2FGA								Z022E0097/LH195	Z022E0097/LH195	WE13-195ISO-309-X-POL-195	GTF-08:02:02:229		0		36	4/4/2014		58	6/18/2014	6/18/2014	71.5	75	205	80	0	0	NA	16.2	67.5	11.7	NA		14	36	NA	119.7395895	2	1	10
2176628	2219785	G2FGA								Z022E0108/LH195	Z022E0108/LH195	WE13-195ISO-126-X-POL-195	GTF-08:02:01:228		0		36	4/4/2014		61	6/18/2014	6/18/2014	72.5	75	210	80	0	0	NA	16	65.7	8.13	NA		14	36	NA	103.354398	2	5	9
2176514	2219671	G2FGA								Z022E0108/PB80	Z022E0108/PB80	WE13-80ISO-076-X-POL-80	GTF-03:02:14:114		5		36	4/4/2014		52	6/16/2014	6/16/2014	70.5	73	205	80	0	5	NA	16.1	63.6	6.71	NA		14	36	NA	68.2624437	2	7	4
2176635	2219792	G2FGA								Z022E0110/LH195	Z022E0110/LH195	WE13-195ISO-307-X-POL-195.2	GTF-08:02:08:235		0		36	4/4/2014		64	6/18/2014	6/18/2014	70.5	75	185	60	0	0	NA	15.9	66.6	7.25	NA		14	36	NA	105.5670388	2	1	5
2176516	2219673	G2FGA								Z022E0110/PB80	Z022E0110/PB80	WE13-80ISO-213-X-POL-80	GTF-03:02:16:116		0		36	4/4/2014		62	6/16/2014	6/18/2014	70.5	75	195	80	0	0	NA	15.7	66.3	7.12	NA		14	36	NA	80.92673168	2	6	8
2176632	2219789	G2FGA								Z022E0121/LH195	Z022E0121/LH195	WE13-195ISO-012-X-POL-195	GTF-08:02:05:232		0		36	4/4/2014		57	6/16/2014	6/18/2014	71.5	75	230	80	0	0	NA	15.7	65.2	9.74	NA		14	36	NA	111.9330182	2	6	2
2176501	2219658	G2FGA								Z022E0121/PB80	Z022E0121/PB80	WE13-80ISO-177-X-POL-80	GTF-03:02:01:101		8		36	4/4/2014		57	6/16/2014	6/16/2014	70.5	73	220	100	0	12	NA	15.8	66.8	6.69	NA		14	36	NA	76.44797096	2	4	7
2176506	2219663	G2FGA								Z022E0123/PB80	Z022E0123/PB80	WE13-80ISO-078-X-POL-80	GTF-03:02:06:106		0		36	4/4/2014		68	6/11/2014	6/13/2014	68	70	220	100	0	4	NA	15.1	67.5	15.68	NA		14	36	NA	120.999032	2	10	9
2176636	2219793	G2FGA								Z022E0147/LH195	Z022E0147/LH195	WE13-195ISO-130-X-POL-195	GTF-08:02:09:236		0		36	4/4/2014		59	6/16/2014	6/20/2014	93	77	210	70	0	0	NA	15.6	69.3	11.76	NA		14	36	NA	118.3508328	2	8	2
2176517	2219674	G2FGA								Z022E0147/PB80	Z022E0147/PB80	WE13-80ISO-210-X-POL-80	GTF-03:02:17:117		2		36	4/4/2014		65	6/16/2014	6/16/2014	73	73	215	100	0	1	NA	15.7	69.3	13.37	NA		14	36	NA	113.1543789	2	6	10
2176634	2219791	G2FGA								Z022E0155/LH195	Z022E0155/LH195	WE13-195ISO-417-X-POL-195.2	GTF-08:02:07:234		0		36	4/4/2014		61	6/18/2014	6/18/2014	72.5	75	190	60	0	2	NA	17	69.1	4.7	NA		14	36	NA	92.91809324	2	1	7
2176503	2219660	G2FGA								Z022E0155/PB80	Z022E0155/PB80	WE13-80ISO-270-X-POL-80	GTF-03:02:03:103		9		36	4/4/2014		60	6/16/2014	6/16/2014	70.5	73	215	90	0	3	NA	15.6	68.6	8.64	NA		14	36	NA	106.8481799	2	6	1
2176430	2174360	G2FIA1a								B14A/H95	B14A/H95	GTF-01:29	GTF-01:29		NA		36	5/17/2014	10/21/2014	71	7/24/2014	7/25/2014	67	69	225.5	123	0	0	NA	21.5	54.8	16.08	NA		17	30	NA	104.9657161	3	3	6
2176431	2174361	G2FIA1a								B14A/MO17	B14A/MO17	GTF-01:30	GTF-01:30		NA		36	5/17/2014	10/21/2014	68	7/25/2014	7/26/2014	68	70	225.5	130	0	7	NA	19.5	51.7	16.72	NA		17	30	NA	111.1507228	3	3	3
2176432	2174362	G2FIA1a								B14A/OH43	B14A/OH43	GTF-01:31	GTF-01:31		NA		36	5/17/2014	10/21/2014	63	7/21/2014	7/25/2014	64.5	69	216.5	95	0	1	NA	24.4	50.2	18.52	NA		17	30	NA	103.6806408	3	8	9
2176428	2174358	G2FIA1a								B37/C103	B37/C103	GTF-01:27	GTF-01:27		NA		36	5/17/2014	10/21/2014	68	7/26/2014	7/26/2014	68.5	70	234	132	20	1	NA	26.2	50.7	17.18	NA		17	30	NA	173.9109337	3	3	7
2176429	2174359	G2FIA1a								B37/H95	B37/H95	GTF-01:28	GTF-01:28		NA		36	5/17/2014	10/21/2014	72	7/24/2014	7/26/2014	68	70	191	122	9	3	NA	14.7	53.7	22.3	NA		17	30	NA	164.2307411	3	4	2
2176426	2174356	G2FIA1a								B37/MO17	B37/MO17	GTF-01:25	GTF-01:25		NA		36	5/17/2014	10/21/2014	69	7/24/2014	7/25/2014	66.5	69	210.5	109	0	0	NA	22.5	53.2	25.44	NA		17	30	NA	173.9049231	3	3	6
2176427	2174357	G2FIA1a								B37/OH43	B37/OH43	GTF-01:26	GTF-01:26		NA		36	5/17/2014	10/21/2014	71	7/21/2014	7/23/2014	64.5	67	209.5	85	0	6	NA	14.5	51.4	21.15	NA		17	30	NA	142.2827154	3	4	8
2176411	2174341	G2FIA1a								B73/Mo17	B73/Mo17	GTF-01:10	GTF-01:10		NA		36	5/17/2014	10/21/2014	73	7/22/2014	7/25/2014	67	69	226	127	0	1	NA	22.1	52.1	26.79	NA		17	30	NA	198.2470053	3	3	3
2176423	2174353	G2FIA1a								B73/PHG35	B73/PHG35	GTF-01:22	GTF-01:22		NA		36	5/17/2014	10/21/2014	64	7/25/2014	7/25/2014	71	69	213.5	125	0	0	NA	20	52.8	21.83	NA		17	30	NA	161.1279223	3	9	10
2176424	2174354	G2FIA1a								B73/PHM49	B73/PHM49	GTF-01:23	GTF-01:23		NA		36	5/17/2014	10/21/2014	75	7/26/2014	7/26/2014	69	70	209.5	119	0	6	NA	23.4	51.8	20.86	NA		17	30	NA	150.3063673	3	6	4
2176425	2174355	G2FIA1a								B73/PHN82	B73/PHN82	GTF-01:24	GTF-01:24		NA		36	5/17/2014	10/21/2014	68	7/24/2014	7/26/2014	67	70	232	105	0	9	NA	24.1	52.5	25.79	NA		17	30	NA	163.414492	3	8	8
2176410	2174340	G2FIA1a								B73/Tx205	B73/Tx205	GTF-01:09	GTF-01:09		NA		36	5/17/2014	10/21/2014	70	7/26/2014	7/26/2014	68	70	240.5	128	0	16	NA	23.7	50.1	24.11	NA		17	30	NA	214.0006566	3	7	3
2177303	2184584	G2FIA1a								B73_NC230-040-1-1-1-1/LH185	B73_NC230-040-1-1-1-1/LH185	13WJWE:LH185:2001	GTF-29:08:58:903		NA		36	5/17/2014	10/21/2014	59	7/22/2014	7/22/2014	66	66	214	95	0	0	NA	23.9	50.9	26.8	NA		17	30	NA	220.8735239	3	5	8
2177267	2184548	G2FIA1a								B73_NC230-041-1-1-1-1/LH185	B73_NC230-041-1-1-1-1/LH185	13WJWE:LH185:2004	GTF-29:08:22:867		NA		36	5/17/2014	10/21/2014	61	7/21/2014	7/22/2014	64.5	66	211	95	0	0	NA	23.3	52.3	24.46	NA		17	30	NA	173.8666936	3	10	2
2177250	2184531	G2FIA1a								B73_NC230-059-1-1-1-1/LH185	B73_NC230-059-1-1-1-1/LH185	13WJWE:LH185:2007	GTF-29:08:05:850		NA		36	5/17/2014	10/21/2014	61	7/24/2014	7/25/2014	66.66666667	69	217	108	0	0	NA	27.4	49.5	21.17	NA		17	30	NA	181.1793991	3	10	2
2177247	2184528	G2FIA1a								B73_NC230-129-1-1-1-1/LH185	B73_NC230-129-1-1-1-1/LH185	13WJWE:LH185:2010	GTF-29:08:02:847		NA		36	5/17/2014	10/21/2014	69	7/23/2014	7/24/2014	66	68	215.25	93	0	2	NA	27.5	50.6	23.94	NA		17	30	NA	190.0118184	3	1	7
2176448	2174375	G2FIA1a								CG118/CGR01	CG118/CGR01	GTF-01:45	GTF-01:45		NA		36	5/17/2014	10/21/2014	68	7/13/2014	7/15/2014	57.5	59	177.5	75	0	2	NA	16.1	56.3	16.12	NA		17	30	NA	140.2811343	3	10	6
2176449	2174376	G2FIA1a								CG118/CGR03	CG118/CGR03	GTF-01:46	GTF-01:46		NA		36	5/17/2014	10/21/2014	57	7/13/2014	7/16/2014	57.5	60	199.5	83	0	0	NA	15.6	55.3	18.56	NA		17	30	NA	150.1915704	3	2	9
2177236	2184517	G2FIA1a								CG120/LH185	CG120/LH185	13WJWE:LH185:2277	GTF-28:05:05:836		NA		36	5/17/2014	10/21/2014	61	7/15/2014	7/16/2014	60.5	60	174	64	0	0	NA	17.9	55.2	18.77	NA		17	30	NA	144.096127	3	3	10
2177234	2184515	G2FIA1a								CG65/LH185	CG65/LH185	13WJWE:LH185:2295	GTF-28:05:03:834		NA		36	5/17/2014	10/21/2014	70	7/18/2014	7/18/2014	63	62	189.5	72	0	0	NA	16.9	53.4	16.51	NA		17	30	NA	141.5909559	3	1	7
2176451	2174378	G2FIA1a								CG65/LH82	CG65/LH82	GTF-01:48	GTF-01:48		NA		36	5/17/2014	10/21/2014	62	7/17/2014	7/18/2014	61.5	62	179	77	0	0	NA	16.1	55.7	14.3	NA		17	30	NA	114.0420337	3	6	9
2177224	2184505	G2FIA1a								CGR01/LH185	CGR01/LH185	13WJWE:LH185:2298	GTF-28:04:03:824		NA		36	5/17/2014	10/21/2014	64	7/18/2014	7/19/2014	63	63	192	70	0	0	NA	18.8	55.2	19.39	NA		17	30	NA	158.5238201	3	7	1
2177227	2184508	G2FIA1a								CGR03/LH185	CGR03/LH185	13WJWE:LH185:2301	GTF-28:04:06:827		NA		36	5/17/2014	10/21/2014	64	7/18/2014	7/20/2014	62	64	195	83	0	0	NA	20.1	56	21.36	NA		17	30	NA	184.8299036	3	4	6
2176446	2174374	G2FIA1a								CGR03/LH82	CGR03/LH82	GTF-01:44	GTF-01:44		NA		36	5/17/2014	10/21/2014	74	7/18/2014	7/18/2014	63	62	185	75	0	0	NA	19.1	57.9	21.02	NA		17	30	NA	136.1557027	3	7	9
2176434	2174363	G2FIA1a								F42/H95	F42/H95	GTF-01:33	GTF-01:33		NA		36	5/17/2014	10/21/2014	72	7/24/2014	7/25/2014	66.5	69	225.5	110	0	2	NA	23.5	55.3	26.3	NA		17	30	NA	150.5341741	3	4	8
2176435	2174364	G2FIA1a								F42/MO17	F42/MO17	GTF-01:34	GTF-01:34		NA		36	5/17/2014	10/21/2014	74	7/24/2014	7/24/2014	69.5	68	213.5	116	0	2	NA	19.8	52.5	20.88	NA		17	30	NA	153.8070222	3	3	10
2176436	2174365	G2FIA1a								F42/OH43	F42/OH43	GTF-01:35	GTF-01:35		NA		36	5/17/2014	10/21/2014	69	7/18/2014	7/22/2014	63.5	66	203	114	1	0	NA	24.8	49.8	25.5	NA		17	30	NA	155.7712943	3	7	8
2176408	2174338	G2FIA1a								LH132/LH51	LH132/LH51	GTF-01:07	GTF-01:07		NA		36	5/17/2014	10/21/2014	74	7/21/2014	7/23/2014	64.5	67	219	100	0	1	NA	20.8	54.7	24.84	NA		17	30	NA	141.7919046	3	4	3
2177232	2184513	G2FIA1a								LH195/LH185	LH195/LH185	13WJWE:LH185:2595	GTF-28:05:01:832		NA		36	5/17/2014	10/21/2014	62	7/23/2014	7/24/2014	67	68	191.5	83	0	0	NA	23.5	53.8	29.7	NA		17	30	NA	215.6551395	3	3	1
2176412	2174342	G2FIA1a								LH74/PHG35	LH74/PHG35	GTF-01:11	GTF-01:11		NA	Planting error	36	5/17/2014	10/21/2014	66	7/26/2014	7/27/2014	67.5	71	229.5	115	0	6	NA	22.9	50.8	23.63	NA	planting error	17	30	NA	189.7897244	3	4	2
2176413	2174343	G2FIA1a								LH74/PHM49	LH74/PHM49	GTF-01:12	GTF-01:12		NA		36	5/17/2014	10/21/2014	63	7/21/2014	7/22/2014	64.5	66	206	75	0	0	NA	21.1	57.1	22.99	NA		17	30	NA	195.1680664	3	4	6
2176414	2174344	G2FIA1a								LH74/PHN82	LH74/PHN82	GTF-01:13	GTF-01:13		NA		36	5/17/2014	10/21/2014	71	7/20/2014	7/21/2014	64	65	219	103	0	0	NA	20.2	55.9	24.29	NA		17	30	NA	204.2789856	3	2	7
2176409	2174339	G2FIA1a								LH74/Tx205	LH74/Tx205	GTF-01:08	GTF-01:08		NA		36	5/17/2014	10/21/2014	56	7/22/2014	7/22/2014	65.5	66	222.5	111	0	7	NA	18	50.4	21.9	NA		17	30	NA	178.4225051	3	7	1
2176404	2174334	G2FIA1a								LH82/CGR01	LH82/CGR01	GTF-01:03	GTF-01:03		NA		36	5/17/2014	10/21/2014	71	7/18/2014	7/18/2014	61.5	62	200	98	0	4	NA	17.7	57.5	18.46	NA		17	30	NA	155.8808387	3	5	3
2177149	2184430	G2FIA1a								M0001/LH185	M0001/LH185	13WJWE:LH185:2154	GTF-25:01:41:749		NA		36	5/17/2014	10/21/2014	67	7/22/2014	7/23/2014	64.5	67	191.5	84	0	0	NA	18.1	54.7	17.76	NA		17	30	NA	161.4165391	3	8	10
2177120	2184401	G2FIA1a								M0003/LH185	M0003/LH185	13WJWE:LH185:2193	GTF-25:01:12:720		NA		36	5/17/2014	10/21/2014	67	7/23/2014	7/24/2014	66	68	196	86	0	0	NA	23.2	53.7	21.23	NA		17	30	NA	165.2571444	3	1	7
2177116	2184397	G2FIA1a								M0008/LH185	M0008/LH185	13WJWE:LH185:2064	GTF-25:01:08:716		NA		36	5/17/2014	10/21/2014	73	7/22/2014	7/24/2014	65	68	202.5	88	0	0	NA	24.5	50.5	23.94	NA		17	30	NA	191.4120967	3	2	6
2177141	2184422	G2FIA1a								M0012/LH185	M0012/LH185	13WJWE:LH185:2019	GTF-25:01:33:741		NA		36	5/17/2014	10/21/2014	51	7/21/2014	7/24/2014	64.5	68	202	70	0	0	NA	23.5	50.6	17.21	NA		17	30	NA	142.5825951	3	7	8
2177133	2184414	G2FIA1a								M0014/LH185	M0014/LH185	13WJWE:LH185:2022	GTF-25:01:25:733		NA		36	5/17/2014	10/21/2014	63	7/21/2014	7/22/2014	64	66	200	77	0	1	NA	23.4	53.4	20.82	NA		17	30	NA	176.5783366	3	5	10
2177134	2184415	G2FIA1a								M0022/LH185	M0022/LH185	13WJWE:LH185:2217	GTF-25:01:26:734		NA		36	5/17/2014	10/21/2014	63	7/23/2014	7/23/2014	66	67	205	92	0	0	NA	15.1	53.4	20.76	NA		17	30	NA	196.5943093	3	9	7
2177151	2184432	G2FIA1a								M0027/LH185	M0027/LH185	13WJWE:LH185:2016	GTF-25:01:43:751		NA		36	5/17/2014	10/21/2014	62	7/19/2014	7/22/2014	62.5	66	214.5	86	0	0	NA	18.9	54.6	18.26	NA		17	30	NA	161.4073878	3	5	9
2177128	2184409	G2FIA1a								M0028/LH185	M0028/LH185	13WJWE:LH185:2070	GTF-25:01:20:728		NA		36	5/17/2014	10/21/2014	61	7/23/2014	7/24/2014	66	68	207.5	86	0	0	NA	21.2	50.8	16.96	NA		17	30	NA	163.6507462	3	2	1
2177118	2184399	G2FIA1a								M0030/LH185	M0030/LH185	13WJWE:LH185:2136	GTF-25:01:10:718		NA		36	5/17/2014	10/21/2014	67	7/23/2014	7/25/2014	65	69	200	80	0	0	NA	16.7	50.9	19.19	NA		17	30	NA	185.5568062	3	9	5
2177155	2184436	G2FIA1a								M0035/LH185	M0035/LH185	13WJWE:LH185:2025	GTF-25:01:47:755		NA		36	5/17/2014	10/21/2014	71	7/22/2014	7/23/2014	65	67	201.5	83	0	0	NA	15.6	50.5	15.29	NA		17	30	NA	146.2730981	3	4	10
2177154	2184435	G2FIA1a								M0039/LH185	M0039/LH185	13WJWE:LH185:2073	GTF-25:01:46:754		NA		36	5/17/2014	10/21/2014	41	7/20/2014	7/21/2014	63.5	65	199	90	0	0	NA	22	55.1	19.16	NA		17	30	NA	164.3671978	3	7	2
2177129	2184410	G2FIA1a								M0041/LH185	M0041/LH185	13WJWE:LH185:2109	GTF-25:01:21:729		NA		36	5/17/2014	10/21/2014	61	7/20/2014	7/22/2014	64	66	219.5	104	0	1	NA	18.5	52.6	21.31	NA		17	30	NA	188.2462479	3	1	10
2177158	2184439	G2FIA1a								M0042/LH185	M0042/LH185	13WJWE:LH185:2199	GTF-25:01:50:758		NA		36	5/17/2014	10/21/2014	66	7/24/2014	7/25/2014	66.5	69	202.5	91	0	0	NA	21.5	51.4	19.75	NA		17	30	NA	149.9788172	3	9	2
2177156	2184437	G2FIA1a								M0045/LH185	M0045/LH185	13WJWE:LH185:2181	GTF-25:01:48:756		NA		36	5/17/2014	10/21/2014	64	7/21/2014	7/22/2014	65	66	193	77	0	0	NA	27.3	47.9	22.43	NA		17	30	NA	176.5988592	3	2	6
2177131	2184412	G2FIA1a								M0051/LH185	M0051/LH185	13WJWE:LH185:2112	GTF-25:01:23:731		NA		36	5/17/2014	10/21/2014	65	7/22/2014	7/23/2014	65	67	209	86	0	0	NA	16.1	53.5	15.87	NA		17	30	NA	174.4217798	3	7	1
2177111	2184392	G2FIA1a								M0052/LH185	M0052/LH185	13WJWE:LH185:2115	GTF-25:01:03:711		NA		36	5/17/2014	10/21/2014	71	7/20/2014	7/22/2014	64	66	195.5	83	0	0	NA	20.3	51.5	23.54	NA		17	30	NA	191.9943659	3	2	1
2177124	2184405	G2FIA1a								M0058/LH185	M0058/LH185	13WJWE:LH185:2043	GTF-25:01:16:724		NA	Planting error	36	5/17/2014	10/21/2014	67	7/20/2014	7/22/2014	63.5	66	211	90	0	0	NA	23.6	51.4	24.27	NA	planting error	17	30	NA	185.9914098	3	5	1
2177157	2184438	G2FIA1a								M0075/LH185	M0075/LH185	13WJWE:LH185:2079	GTF-25:01:49:757		NA		36	5/17/2014	10/21/2014	67	7/21/2014	7/22/2014	64.5	66	186.5	60	0	0	NA	22.4	54.2	18.79	NA		17	30	NA	158.135406	3	7	1
2177145	2184426	G2FIA1a								M0076/LH185	M0076/LH185	13WJWE:LH185:2118	GTF-25:01:37:745		NA		36	5/17/2014	10/21/2014	61	7/22/2014	7/23/2014	65.5	67	215	104	0	0	NA	19.5	50.9	21.08	NA		17	30	NA	164.9105877	3	1	4
2177142	2184423	G2FIA1a								M0077/LH185	M0077/LH185	13WJWE:LH185:2211	GTF-25:01:34:742		NA		36	5/17/2014	10/21/2014	63	7/24/2014	7/24/2014	66.5	68	212.5	92	1	0	NA	23.1	54.3	21.05	NA		17	30	NA	183.3661352	3	7	1
2177139	2184420	G2FIA1a								M0083/LH185	M0083/LH185	13WJWE:LH185:2121	GTF-25:01:31:739		NA		36	5/17/2014	10/21/2014	66	7/21/2014	7/24/2014	64.5	68	196.5	70	0	0	NA	22.5	54	20.83	NA		17	30	NA	179.995818	3	5	9
2177135	2184416	G2FIA1a								M0085/LH185	M0085/LH185	13WJWE:LH185:2220	GTF-25:01:27:735		NA		36	5/17/2014	10/21/2014	56	7/20/2014	7/22/2014	64	66	207	93	0	0	NA	16	50	16.76	NA		17	30	NA	152.4675809	3	9	10
2177126	2184407	G2FIA1a								M0088/LH185	M0088/LH185	13WJWE:LH185:2244	GTF-25:01:18:726		NA		36	5/17/2014	10/21/2014	64	7/23/2014	7/24/2014	65.5	68	203	85	0	0	NA	22.7	52.3	22.13	NA		17	30	NA	177.6513625	3	1	10
2177137	2184418	G2FIA1a								M0099/LH185	M0099/LH185	13WJWE:LH185:2238	GTF-25:01:29:737		NA		36	5/17/2014	10/21/2014	66	7/23/2014	7/24/2014	66	68	220.5	89	1	3	NA	16.2	52.8	23.72	NA		17	30	NA	195.4146089	3	7	2
2177114	2184395	G2FIA1a								M0101/LH185	M0101/LH185	13WJWE:LH185:2142	GTF-25:01:06:714		NA		36	5/17/2014	10/21/2014	69	7/21/2014	7/22/2014	64.5	66	213	92	0	0	NA	20	53	21.92	NA		17	30	NA	190.2083539	3	6	9
2177130	2184411	G2FIA1a								M0106/LH185	M0106/LH185	13WJWE:LH185:2088	GTF-25:01:22:730		NA		36	5/17/2014	10/21/2014	68	7/22/2014	7/23/2014	65	67	211.5	83	0	0	NA	22.3	52.4	20.87	NA		17	30	NA	185.1172749	3	5	7
2177152	2184433	G2FIA1a								M0114/LH185	M0114/LH185	13WJWE:LH185:2205	GTF-25:01:44:752		NA		36	5/17/2014	10/21/2014	65	7/20/2014	7/22/2014	63.5	66	190.5	87	0	0	NA	17.3	51.5	20.49	NA		17	30	NA	184.2785538	3	2	2
2177123	2184404	G2FIA1a								M0118/LH185	M0118/LH185	13WJWE:LH185:2124	GTF-25:01:15:723		NA		36	5/17/2014	10/21/2014	69	7/21/2014	7/23/2014	64.5	67	197	73	0	0	NA	25	52.3	23.65	NA		17	30	NA	188.522681	3	5	7
2177113	2184394	G2FIA1a								M0143/LH185	M0143/LH185	13WJWE:LH185:2229	GTF-25:01:05:713		NA		36	5/17/2014	10/21/2014	69	7/21/2014	7/24/2014	65	68	208.5	92	0	0	NA	26.2	51.2	20.98	NA		17	30	NA	151.3062372	3	8	9
2177119	2184400	G2FIA1a								M0151/LH185	M0151/LH185	13WJWE:LH185:2157	GTF-25:01:11:719		NA		36	5/17/2014	10/21/2014	63	7/21/2014	7/23/2014	64.5	67	204.5	85	0	0	NA	22.3	52.6	18.85	NA		17	30	NA	146.0029464	3	3	6
2177115	2184396	G2FIA1a								M0154/LH185	M0154/LH185	13WJWE:LH185:2091	GTF-25:01:07:715		NA		36	5/17/2014	10/21/2014	62	7/19/2014	7/21/2014	63	65	200.5	91	0	1	NA	17.7	52.3	18.94	NA		17	30	NA	166.2915076	3	2	3
2177122	2184403	G2FIA1a								M0159/LH185	M0159/LH185	13WJWE:LH185:2187	GTF-25:01:14:722		NA		36	5/17/2014		NA			64	NA	208	NA	NA	NA	NA	NA	NA	NA	NA		17	30	NA	189.2831561	3	1	1
2177148	2184429	G2FIA1a								M0163/LH185	M0163/LH185	13WJWE:LH185:2241	GTF-25:01:40:748		NA		36	5/17/2014	10/21/2014	59	7/24/2014	7/25/2014	65.5	69	188.5	80	0	0	NA	22.3	52.6	23.38	NA		17	30	NA	185.257143	3	7	7
2177140	2184421	G2FIA1a								M0172/LH185	M0172/LH185	13WJWE:LH185:2214	GTF-25:01:32:740		NA		36	5/17/2014	10/21/2014	52	7/21/2014	7/23/2014	64	67	196.5	88	0	0	NA	18.7	53.5	17.9	NA		17	30	NA	145.7448159	3	10	7
2177110	2184391	G2FIA1a								M0186/LH185	M0186/LH185	13WJWE:LH185:2052	GTF-25:01:02:710		NA		36	5/17/2014	10/21/2014	66	7/21/2014	7/23/2014	64	67	210.5	99	0	3	NA	17.5	54.5	18.97	NA		17	30	NA	178.2268089	3	4	6
2177132	2184413	G2FIA1a								M0266/LH185	M0266/LH185	13WJWE:LH185:2055	GTF-25:01:24:732		NA		36	5/17/2014	10/21/2014	63	7/24/2014	7/26/2014	66	70	207	99	0	0	NA	20.1	52.1	14.65	NA		17	30	NA	136.8682015	3	10	10
2177150	2184431	G2FIA1a								M0272/LH185	M0272/LH185	13WJWE:LH185:2097	GTF-25:01:42:750		NA		36	5/17/2014	10/21/2014	60	7/23/2014	7/26/2014	67	70	193	78	0	0	NA	17.2	51.6	17.48	NA		17	30	NA	156.7458223	3	1	4
2177112	2184393	G2FIA1a								M0287/LH185	M0287/LH185	13WJWE:LH185:2232	GTF-25:01:04:712		NA		36	5/17/2014	10/21/2014	63	7/22/2014	7/23/2014	65.5	67	205.5	90	0	1	NA	20.1	52.9	21.21	NA		17	30	NA	156.7831854	3	6	1
2177127	2184408	G2FIA1a								M0296/LH185	M0296/LH185	13WJWE:LH185:2130	GTF-25:01:19:727		NA		36	5/17/2014	10/21/2014	61	7/22/2014	7/23/2014	65	67	204	77	0	0	NA	15.9	51.2	20.91	NA		17	30	NA	163.9264211	3	5	7
2177143	2184424	G2FIA1a								M0297/LH185	M0297/LH185	13WJWE:LH185:2175	GTF-25:01:35:743		NA		36	5/17/2014	10/21/2014	62	7/21/2014	7/22/2014	64.5	66	205	87	0	0	NA	18.3	51	20.83	NA		17	30	NA	175.7513659	3	9	10
2177125	2184406	G2FIA1a								M0311/LH185	M0311/LH185	13WJWE:LH185:2163	GTF-25:01:17:725		NA		36	5/17/2014	10/21/2014	67	7/21/2014	7/24/2014	64.5	68	201.5	99	0	0	NA	21.7	53.9	21.54	NA		17	30	NA	178.0252646	3	10	8
2177138	2184419	G2FIA1a								M0317/LH185	M0317/LH185	13WJWE:LH185:2226	GTF-25:01:30:738		NA		36	5/17/2014	10/21/2014	56	7/22/2014	7/22/2014	65	66	214	70	0	0	NA	24.4	54.9	26.7	NA		17	30	NA	203.8220723	3	7	4
2177109	2184390	G2FIA1a								M0323/LH185	M0323/LH185	13WJWE:LH185:2037	GTF-25:01:01:709		NA		36	5/17/2014	10/21/2014	67	7/23/2014	7/25/2014	65.5	69	207.5	95	0	1	NA	22.4	53.2	19.85	NA		17	30	NA	177.2234193	3	5	6
2177121	2184402	G2FIA1a								M0325/LH185	M0325/LH185	13WJWE:LH185:2190	GTF-25:01:13:721		NA		36	5/17/2014	10/21/2014	67	7/20/2014	7/22/2014	64.5	66	213.5	88	0	1	NA	15.6	52.7	23.28	NA		17	30	NA	183.4380457	3	6	5
2177136	2184417	G2FIA1a								M0346/LH185	M0346/LH185	13WJWE:LH185:2061	GTF-25:01:28:736		NA		36	5/17/2014	10/21/2014	70	7/20/2014	7/23/2014	63.5	67	211	98	0	0	NA	20.3	49.7	21.17	NA		17	30	NA	190.5777075	3	6	5
2177146	2184427	G2FIA1a								M0352/LH185	M0352/LH185	13WJWE:LH185:2034	GTF-25:01:38:746		NA		36	5/17/2014	10/21/2014	68	7/18/2014	7/18/2014	62	62	181.5	60	0	0	NA	21.4	54.1	25.39	NA		17	30	NA	200.1449984	3	10	4
2177153	2184434	G2FIA1a								M0355/LH185	M0355/LH185	13WJWE:LH185:2013	GTF-25:01:45:753		NA		36	5/17/2014	10/21/2014	61	7/22/2014	7/23/2014	64.5	67	204	93	0	0	NA	21.1	52.8	19.51	NA		17	30	NA	182.4050362	3	1	10
2177147	2184428	G2FIA1a								M0369/LH185	M0369/LH185	13WJWE:LH185:2169	GTF-25:01:39:747		NA		36	5/17/2014	10/21/2014	56	7/21/2014	7/22/2014	64	66	205.5	88	0	0	NA	20.6	52.9	20.34	NA		17	30	NA	150.0869536	3	2	3
2177144	2184425	G2FIA1a								M0378/LH185	M0378/LH185	13WJWE:LH185:2046	GTF-25:01:36:744		NA		36	5/17/2014	10/21/2014	68	7/21/2014	7/23/2014	64.33333333	67	213	85	0	0	NA	19.2	53.2	20.75	NA		17	30	NA	157.8918778	3	5	9
2177258	2184539	G2FIA1a								Mo44_LH145_0127/LH185	Mo44_LH145_0127/LH185	13WJWE:LH185:2313	GTF-29:08:13:858		NA		36	5/17/2014	10/21/2014	67	7/16/2014	7/16/2014	60	60	204	86	0	2	NA	17.7	54.2	21.35	NA		17	30	NA	190.2926105	3	9	5
2177249	2184530	G2FIA1a								Mo44_LH145_0138/LH185	Mo44_LH145_0138/LH185	13WJWE:LH185:2316	GTF-29:08:04:849		NA		36	5/17/2014	10/21/2014	64	7/19/2014	7/21/2014	64	65	204	65	0	1	NA	20.1	54.7	19.66	NA		17	30	NA	158.766464	3	10	7
2177254	2184535	G2FIA1a								Mo44_PHG47_0072/LH185	Mo44_PHG47_0072/LH185	13WJWE:LH185:2328	GTF-29:08:09:854		NA		36	5/17/2014	10/21/2014	63	7/18/2014	7/20/2014	63	64	225	79	0	0	NA	17.7	53.2	22.74	NA		17	30	NA	202.8949251	3	5	1
2177276	2184557	G2FIA1a								Mo44_PHW65_0025/LH185	Mo44_PHW65_0025/LH185	13WJWE:LH185:2340	GTF-29:08:31:876		NA		36	5/17/2014	10/21/2014	66	7/21/2014	7/23/2014	65.5	67	207.5	83	0	0	NA	18.4	51.8	20.82	NA		17	30	NA	167.8083967	3	4	8
2177300	2184581	G2FIA1a								Mo44_PHW65_0126/LH185	Mo44_PHW65_0126/LH185	13WJWE:LH185:2349	GTF-29:08:55:900		NA		36	5/17/2014	10/21/2014	69	7/21/2014	7/22/2014	65.5	66	219	80	0	0	NA	23.5	54.8	23.21	NA		17	30	NA	167.4118601	3	6	4
2177277	2184558	G2FIA1a								Mo44_PHW65_0193/LH185	Mo44_PHW65_0193/LH185	13WJWE:LH185:2355	GTF-29:08:32:877		NA		36	5/17/2014	10/21/2014	60	7/19/2014	7/21/2014	63.5	65	215	78	0	0	NA	21.6	53.8	18.17	NA		17	30	NA	171.3611976	3	1	5
2177285	2184566	G2FIA1a								MoG_LH123Ht-014-1-1-1-1-B/LH185	MoG_LH123Ht-014-1-1-1-1-B/LH185	13WJWE:LH185:2358	GTF-29:08:40:885		NA		36	5/17/2014	10/21/2014	73	7/23/2014	7/25/2014	66.5	69	230	85	1	2	NA	23.4	53.5	22.14	NA		17	30	NA	163.2408347	3	1	6
2177292	2184573	G2FIA1a								MoG_LH123Ht-031-1-1-1-1-B/LH185	MoG_LH123Ht-031-1-1-1-1-B/LH185	13WJWE:LH185:2361	GTF-29:08:47:892		NA		36	5/17/2014	10/21/2014	73	7/21/2014	7/22/2014	65	66	225	87	0	2	NA	21.4	54.1	22.77	NA		17	30	NA	187.499256	3	9	1
2177294	2184575	G2FIA1a								MoG_LH123Ht-045-1-1-1-1-B/LH185	MoG_LH123Ht-045-1-1-1-1-B/LH185	13WJWE:LH185:2364	GTF-29:08:49:894		NA		36	5/17/2014	10/21/2014	66	7/23/2014	7/25/2014	66.5	69	212	90	1	0	NA	22.6	53.7	21.26	NA		17	30	NA	168.1574983	3	1	7
2177287	2184568	G2FIA1a								MoG_LH123Ht-074-1-1-1-1-B/LH185	MoG_LH123Ht-074-1-1-1-1-B/LH185	13WJWE:LH185:2367	GTF-29:08:42:887		NA		36	5/17/2014	10/21/2014	65	7/23/2014	7/26/2014	66.5	70	226	98	0	1	NA	22.8	52.5	21.84	NA		17	30	NA	187.3616622	3	3	4
2177256	2184537	G2FIA1a								MoG_LH123Ht-199-1-1-1-1-B/LH185	MoG_LH123Ht-199-1-1-1-1-B/LH185	13WJWE:LH185:2370	GTF-29:08:11:856		NA		36	5/17/2014	10/21/2014	73	7/22/2014	7/22/2014	66	66	231	130	1	2	NA	23.8	53.6	24.19	NA		17	30	NA	190.1655397	3	8	2
2177257	2184538	G2FIA1a								MoG_LH123Ht-200-1-1-1-1-B/LH185	MoG_LH123Ht-200-1-1-1-1-B/LH185	13WJWE:LH185:2373	GTF-29:08:12:857		NA		36	5/17/2014	10/21/2014	75	7/24/2014	7/26/2014	67	70	220	105	0	2	NA	21.6	51.7	21.07	NA		17	30	NA	171.1140594	3	6	2
2177295	2184576	G2FIA1a								MoG_LH145_0006/LH185	MoG_LH145_0006/LH185	13WJWE:LH185:2376	GTF-29:08:50:895		NA		36	5/17/2014	10/21/2014	65	7/20/2014	7/20/2014	64	64	215	96	0	5	NA	21.2	54.1	18.88	NA		17	30	NA	161.1210995	3	7	7
2177305	2184586	G2FIA1a								MoG_LH145_0057/LH185	MoG_LH145_0057/LH185	13WJWE:LH185:2382	GTF-29:08:60:905		NA		36	5/17/2014	10/21/2014	74	7/20/2014	7/22/2014	64	66	220	91	0	1	NA	20.9	54.2	21.32	NA		17	30	NA	182.6366335	3	3	1
2177248	2184529	G2FIA1a								MoG_LH145_0162/LH185	MoG_LH145_0162/LH185	13WJWE:LH185:2388	GTF-29:08:03:848		NA		36	5/17/2014	10/21/2014	63	7/19/2014	7/20/2014	63.5	64	206.5	84	0	1	NA	19.4	52.8	20.54	NA		17	30	NA	153.6417581	3	4	8
2177272	2184553	G2FIA1a								MoG_LH145_0173/LH185	MoG_LH145_0173/LH185	13WJWE:LH185:2391	GTF-29:08:27:872		NA		36	5/17/2014	10/21/2014	59	7/22/2014	7/23/2014	67	67	198.5	95	0	1	NA	21.8	52.4	17.42	NA		17	30	NA	125.8487843	3	1	9
2177252	2184533	G2FIA1a								MoG_LH145_0175/LH185	MoG_LH145_0175/LH185	13WJWE:LH185:2394	GTF-29:08:07:852		NA		36	5/17/2014	10/21/2014	72	7/21/2014	7/22/2014	65.33333333	66	218	102	0	7	NA	22	52.6	21.12	NA		17	30	NA	165.5330539	3	6	3
2177278	2184559	G2FIA1a								MoG_Mo45-030-1-1-1-1-B/LH185	MoG_Mo45-030-1-1-1-1-B/LH185	13WJWE:LH185:2397	GTF-29:08:33:878		NA		36	5/17/2014	10/21/2014	65	7/22/2014	7/23/2014	66.5	67	204.5	104	0	0	NA	25.3	51.9	24.54	NA		17	30	NA	155.7509882	3	8	8
2177263	2184544	G2FIA1a								MoG_Mo45-074-1-1-1-1-B/LH185	MoG_Mo45-074-1-1-1-1-B/LH185	13WJWE:LH185:2403	GTF-29:08:18:863		NA		36	5/17/2014	10/21/2014	66	7/23/2014	7/25/2014	67	69	222.5	92	2	3	NA	23	51.6	19.61	NA		17	30	NA	154.7808463	3	2	9
2177275	2184556	G2FIA1a								MoG_Mo45-078-1-1-1-1-B/LH185	MoG_Mo45-078-1-1-1-1-B/LH185	13WJWE:LH185:2406	GTF-29:08:30:875		NA		36	5/17/2014	10/21/2014	71	7/20/2014	7/22/2014	64	66	226	93	1	1	NA	20.6	52.4	20.78	NA		17	30	NA	178.6858881	3	7	9
2177283	2184564	G2FIA1a								MoG_Mo45-085-1-1-1-1-B/LH185	MoG_Mo45-085-1-1-1-1-B/LH185	13WJWE:LH185:2409	GTF-29:08:38:883		NA		36	5/17/2014	10/21/2014	73	7/21/2014	7/24/2014	65.5	68	225	114	0	16	NA	15.5	52.6	23	NA		17	30	NA	185.6067861	3	6	5
2177273	2184554	G2FIA1a								MoG_Mo45-128-1-1-1-1-B/LH185	MoG_Mo45-128-1-1-1-1-B/LH185	13WJWE:LH185:2412	GTF-29:08:28:873		NA		36	5/17/2014	10/21/2014	65	7/23/2014	7/26/2014	66.5	70	219.5	95	0	3	NA	23.7	52	22.77	NA		17	30	NA	186.8805982	3	4	9
2177297	2184578	G2FIA1a								MoG_NC230-010-1-1-1-1-B/LH185	MoG_NC230-010-1-1-1-1-B/LH185	13WJWE:LH185:2418	GTF-29:08:52:897		NA		36	5/17/2014	10/21/2014	68	7/22/2014	7/24/2014	66	68	233	115	0	8	NA	26	50	22.53	NA		17	30	NA	180.5581602	3	5	2
2177288	2184569	G2FIA1a								MoG_NC230-183-1-1-1-1-B/LH185	MoG_NC230-183-1-1-1-1-B/LH185	13WJWE:LH185:2424	GTF-29:08:43:888		NA		36	5/17/2014	10/21/2014	58	7/21/2014	7/26/2014	66.5	70	184.5	84	1	0	NA	15	52.8	18.15	NA		17	30	NA	133.4802857	3	2	2
2177261	2184542	G2FIA1a								MoG_Oh43_0071/LH185	MoG_Oh43_0071/LH185	13WJWE:LH185:2427	GTF-29:08:16:861		NA		36	5/17/2014	10/21/2014	62	7/21/2014	7/23/2014	64.66666667	67	214	91	1	5	NA	24.3	51.5	18.04	NA		17	30	NA	146.4548237	3	6	8
2177280	2184561	G2FIA1a								MoG_Oh43_0170/LH185	MoG_Oh43_0170/LH185	13WJWE:LH185:2430	GTF-29:08:35:880		NA		36	5/17/2014	10/21/2014	67	7/18/2014	7/21/2014	63	65	206	77	0	0	NA	20.5	53.8	21.5	NA		17	30	NA	173.3535732	3	2	8
2177260	2184541	G2FIA1a								MoG_Oh43_0367/LH185	MoG_Oh43_0367/LH185	13WJWE:LH185:2433	GTF-29:08:15:860		NA		36	5/17/2014	10/21/2014	72	7/20/2014	7/22/2014	64.33333333	66	202.3333333	81	0	2	NA	24.9	50.8	20.34	NA		17	30	NA	155.0525322	3	9	7
2177299	2184580	G2FIA1a								MoG_Oh43_0416/LH185	MoG_Oh43_0416/LH185	13WJWE:LH185:2436	GTF-29:08:54:899		NA		36	5/17/2014	10/21/2014	70	7/22/2014	7/22/2014	65	66	213	85	0	0	NA	21.5	50.8	20.72	NA		17	30	NA	176.909244	3	1	5
2177290	2184571	G2FIA1a								MoG_Oh43_0439/LH185	MoG_Oh43_0439/LH185	13WJWE:LH185:2439	GTF-29:08:45:890		NA		36	5/17/2014	10/21/2014	64	7/20/2014	7/22/2014	64.5	66	229	93	0	3	NA	18	52.8	19.42	NA		17	30	NA	171.6576118	3	10	8
2177296	2184577	G2FIA1a								MoG_PHG83-014-1-1-1-1-B/LH185	MoG_PHG83-014-1-1-1-1-B/LH185	13WJWE:LH185:2442	GTF-29:08:51:896		NA		36	5/17/2014	10/21/2014	63	7/21/2014	7/22/2014	65.5	66	182.5	80	1	0	NA	21.2	53.2	21.04	NA		17	30	NA	159.559862	3	9	7
2177268	2184549	G2FIA1a								MoG_PHG83-090-1-1-1-1-B/LH185	MoG_PHG83-090-1-1-1-1-B/LH185	13WJWE:LH185:2445	GTF-29:08:23:868		NA		36	5/17/2014	10/21/2014	72	7/23/2014	7/26/2014	67	70	222	92	0	1	NA	23	51.3	26.86	NA		17	30	NA	221.6463452	3	9	2
2177304	2184585	G2FIA1a								MoG_PHG83-211-1-1-1-1-B/LH185	MoG_PHG83-211-1-1-1-1-B/LH185	13WJWE:LH185:2448	GTF-29:08:59:904	Yes	NA	Filler	36	5/17/2014	10/21/2014	25	7/22/2014	7/23/2014	66	67	214	99	0	0	NA	23.1	52.7	18.37	NA	Jabbed for short seed	17	30	NA	152.9888237	3	9	4
2177270	2184551	G2FIA1a								MoG_PHG83-224-1-1-1-1-B/LH185	MoG_PHG83-224-1-1-1-1-B/LH185	13WJWE:LH185:2454	GTF-29:08:25:870		NA		36	5/17/2014	10/21/2014	65	7/21/2014	7/22/2014	64.5	66	225.5	115	0	2	NA	14.7	50.8	22.35	NA		17	30	NA	172.4989321	3	7	3
2177233	2184514	G2FIA1a								PB80/LH185	PB80/LH185	13WJWE:LH185:2589	GTF-28:05:02:833		NA		36	5/17/2014	10/21/2014	65	7/22/2014	7/23/2014	66.5	67	188.5	77	0	0	NA	18.8	51.8	23.54	NA		17	30	NA	145.9373714	3	7	5
2176415	2174345	G2FIA1a								PHG39/PHG35	PHG39/PHG35	GTF-01:14	GTF-01:14		NA		36	5/17/2014	10/21/2014	64	7/25/2014	7/25/2014	70.5	69	209	127	0	1	NA	16.7	53.7	22.04	NA		17	30	NA	142.9385737	3	7	3
2176416	2174346	G2FIA1a								PHG39/PHM49	PHG39/PHM49	GTF-01:15	GTF-01:15		NA		36	5/17/2014	10/21/2014	71	7/23/2014	7/26/2014	67	70	206	115	2	0	NA	23.5	54.1	23.5	NA		17	30	NA	177.8374743	3	9	5
2176417	2174347	G2FIA1a								PHG39/PHN82	PHG39/PHN82	GTF-01:16	GTF-01:16		NA		36	5/17/2014	10/21/2014	67	7/23/2014	7/25/2014	67.5	69	215	98	0	0	NA	22.5	55	24.48	NA		17	30	NA	175.3552084	3	5	3
2176418	2184617	G2FIA1a								PHG39/Tx205	PHG39/Tx205	GTF-01:17	GTF-01:17		NA		36	5/17/2014	10/21/2014	63	7/23/2014	7/26/2014	67	70	223	105	0	3	NA	23.4	51.6	25.91	NA		17	30	NA	214.9415578	3	4	4
2177302	2184583	G2FIA1a								PHN11_LH145_0002/LH185	PHN11_LH145_0002/LH185	13WJWE:LH185:2457	GTF-29:08:57:902		NA		36	5/17/2014	10/21/2014	57	7/18/2014	7/18/2014	62	62	187	75	0	0	NA	16.9	54.3	19.48	NA		17	30	NA	175.3130259	3	1	9
2177251	2184532	G2FIA1a								PHN11_LH145_0003/LH185	PHN11_LH145_0003/LH185	13WJWE:LH185:2460	GTF-29:08:06:851		NA		36	5/17/2014	10/21/2014	63	7/18/2014	7/18/2014	62.33333333	62	196.3333333	69	0	0	NA	16.6	53	16.09	NA		17	30	NA	143.7638116	3	6	2
2177282	2184563	G2FIA1a								PHN11_LH145_0028/LH185	PHN11_LH145_0028/LH185	13WJWE:LH185:2466	GTF-29:08:37:882		NA		36	5/17/2014	10/21/2014	58	7/18/2014	7/19/2014	63	63	193.5	80	0	0	NA	19.4	55.8	16.89	NA		17	30	NA	128.8852158	3	4	5
2177298	2184579	G2FIA1a								PHN11_LH145_0062/LH185	PHN11_LH145_0062/LH185	13WJWE:LH185:2475	GTF-29:08:53:898		NA		36	5/17/2014	10/21/2014	73	7/18/2014	7/18/2014	62	62	196	70	0	0	NA	18.3	57	22.7	NA		17	30	NA	171.3019581	3	6	5
2177253	2184534	G2FIA1a								PHN11_LH145_0085/LH185	PHN11_LH145_0085/LH185	13WJWE:LH185:2478	GTF-29:08:08:853		NA		36	5/17/2014	10/21/2014	58	7/18/2014	7/20/2014	63	64	203	84	0	0	NA	17.3	53.6	20.43	NA		17	30	NA	180.3187113	3	9	8
2177274	2184555	G2FIA1a								PHN11_Oh43_0001/LH185	PHN11_Oh43_0001/LH185	13WJWE:LH185:2481	GTF-29:08:29:874		NA		36	5/17/2014	10/21/2014	64	7/18/2014	7/21/2014	63	65	248	60	0	0	NA	22.1	51.6	16.45	NA		17	30	NA	135.2244402	3	3	9
2177266	2184547	G2FIA1a								PHN11_Oh43_0075/LH185	PHN11_Oh43_0075/LH185	13WJWE:LH185:2487	GTF-29:08:21:866		NA		36	5/17/2014	10/21/2014	68	7/18/2014	7/20/2014	63.5	64	218.5	90	0	0	NA	17.7	53.9	21.17	NA		17	30	NA	171.1801217	3	6	6
2177262	2184543	G2FIA1a								PHN11_Oh43_0088/LH185	PHN11_Oh43_0088/LH185	13WJWE:LH185:2490	GTF-29:08:17:862		NA		36	5/17/2014	10/21/2014	68	7/18/2014	7/21/2014	63	65	200	80	0	1	NA	24.5	51	22.74	NA		17	30	NA	178.8389145	3	10	9
2177255	2184536	G2FIA1a								PHN11_Oh43_0142/LH185	PHN11_Oh43_0142/LH185	13WJWE:LH185:2493	GTF-29:08:10:855		NA		36	5/17/2014	10/21/2014	66	7/18/2014	7/20/2014	63	64	173	67	0	0	NA	22.1	53.7	21.3	NA		17	30	NA	177.721811	3	10	7
2177271	2184552	G2FIA1a								PHN11_PHG47_0251/LH185	PHN11_PHG47_0251/LH185	13WJWE:LH185:2508	GTF-29:08:26:871		NA		36	5/17/2014	10/21/2014	59	7/18/2014	7/20/2014	63	64	189	87	0	0	NA	14.7	52.3	18.54	NA		17	30	NA	149.2493155	3	2	3
2177291	2184572	G2FIA1a								PHN11_PHG47_0388/LH185	PHN11_PHG47_0388/LH185	13WJWE:LH185:2517	GTF-29:08:46:891		NA		36	5/17/2014	10/21/2014	67	7/18/2014	7/21/2014	64	65	189	85	0	0	NA	20.4	53	21.33	NA		17	30	NA	169.7059566	3	9	6
2177269	2184550	G2FIA1a								PHN11_PHW65_0275/LH185	PHN11_PHW65_0275/LH185	13WJWE:LH185:2526	GTF-29:08:24:869		NA		36	5/17/2014	10/21/2014	62	7/21/2014	7/22/2014	64.5	66	197	83	0	0	NA	22.7	52.1	24.27	NA		17	30	NA	187.7586319	3	4	5
2177293	2184574	G2FIA1a								PHN11_PHW65_0328/LH185	PHN11_PHW65_0328/LH185	13WJWE:LH185:2535	GTF-29:08:48:893		NA		36	5/17/2014	10/21/2014	66	7/21/2014	7/23/2014	65	67	226	80	0	1	NA	22.9	52.7	26.7	NA		17	30	NA	222.9409507	3	8	3
2177301	2184582	G2FIA1a								PHN11_PHW65_0359/LH185	PHN11_PHW65_0359/LH185	13WJWE:LH185:2538	GTF-29:08:56:901		NA		36	5/17/2014	10/21/2014	69	7/21/2014	7/21/2014	66	65	191	91	0	1	NA	23.5	52	24.24	NA		17	30	NA	165.9936855	3	5	5
2176419	2174349	G2FIA1a								PHW52/PHG35	PHW52/PHG35	GTF-01:18	GTF-01:18		NA		36	5/17/2014	10/21/2014	65	7/25/2014	7/25/2014	67.5	69	198	89	0	0	NA	20.2	54.2	19.62	NA		17	30	NA	141.9799115	3	2	7
2176420	2174350	G2FIA1a								PHW52/PHM49	PHW52/PHM49	GTF-01:19	GTF-01:19		NA		36	5/17/2014	10/21/2014	68	7/25/2014	7/26/2014	67	70	218	99	0	0	NA	23.6	54.3	24.52	NA		17	30	NA	192.3580879	3	8	6
2176421	2174351	G2FIA1a								PHW52/PHN82	PHW52/PHN82	GTF-01:20	GTF-01:20		NA		36	5/17/2014	10/21/2014	71	7/22/2014	7/25/2014	65.5	69	209.5	97	0	0	NA	23.2	53.8	22.6	NA		17	30	NA	182.4619473	3	8	6
2176422	2174352	G2FIA1a								PHW52/Tx205	PHW52/Tx205	GTF-01:21	GTF-01:21		NA		36	5/17/2014	10/21/2014	71	7/24/2014	7/25/2014	69.5	69	212	105	0	1	NA	22.3	50.3	25.17	NA		17	30	NA	168.8518028	3	7	1
2177289	2184570	G2FIA1a								PHW65_MoG_0012/LH185	PHW65_MoG_0012/LH185	13WJWE:LH185:2541	GTF-29:08:44:889		NA		36	5/17/2014	10/21/2014	66	7/22/2014	7/22/2014	66	66	208.5	86	0	0	NA	16.9	53.7	25.14	NA		17	30	NA	198.1209454	3	2	6
2177259	2184540	G2FIA1a								PHW65_MoG_0137/LH185	PHW65_MoG_0137/LH185	13WJWE:LH185:2544	GTF-29:08:14:859		NA		36	5/17/2014	10/21/2014	65	7/21/2014	7/22/2014	65	66	208.6666667	68	0	0	NA	19.2	51.3	23.6	NA		17	30	NA	191.8200949	3	8	6
2177284	2184565	G2FIA1a								PHW65_MoG_0176/LH185	PHW65_MoG_0176/LH185	13WJWE:LH185:2547	GTF-29:08:39:884		NA		36	5/17/2014	10/21/2014	65	7/20/2014	7/22/2014	64	66	209.5	93	0	2	NA	21	53.4	20.35	NA		17	30	NA	181.965505	3	1	10
2177279	2184560	G2FIA1a								PHW65_MoG_0271/LH185	PHW65_MoG_0271/LH185	13WJWE:LH185:2550	GTF-29:08:34:879		NA		36	5/17/2014	10/21/2014	62	7/22/2014	7/23/2014	66	67	220.5	93	0	0	NA	22.9	50.1	19	NA		17	30	NA	174.3922683	3	3	6
2177265	2184546	G2FIA1a								PHW65_MoG_0293/LH185	PHW65_MoG_0293/LH185	13WJWE:LH185:2553	GTF-29:08:20:865		NA		36	5/17/2014	10/21/2014	68	7/21/2014	7/23/2014	65	67	214	100	0	1	NA	19.2	51	21.97	NA		17	30	NA	192.2496807	3	5	9
2177238	2184519	G2FIA1a								Tx204/LH185	Tx204/LH185	13WJWE:LH185:2583	GTF-28:07:01:838		NA		36	5/17/2014	10/21/2014	64	7/22/2014	7/23/2014	66	67	203.5	113	0	0	NA	21.7	50.4	25.21	NA		17	30	NA	179.6640442	3	5	7
2177240	2184521	G2FIA1a								Tx740/LH185	Tx740-B5/LH185	13WJWE:LH185:2568	GTF-28:07:03:840		NA		36	5/17/2014	10/21/2014	74	7/31/2014	8/4/2014	74	79	213	118	0	0	NA	22.8	54.5	26.45	NA		17	30	NA	186.846105	3	7	8
2177242	2184523	G2FIA1a								Tx772/LH185	Tx772-B8/LH185	13WJWE:LH185:2571	GTF-28:07:05:842		NA		36	5/17/2014	10/21/2014	72	7/24/2014	7/25/2014	67.5	69	190.5	91	0	0	NA	26.4	52.3	25.09	NA		17	30	NA	172.6265624	3	8	9
2177237	2184518	G2FIA1a								W10004_0032/LH185	W10004_0032/LH185	13WJWE:LH185:2601	GTF-28:05:06:837		NA		36	5/17/2014	10/21/2014	33	7/18/2014	7/18/2014	63	62	171.5	70	0	0	NA	21	54.6	16.69	NA		17	30	NA	126.1288453	3	9	8
2177235	2184516	G2FIA1a								W10004_0076/LH185	W10004_0076/LH185	13WJWE:LH185:2604	GTF-28:05:04:835		NA		36	5/17/2014	10/21/2014	56	7/20/2014	7/21/2014	65	65	171.5	90	1	0	NA	20.9	53	20.76	NA		17	30	NA	138.0054487	3	2	6
2177225	2184506	G2FIA1a								W10005_0029/LH185	W10005_0029/LH185	13WJWE:LH185:2616	GTF-28:04:04:825		NA		36	5/17/2014	10/21/2014	75	7/18/2014	7/21/2014	62	65	203	89	0	0	NA	21.2	51.5	18.78	NA		17	30	NA	160.2677038	3	1	6
2177223	2184504	G2FIA1a								W10005_0037/LH185	W10005_0037/LH185	13WJWE:LH185:2619	GTF-28:04:02:823		NA		36	5/17/2014	10/21/2014	48	7/19/2014	7/22/2014	63.66666667	66	179.6666667	91	0	0	NA	20.3	54.9	19.39	NA		17	30	NA	150.8815068	3	8	5
2177222	2184503	G2FIA1a								W10005_0107/LH185	W10005_0107/LH185	13WJWE:LH185:2622	GTF-28:04:01:822		NA		36	5/17/2014	10/21/2014	56	7/20/2014	7/23/2014	64	67	170	91	0	0	NA	20.3	50.9	17.84	NA		17	30	NA	144.5952226	3	1	4
2177228	2184509	G2FIA1a								W10005_0147/LH185	W10005_0147/LH185	13WJWE:LH185:2625	GTF-28:04:07:828		NA		36	5/17/2014	10/21/2014	54	7/20/2014	7/21/2014	64	65	184	85	0	0	NA	18.2	52	16.7	NA		17	30	NA	147.9428512	3	6	8
2177226	2184507	G2FIA1a								W10005_0220/LH185	W10005_0220/LH185	13WJWE:LH185:2628	GTF-28:04:05:826		NA		36	5/17/2014	10/21/2014	63	7/20/2014	7/21/2014	64	65	195	95	0	1	NA	21.1	54.7	21.13	NA		17	30	NA	180.5513374	3	2	2
2176437	2174366	G2FIA1a								Wf9/C103	Wf9/C103	GTF-01:36	GTF-01:36		NA		36	5/17/2014	10/21/2014	71	7/22/2014	8/1/2014	67.5	76	214.5	122	1	2	NA	12.4	53.6	10.61	NA		17	30	NA	91.62415295	3	5	5
2176438	2174367	G2FIA1a								Wf9/H95	Wf9/H95	GTF-01:37	GTF-01:37		NA		36	5/17/2014	10/21/2014	70	7/22/2014	7/25/2014	66	69	220.5	84	0	1	NA	19.5	52.7	21.39	NA		17	30	NA	156.0549292	3	3	1
2176439	2174368	G2FIA1a								Wf9/MO17	Wf9/MO17	GTF-01:38	GTF-01:38		NA		36	5/17/2014	10/21/2014	64	7/23/2014	7/25/2014	66	69	208.5	125	0	16	NA	16.2	48.7	13.41	NA		17	30	NA	111.0351136	3	2	2
2176440	2174369	G2FIA1a								Wf9/OH43	Wf9/OH43	GTF-01:39	GTF-01:39		NA		36	5/17/2014	10/21/2014	72	7/18/2014	7/22/2014	62	66	218.5	102	0	6	NA	22.6	49.5	19.27	NA		17	30	NA	156.5880307	3	9	8
2177175	2184456	G2FIA1a								Z022E0003/LH185	Z022E0003/LH185	13WJWE:LH185:2868	GTF-26:02:16:775		NA		36	5/17/2014	10/21/2014	73	7/21/2014	7/22/2014	64.5	66	201.5	75	0	0	NA	17.7	47.3	23.36	NA		17	30	NA	208.2077462	3	4	6
2177161	2184442	G2FIA1a								Z022E0005/LH185	Z022E0005/LH185	13WJWE:LH185:2835	GTF-26:02:02:761		NA		36	5/17/2014	10/21/2014	66	7/22/2014	7/23/2014	65	67	218.5	111	0	0	NA	20.5	49.8	22.33	NA		17	30	NA	169.7108842	3	7	10
2177184	2184465	G2FIA1a								Z022E0006/LH185	Z022E0006/LH185	13WJWE:LH185:2781	GTF-26:02:25:784		NA		36	5/17/2014	10/21/2014	73	7/19/2014	7/20/2014	63.5	64	202.5	73	0	1	NA	21.7	51.6	19.66	NA		17	30	NA	166.713007	3	3	8
2177179	2184460	G2FIA1a								Z022E0008/LH185	Z022E0008/LH185	13WJWE:LH185:2838	GTF-26:02:20:779		NA		36	5/17/2014	10/21/2014	66	7/22/2014	7/23/2014	65	67	216	83	0	1	NA	26.4	48	22.96	NA		17	30	NA	194.2643117	3	4	9
2177166	2184447	G2FIA1a								Z022E0009/LH185	Z022E0009/LH185	13WJWE:LH185:2856	GTF-26:02:07:766		NA		36	5/17/2014	10/21/2014	61	7/21/2014	7/23/2014	64.5	67	212	95	1	1	NA	25.1	49.1	23.8	NA		17	30	NA	181.6283162	3	5	2
2177165	2184446	G2FIA1a								Z022E0017/LH185	Z022E0017/LH185	13WJWE:LH185:2814	GTF-26:02:06:765		NA		36	5/17/2014	10/21/2014	67	7/18/2014	7/23/2014	63	67	212	78	0	2	NA	17.1	50.2	20.24	NA		17	30	NA	174.1912655	3	1	3
2177171	2184452	G2FIA1a								Z022E0023/LH185	Z022E0023/LH185	13WJWE:LH185:2817	GTF-26:02:12:771		NA		36	5/17/2014	10/21/2014	60	7/21/2014	7/23/2014	64.5	67	209.5	100	0	0	NA	23.5	50.9	20.42	NA		17	30	NA	196.1008993	3	6	10
2177164	2184445	G2FIA1a								Z022E0025/LH185	Z022E0025/LH185	13WJWE:LH185:2784	GTF-26:02:05:764		NA		36	5/17/2014	10/21/2014	66	7/18/2014	7/21/2014	63	65	208.5	93	20	0	NA	22.2	49.8	19.83	NA		17	30	NA	165.9578927	3	7	3
2177182	2184463	G2FIA1a								Z022E0027/LH185	Z022E0027/LH185	13WJWE:LH185:2841	GTF-26:02:23:782		NA		36	5/17/2014	10/21/2014	69	7/21/2014	7/22/2014	64.5	66	222	79	0	0	NA	18.8	50.9	22.36	NA		17	30	NA	189.7426144	3	9	9
2177185	2184466	G2FIA1a								Z022E0042/LH185	Z022E0042/LH185	13WJWE:LH185:2844	GTF-26:02:26:785		NA		36	5/17/2014	10/21/2014	68	7/21/2014	7/22/2014	64.5	66	222	88	0	0	NA	25.1	48.6	26.03	NA		17	30	NA	190.4834874	3	2	4
2177187	2184468	G2FIA1a								Z022E0046/LH185	Z022E0046/LH185	13WJWE:LH185:2847	GTF-26:02:28:787		NA		36	5/17/2014	10/21/2014	75	7/21/2014	7/23/2014	64.5	67	218	85	0	0	NA	24.4	49.5	23.87	NA		17	30	NA	183.1287439	3	1	5
2177176	2184457	G2FIA1a								Z022E0048/LH185	Z022E0048/LH185	13WJWE:LH185:2820	GTF-26:02:17:776		NA		36	5/17/2014	10/21/2014	70	7/21/2014	7/23/2014	65	67	213.5	88	0	0	NA	16.7	50.2	27.24	NA		17	30	NA	222.9357524	3	8	4
2177170	2184451	G2FIA1a								Z022E0051/LH185	Z022E0051/LH185	13WJWE:LH185:2823	GTF-26:02:11:770		NA		36	5/17/2014	10/21/2014	65	7/22/2014	7/23/2014	65	67	210.5	80	0	0	NA	23.3	51.9	25.31	NA		17	30	NA	196.8957594	3	3	3
2177181	2184462	G2FIA1a								Z022E0053/LH185	Z022E0053/LH185	13WJWE:LH185:2790	GTF-26:02:22:781		NA		36	5/17/2014	10/21/2014	64	7/21/2014	7/23/2014	64.5	67	205.5	104	0	0	NA	24.7	51.2	24.8	NA		17	30	NA	173.5918309	3	10	9
2177168	2184449	G2FIA1a								Z022E0059/LH185	Z022E0059/LH185	13WJWE:LH185:2766	GTF-26:02:09:768		NA		36	5/17/2014	10/21/2014	72	7/21/2014	7/22/2014	64.5	66	211.5	94	0	0	NA	19.4	49.8	21.75	NA		17	30	NA	178.6243743	3	4	10
2177167	2184448	G2FIA1a								Z022E0073/LH185	Z022E0073/LH185	13WJWE:LH185:2850	GTF-26:02:08:767		NA		36	5/17/2014	10/21/2014	57	7/23/2014	7/23/2014	65.5	67	222.5	100	0	0	NA	23.9	50.3	19.34	NA		17	30	NA	174.9273734	3	5	7
2177186	2184467	G2FIA1a								Z022E0077/LH185	Z022E0077/LH185	13WJWE:LH185:2793	GTF-26:02:27:786		NA		36	5/17/2014	10/21/2014	55	7/18/2014	7/21/2014	63	65	199.5	95	0	1	NA	19.1	51.6	20.42	NA		17	30	NA	176.7814513	3	9	6
2177177	2184458	G2FIA1a								Z022E0095/LH185	Z022E0095/LH185	13WJWE:LH185:2772	GTF-26:02:18:777		NA		36	5/17/2014	10/21/2014	74	7/21/2014	7/22/2014	64.33333333	66	210.3333333	101	0	0	NA	23.1	50.7	23.2	NA		17	30	NA	167.4818573	3	2	3
2177163	2184444	G2FIA1a								Z022E0097/LH185	Z022E0097/LH185	13WJWE:LH185:2826	GTF-26:02:04:763		NA		36	5/17/2014	10/21/2014	66	7/22/2014	7/22/2014	65	66	208.5	97	0	0	NA	23.6	50.7	24.34	NA		17	30	NA	209.8632039	3	4	9
2177160	2184441	G2FIA1a								Z022E0105/LH185	Z022E0105/LH185	13WJWE:LH185:2829	GTF-26:02:01:760		NA		36	5/17/2014	10/21/2014	68	7/21/2014	7/23/2014	64.5	67	228.5	100	0	0	NA	20	50.6	22.92	NA		17	30	NA	170.7242915	3	8	9
2177180	2184461	G2FIA1a								Z022E0108/LH185	Z022E0108/LH185	13WJWE:LH185:2775	GTF-26:02:21:780		NA		36	5/17/2014	10/21/2014	58	7/21/2014	7/21/2014	64.5	65	209.5	75	0	2	NA	22	51.9	22.49	NA		17	30	NA	180.5622756	3	2	6
2177189	2184470	G2FIA1a								Z022E0110/LH185	Z022E0110/LH185	13WJWE:LH185:2799	GTF-26:02:30:789		NA		36	5/17/2014	10/21/2014	61	7/20/2014	7/22/2014	64	66	215	84	0	1	NA	16.9	50.3	22.07	NA		17	30	NA	198.6220987	3	8	1
2177169	2184450	G2FIA1a								Z022E0114/LH185	Z022E0114/LH185	13WJWE:LH185:2802	GTF-26:02:10:769		NA		36	5/17/2014	10/21/2014	70	7/21/2014	7/22/2014	64.5	66	214	91	0	0	NA	20.6	50.6	23.24	NA		17	30	NA	185.7923022	3	5	2
2177172	2184453	G2FIA1a								Z022E0121/LH185	Z022E0121/LH185	13WJWE:LH185:2859	GTF-26:02:13:772		NA		36	5/17/2014	10/21/2014	68	7/21/2014	7/22/2014	64.5	66	216.5	103	0	1	NA	19.6	50	20.4	NA		17	30	NA	158.1120135	3	5	1
2177162	2184443	G2FIA1a								Z022E0123/LH185	Z022E0123/LH185	13WJWE:LH185:2805	GTF-26:02:03:762		NA		36	5/17/2014	10/21/2014	69	7/21/2014	7/22/2014	64.5	66	209	86	0	0	NA	26.9	48.9	21.93	NA		17	30	NA	177.8181429	3	2	6
2177183	2184464	G2FIA1a								Z022E0130/LH185	Z022E0130/LH185	13WJWE:LH185:2865	GTF-26:02:24:783		NA		36	5/17/2014	10/21/2014	59	7/20/2014	7/22/2014	64	66	225.5	67	0	1	NA	24.5	50.2	26.22	NA		17	30	NA	179.4476629	3	4	8
2177188	2184469	G2FIA1a								Z022E0142/LH185	Z022E0142/LH185	13WJWE:LH185:2808	GTF-26:02:29:788		NA		36	5/17/2014	10/21/2014	66	7/21/2014	7/23/2014	65	67	218	109	0	0	NA	24.9	52.6	23.89	NA		17	30	NA	170.9318464	3	5	9
2177174	2184455	G2FIA1a								Z022E0149/LH185	Z022E0149/LH185	13WJWE:LH185:2832	GTF-26:02:15:774		NA		36	5/17/2014	10/21/2014	64	7/22/2014	7/22/2014	65	66	235	111	0	0	NA	22.2	49	23.88	NA		17	30	NA	184.7059555	3	4	7
2177178	2184459	G2FIA1a								Z022E0160/LH185	Z022E0160/LH185	13WJWE:LH185:2862	GTF-26:02:19:778		NA		36	5/17/2014	10/21/2014	71	7/23/2014	7/23/2014	65.5	67	177	72	0	0	NA	18.9	49.8	23.48	NA		17	30	NA	179.3935134	3	5	4
2177173	2184454	G2FIA1a								Z022E0166/LH185	Z022E0166/LH185	13WJWE:LH185:2811	GTF-26:02:14:773		NA		36	5/17/2014	10/21/2014	53	7/21/2014	7/22/2014	64.5	66	212	100	1	0	NA	24.7	51.8	20.55	NA		17	30	NA	174.2124379	3	7	6
2176653	2186753	G2FIA1b								B47/LH195	B47/LH195	WE13-195ISO-108-X-POL-195	GTF-10:04:01:253		NA		36	5/17/2014	10/20/2014	80	7/26/2014	7/26/2014	71.5	70	208.5	96	0	0	NA	24.8	54.6	18.24	NA		17	30	NA	136.4931081	4	4	1
2176545	2186645	G2FIA1b								B47/PB80	B47/PB80	WE13-80ISO-068-X-POL-80	GTF-05:04:02:145		NA		36	5/17/2014	10/20/2014	62	7/23/2014	7/23/2014	66.5	67	218	77	2	0	NA	21.8	56.4	19.39	NA		17	30	NA	170.1041176	4	2	4
2176666	2186766	G2FIA1b								B73_NC230-041-1-1-1-1/LH195	B73_NC230-041-1-1-1-1/LH195	WE13-195ISO-361-X-POL-195	GTF-11:08:08:266		NA		36	5/17/2014	10/20/2014	75	7/26/2014	7/26/2014	70.5	70	196	103	0	0	NA	24.9	54.5	19.41	NA		17	30	NA	159.9559654	4	10	8
2176589	2186689	G2FIA1b								B73_NC230-041-1-1-1-1/PB80	B73_NC230-041-1-1-1-1/PB80	WE13-80ISO-432-X-POL-80	GTF-06:08:31:189		NA		36	5/17/2014	10/20/2014	62	7/26/2014	7/26/2014	70	70	183.5	104	0	0	NA	21.7	53.7	14.54	NA		17	30	NA	120.8958405	4	4	9
2176662	2186762	G2FIA1b								B73_NC230-126-1-1-1-1/LH195	B73_NC230-126-1-1-1-1/LH195	WE13-195ISO-252-X-POL-195	GTF-11:08:04:262		NA		36	5/17/2014	10/20/2014	72	7/26/2014	7/27/2014	70.5	71	205	102	0	5	NA	26.3	52.8	19.25	NA		17	30	NA	160.171372	4	5	10
2176663	2186763	G2FIA1b								B73_NC230-128-1-1-1-1/LH195	B73_NC230-128-1-1-1-1/LH195	WE13-195ISO-396-X-POL-195	GTF-11:08:05:263		NA		36	5/17/2014	10/20/2014	67	7/28/2014	7/28/2014	72.5	72	204.5	98	0	11	NA	25.7	51.8	16.85	NA		17	30	NA	150.2349441	4	8	4
2176562	2186662	G2FIA1b								B73_NC230-128-1-1-1-1/PB80	B73_NC230-128-1-1-1-1/PB80	WE13-80ISO-260-X-POL-80	GTF-06:08:04:162		NA		36	5/17/2014	10/20/2014	69	7/26/2014	7/26/2014	70.5	70	221.5	112	0	27	NA	21.7	54.6	12.99	NA		17	30	NA	108.9190606	4	10	5
2176660	2186760	G2FIA1b								B73_NC230-129-1-1-1-1/LH195	B73_NC230-129-1-1-1-1/LH195	WE13-195ISO-251-X-POL-195	GTF-11:08:02:260	Yes	NA		36	5/17/2014	10/20/2014	66	7/27/2014	7/30/2014	71	74	187.5	90	0	2	NA	28	51.7	14.32	NA	Sprayer damange right row	17	30	NA	147.7240873	4	10	6
2176551	2186651	G2FIA1b								LH212Ht/PB80	LH212Ht/PB80	WE13-80ISO-026-X-POL-80	GTF-05:06:03:151		NA		36	5/17/2014	10/20/2014	62	7/22/2014	7/22/2014	66.5	66	216	94	0	0	NA	21.8	55.5	26.41	NA		17	30	NA	196.2322659	4	10	2
2176549	2186649	G2FIA1b								LH51/PB80	LH51/PB80	WE13-80ISO-027-X-POL-80	GTF-05:06:01:149		NA		36	5/17/2014	10/20/2014	67	7/22/2014	7/25/2014	66	69	235	130	0	0	NA	25.7	53.5	24.79	NA		17	30	NA	199.4754943	4	2	4
2176552	2186652	G2FIA1b								LH57/PB80	LH57/PB80	WE13-80ISO-360-X-POL-80	GTF-05:06:04:152		NA		36	5/17/2014	10/20/2014	69	7/17/2014	7/22/2014	62.5	66	200	89	0	0	NA	24.9	52.6	20.88	NA		17	30	NA	178.8501776	4	9	4
2176550	2186650	G2FIA1b								LH59/PB80	LH59/PB80	WE13-80ISO-409-X-POL-80.2	GTF-05:06:02:150		NA		36	5/17/2014	10/20/2014	71	7/22/2014	7/23/2014	67	67	214	98	0	0	NA	22.9	53.1	24.49	NA		17	30	NA	197.0168376	4	3	9
2177321	2186653	G2FIA1b								LH61/PB80	LH61/PB80	WE13-80ISO-070-X-POL-80	GTF-SUB		NA		36	5/17/2014	10/20/2014	69	7/17/2014	7/21/2014	62	65	200	87	0	0	NA	23.4	55	19.09	NA		17	30	NA	156.6690384	4	7	1
2176613	2186713	G2FIA1b								M0001/LH195	M0001/LH195	WE13-195ISO-318-X-POL-195.2	GTF-07:01:05:213		NA		36	5/17/2014	10/20/2014	71	7/26/2014	7/27/2014	70	71	207	102	0	0	NA	24.7	55	22.32	NA		17	30	NA	161.597669	4	6	1
2177324	2185084	G2FIA1b								M0001/PB80	M0001/PB80	WE13-80ISO-185-X-POL-80	GTF-SUB	Yes	NA		36	5/17/2014	10/20/2014	60	7/24/2014	7/26/2014	67.5	70	205	93	0	0	NA	22.8	54.9	14.2	NA	Sprayer damange Right row	17	30	NA	141.7134961	4	9	10
2176617	2186717	G2FIA1b								M0007/LH195	M0007/LH195	WE13-195ISO-061-X-POL-195	GTF-07:01:09:217		NA		36	5/17/2014	10/20/2014	67	7/26/2014	7/26/2014	70	70	195	88	0	0	NA	25.7	51.7	23.7	NA		17	30	NA	184.5095554	4	1	9
2176496	2185096	G2FIA1b								M0007/PB80	M0007/PB80	WE13-80ISO-009-X-POL-80.2	GTF-02:01:27:096		NA		36	5/17/2014	10/20/2014	53	7/23/2014	7/25/2014	66	69	213.5	100	0	0	NA	20.6	54.6	15.05	NA		17	30	NA	136.0235781	4	8	2
2176483	2185083	G2FIA1b								M0008/PB80	M0008/PB80	WE13-80ISO-208-X-POL-80	GTF-02:01:14:083		NA		36	5/17/2014	10/20/2014	70	7/24/2014	7/25/2014	67.5	69	188	86	0	0	NA	23.8	54.3	18.31	NA		17	30	NA	170.2985684	4	9	10
2176615	2186715	G2FIA1b								M0010/LH195	M0010/LH195	WE13-195ISO-228-X-POL-195	GTF-07:01:07:215		NA		36	5/17/2014	10/20/2014	64	7/26/2014	7/26/2014	70	70	240	125	1	3	NA	22	54	20.72	NA		17	30	NA	171.4464289	4	6	9
2176480	2185080	G2FIA1b								M0010/PB80	M0010/PB80	WE13-80ISO-184-X-POL-80	GTF-02:01:11:080		NA		36	5/17/2014	10/20/2014	58	7/24/2014	7/25/2014	67.5	69	217	106	0	4	NA	19.6	54.9	18.91	NA		17	30	NA	155.4975687	4	6	4
2177325	2185093	G2FIA1b								M0014/PB80	M0014/PB80	WE13-80ISO-145-X-POL-80	GTF-SUB		NA		36	5/17/2014	10/20/2014	49	7/22/2014	7/23/2014	66.5	67	203	86	0	0	NA	22.7	54.6	17.06	NA		17	30	NA	148.0197435	4	3	2
2177326	2186722	G2FIA1b								M0015/LH195	M0015/LH195	WE13-195ISO-009-X-POL-195	GTF-SUB		NA		36	5/17/2014	10/20/2014	73	7/26/2014	7/26/2014	70	70	210	94	0	0	NA	23.5	53.9	19.56	NA		17	30	NA	172.1465815	4	2	4
2176477	2185077	G2FIA1b								M0016/PB80	M0016/PB80	WE13-80ISO-393-X-POL-80	GTF-02:01:08:077		NA		36	5/17/2014	10/20/2014	72	7/23/2014	7/24/2014	67.5	68	204	105	0	0	NA	23.9	54.9	21.77	NA		17	30	NA	164.5630565	4	9	6
2176488	2185088	G2FIA1b								M0029/PB80	M0029/PB80	WE13-80ISO-370-X-POL-80.2	GTF-02:01:19:088		NA		36	5/17/2014	10/20/2014	64	7/24/2014	7/26/2014	69	70	197.5	90	0	1	NA	22.5	55.1	14.98	NA		17	30	NA	138.0389131	4	10	5
2176490	2185090	G2FIA1b								M0030/PB80	M0030/PB80	WE13-80ISO-374-X-POL-80.2	GTF-02:01:21:090		NA		36	5/17/2014	10/20/2014	58	7/22/2014	7/24/2014	68	68	214	125	0	0	NA	22.8	52.3	20.93	NA		17	30	NA	179.6789353	4	8	9
2176481	2185081	G2FIA1b								M0031/PB80	M0031/PB80	WE13-80ISO-113-X-POL-80	GTF-02:01:12:081		NA		36	5/17/2014	10/20/2014	67	7/24/2014	7/25/2014	68	69	220	110	0	0	NA	20.7	59.3	20.32	NA		17	30	NA	174.7173818	4	4	7
2177329	2186725	G2FIA1b								M0033/LH195	M0033/LH195	WE13-195ISO-275-X-POL-195	GTF-SUB		NA		36	5/17/2014	10/20/2014	69	7/26/2014	7/27/2014	70.5	71	213	102	0	3	NA	25.5	53.8	22.98	NA		17	30	NA	170.1933018	4	5	6
2177327	2185099	G2FIA1b								M0033/PB80	M0033/PB80	WE13-80ISO-018-X-POL-80	GTF-SUB		NA		36	5/17/2014	10/20/2014	71	7/26/2014	7/26/2014	70	70	214.5	116	0	9	NA	22.9	53.8	17.82	NA		17	30	NA	148.7699302	4	7	8
2176610	2186710	G2FIA1b								M0039/LH195	M0039/LH195	WE13-195ISO-138-X-POL-195	GTF-07:01:02:210		NA		36	5/17/2014	10/20/2014	65	7/26/2014	7/27/2014	70	71	205	105	0	5	NA	24.5	54.3	19.43	NA		17	30	NA	167.2744829	4	8	4
2176492	2185092	G2FIA1b								M0039/PB80	M0039/PB80	WE13-80ISO-084-X-POL-80	GTF-02:01:23:092		NA		36	5/17/2014	10/20/2014	50	7/24/2014	7/24/2014	68	68	211.5	104	0	1	NA	22.6	56.1	16.11	NA		17	30	NA	142.2249379	4	9	1
2176487	2185087	G2FIA1b								M0048/PB80	M0048/PB80	WE13-80ISO-281-X-POL-80.2	GTF-02:01:18:087	Yes	NA		36	5/17/2014	10/20/2014	66	7/26/2014	7/29/2014	70	73	231	132	0	0	NA	21	53.7	15.18	NA	Sprayer damange Right row	17	30	NA	156.1681558	4	4	7
2176624	2186724	G2FIA1b								M0057/LH195	M0057/LH195	WE13-195ISO-313-X-POL-195	GTF-07:01:16:224		NA		36	5/17/2014	10/20/2014	66	7/29/2014	7/29/2014	73	73	216	103	2	5	NA	25.9	51.5	23.26	NA		17	30	NA	175.523884	4	9	10
2176620	2186720	G2FIA1b								M0058/LH195	M0058/LH195	WE13-195ISO-408-X-POL-195.3	GTF-07:01:12:220		NA		36	5/17/2014	10/20/2014	73	7/26/2014	7/26/2014	70	70	208	103	0	2	NA	25.5	53.6	21.83	NA		17	30	NA	172.6533664	4	4	6
2176618	2186718	G2FIA1b								M0066/LH195	M0066/LH195	WE13-195ISO-151-X-POL-195	GTF-07:01:10:218	Yes	NA		36	5/17/2014	10/20/2014	58	7/27/2014	7/28/2014	70.5	72	185	76	0	0	NA	25.2	54.7	15.26	NA	Sprayer damange right row	17	30	NA	138.112773	4	10	5
2176476	2185076	G2FIA1b								M0075/PB80	M0075/PB80	WE13-80ISO-395-X-POL-80	GTF-02:01:07:076		NA		36	5/17/2014	10/20/2014	65	7/23/2014	7/23/2014	66.5	67	206	100	0	0	NA	21.2	56.1	17.03	NA		17	30	NA	142.3570084	4	8	7
2176621	2186721	G2FIA1b								M0099/LH195	M0099/LH195	WE13-195ISO-407-X-POL-195	GTF-07:01:13:221	Yes	NA		36	5/17/2014	10/20/2014	75	7/29/2014	7/29/2014	72.5	73	228	116	0	3	NA	27	52	19.87	NA	Sprayer damange Right row	17	30	NA	175.1440796	4	7	9
2177328	2185097	G2FIA1b								M0099/PB80	M0099/PB80	WE13-80ISO-380-X-POL-80	GTF-SUB		NA		36	5/17/2014	10/20/2014	65	7/26/2014	7/26/2014	70	70	228.5	106	0	1	NA	23.9	54.5	24.25	NA		17	30	NA	197.1200465	4	6	10
2177332	2186723	G2FIA1b								M0143/LH195	M0143/LH195	WE13-195ISO-269-X-POL-195	GTF-SUB	Yes	NA		36	5/17/2014	10/20/2014	71	7/27/2014	7/27/2014	71.5	71	200	101	0	0	NA	26.7	52.1	17.66	NA	Sprayer damange Right row	17	30	NA	144.1852029	4	7	4
2176489	2185089	G2FIA1b								M0143/PB80	M0143/PB80	WE13-80ISO-022-X-POL-80	GTF-02:01:20:089		NA		36	5/17/2014	10/20/2014	55	7/24/2014	7/26/2014	67.5	70	212.5	118	0	5	NA	22.8	52.4	19.05	NA		17	30	NA	168.0206085	4	9	3
2176611	2186711	G2FIA1b								M0154/LH195	M0154/LH195	WE13-195ISO-414-X-POL-195	GTF-07:01:03:211		NA		36	5/17/2014	10/20/2014	70	7/26/2014	7/27/2014	69.5	71	206	98	0	2	NA	26.2	52	21.53	NA		17	30	NA	181.5671814	4	9	4
2177330	2185095	G2FIA1b								M0162/PB80	M0162/PB80	WE13-80ISO-174-X-POL-80	GTF-SUB		NA		36	5/17/2014	10/20/2014	60	7/26/2014	7/26/2014	70	70	223	122	0	3	NA	21.4	54.2	19.4	NA		17	30	NA	176.1898142	4	6	6
2176614	2186714	G2FIA1b								M0164/LH195	M0164/LH195	WE13-195ISO-427-X-POL-195	GTF-07:01:06:214		NA		36	5/17/2014	10/20/2014	78	7/29/2014	7/29/2014	74	73	230	120	0	0	NA	25.7	52.1	22.95	NA		17	30	NA	175.8960533	4	6	5
2176486	2185086	G2FIA1b								M0262/PB80	M0262/PB80	WE13-80ISO-088-X-POL-80	GTF-02:01:17:086		NA		36	5/17/2014	10/20/2014	56	7/24/2014	7/25/2014	68	69	199	94	0	0	NA	20.1	57.7	17.87	NA		17	30	NA	151.5607398	4	8	6
2176479	2185079	G2FIA1b								M0264/PB80	M0264/PB80	WE13-80ISO-049-X-POL-80	GTF-02:01:10:079	Yes	NA		36	5/17/2014	10/20/2014	61	7/22/2014	7/24/2014	65	68	193.5	104	0	0	NA	21.4	56	13.94	NA		17	30	NA	134.1923513	4	7	9
2176494	2185094	G2FIA1b								M0266/PB80	M0266/PB80	WE13-80ISO-183-X-POL-80	GTF-02:01:25:094		NA		36	5/17/2014	10/20/2014	69	7/23/2014	7/25/2014	67	69	203.5	102	0	0	NA	19.4	55.2	19	NA		17	30	NA	153.2784151	4	5	9
2176475	2185075	G2FIA1b								M0276/PB80	M0276/PB80	WE13-80ISO-171-X-POL-80	GTF-02:01:06:075		NA		36	5/17/2014	10/20/2014	65	7/22/2014	7/23/2014	66	67	208	86	0	1	NA	21.5	55.3	19.33	NA		17	30	NA	161.5540245	4	1	6
2176471	2185071	G2FIA1b								M0310/PB80	M0310/PB80	WE13-80ISO-204-X-POL-80	GTF-02:01:02:071		NA		36	5/17/2014	10/20/2014	68	7/22/2014	7/25/2014	67.5	69	208	99	0	0	NA	20.2	54.9	19.12	NA		17	30	NA	162.1958041	4	4	1
2176472	2185072	G2FIA1b								M0315/PB80	M0315/PB80	WE13-80ISO-398-X-POL-80	GTF-02:01:03:072		NA		36	5/17/2014	10/20/2014	64	7/26/2014	7/26/2014	70	70	220	111	0	4	NA	20.2	54.7	19.66	NA		17	30	NA	172.9279584	4	10	1
2177333	2186726	G2FIA1b								M0317/LH195	M0317/LH195	WE13-195ISO-282-X-POL-195	GTF-SUB	Yes	NA		36	5/17/2014	10/20/2014	62	7/27/2014	7/27/2014	70.5	71	200	93	0	0	NA	26.4	54	14.59	NA	Sprayer damange right row	17	30	NA	126.9332899	4	9	7
2176619	2186719	G2FIA1b								M0321/LH195	M0321/LH195	WE13-195ISO-010-X-POL-195	GTF-07:01:11:219		NA		36	5/17/2014	10/20/2014	63	7/26/2014	7/26/2014	70.5	70	216	100	0	1	NA	21.2	55.4	20.08	NA		17	30	NA	156.1201793	4	10	10
2176485	2185085	G2FIA1b								M0323/PB80	M0323/PB80	WE13-80ISO-277-X-POL-80.2	GTF-02:01:16:085		NA		36	5/17/2014	10/20/2014	74	7/20/2014	7/23/2014	66.5	67	216.5	115	0	5	NA	21	56.2	22.23	NA		17	30	NA	188.7461558	4	5	1
2176616	2186716	G2FIA1b								M0325/LH195	M0325/LH195	WE13-195ISO-205-X-POL-195	GTF-07:01:08:216		NA		36	5/17/2014	10/20/2014	69	7/27/2014	7/27/2014	71	71	220	103	0	3	NA	26.3	52.7	26.01	NA		17	30	NA	200.9241551	4	10	4
2176470	2185070	G2FIA1b								M0325/PB80	M0325/PB80	WE13-80ISO-105-X-POL-80	GTF-02:01:01:070		NA		36	5/17/2014	10/20/2014	67	7/26/2014	7/25/2014	69.5	69	219.5	120	0	5	NA	23	53.5	20.49	NA		17	30	NA	173.7150751	4	1	5
2176609	2186709	G2FIA1b								M0326/LH195	M0326/LH195	WE13-195ISO-163-X-POL-195	GTF-07:01:01:209		NA		36	5/17/2014	10/20/2014	64	7/26/2014	7/26/2014	71	70	212	110	0	1	NA	22.1	56.1	20.54	NA		17	30	NA	153.3026199	4	9	5
2176491	2185091	G2FIA1b								M0326/PB80	M0326/PB80	WE13-80ISO-117-X-POL-80	GTF-02:01:22:091		NA		36	5/17/2014	10/20/2014	67	7/24/2014	7/26/2014	68.5	70	217	124	0	7	NA	18.4	57.1	14.15	NA		17	30	NA	142.5607187	4	1	3
2176482	2185082	G2FIA1b								M0328/PB80	M0328/PB80	WE13-80ISO-110-X-POL-80.2	GTF-02:01:13:082		NA		36	5/17/2014	10/20/2014	65	7/26/2014	7/26/2014	70	70	221	118	0	8	NA	23.9	53.8	23.24	NA		17	30	NA	175.8113094	4	3	2
2177331	2185098	G2FIA1b								M0357/PB80	M0357/PB80	WE13-80ISO-366-X-POL-80	GTF-SUB		NA		36	5/17/2014	10/20/2014	66	7/22/2014	7/25/2014	66	69	210	115	0	0	NA	22.9	56.3	17.3	NA		17	30	NA	156.6606452	4	4	7
2176474	2185074	G2FIA1b								M0368/PB80	M0368/PB80	WE13-80ISO-403-X-POL-80	GTF-02:01:05:074		NA		36	5/17/2014	10/20/2014	65	7/23/2014	7/25/2014	67	69	217	96	0	0	NA	18.6	54.3	16.82	NA		17	30	NA	150.0694634	4	6	1
2176478	2185078	G2FIA1b								M0369/PB80	M0369/PB80	WE13-80ISO-203-X-POL-80	GTF-02:01:09:078		NA		36	5/17/2014	10/20/2014	58	7/22/2014	7/23/2014	66	67	207	89	0	0	NA	25.4	52.8	20.06	NA		17	30	NA	172.4179245	4	10	3
2176612	2186712	G2FIA1b								M0382/LH195	M0382/LH195	WE13-195ISO-295-X-POL-195	GTF-07:01:04:212		NA		36	5/17/2014	10/20/2014	68	7/26/2014	7/26/2014	68	70	200	87	0	3	NA	21.9	54.7	20.78	NA		17	30	NA	167.8720223	4	8	6
2176473	2185073	G2FIA1b								M0382/PB80	M0382/PB80	WE13-80ISO-205-X-POL-80	GTF-02:01:04:073		NA		36	5/17/2014	10/20/2014	64	7/22/2014	7/23/2014	66.5	67	192.5	83	0	2	NA	22.9	56	18.82	NA		17	30	NA	164.9353882	4	8	1
2176566	2186666	G2FIA1b								Mo44_LH145_0081/PB80	Mo44_LH145_0081/PB80	WE13-80ISO-030-X-POL-80	GTF-06:08:08:166	Yes	NA		36	5/17/2014	10/20/2014	67	7/26/2014	7/27/2014	70.5	71	205	95	0	18	NA	29.1	50.9	16.03	NA	Sprayer damange right row	17	30	NA	124.7568602	4	6	3
2176664	2186764	G2FIA1b								Mo44_LH145_0138/LH195	Mo44_LH145_0138/LH195	WE13-195ISO-326-X-POL-195	GTF-11:08:06:264		NA		36	5/17/2014	10/20/2014	63	7/26/2014	7/26/2014	70	70	209	83	0	0	NA	23	55.7	19.93	NA		17	30	NA	155.2096019	4	10	4
2176674	2186774	G2FIA1b								Mo44_LH145_0143/LH195	Mo44_LH145_0143/LH195	WE13-195ISO-040-X-POL-195	GTF-11:08:16:274		NA		36	5/17/2014	10/20/2014	63	7/23/2014	7/25/2014	67	69	201.5	89	0	1	NA	24.6	54.8	21.93	NA		17	30	NA	184.4667773	4	10	1
2177337	2186801	G2FIA1b								MoG_LH123Ht-059-1-1-1-1-B/LH195	MoG_LH123Ht-059-1-1-1-1-B/LH195	WE13-195ISO-041-X-POL-195	GTF-SUB		NA		36	5/17/2014	10/20/2014	66	7/28/2014	7/27/2014	72	71	235	115	0	8	NA	26.9	51.2	26.68	NA		17	30	NA	208.369599	4	1	10
2176585	2186685	G2FIA1b								MoG_LH123Ht-059-1-1-1-1-B/PB80	MoG_LH123Ht-059-1-1-1-1-B/PB80	WE13-80ISO-319-X-POL-80	GTF-06:08:27:185		NA		36	5/17/2014	10/20/2014	61	7/26/2014	7/26/2014	69.5	70	265	136	0	5	NA	22.2	54.8	21.23	NA		17	30	NA	183.3473453	4	1	7
2177338	2186706	G2FIA1b								MoG_LH123Ht-093-1-1-1-1-B/PB80	MoG_LH123Ht-093-1-1-1-1-B/PB80	WE13-80ISO-354-X-POL-80	GTF-SUB		NA		36	5/17/2014	10/20/2014	64	7/26/2014	7/26/2014	70	70	249	130	0	7	NA	22.6	52.7	23.45	NA		17	30	NA	186.9165535	4	8	2
2177336	2186701	G2FIA1b								MoG_LH123Ht-200-1-1-1-1-B/PB80	MoG_LH123Ht-200-1-1-1-1-B/PB80	WE13-80ISO-162-X-POL-80	GTF-SUB	Yes	NA		36	5/17/2014	10/20/2014	63	7/26/2014	7/27/2014	70	71	239.5	139	0	25	NA	23.3	52.1	17.14	NA	Sprayer damange Right row	17	30	NA	158.6546994	4	10	6
2177340	2186699	G2FIA1b								MoG_LH145_0006/PB80	MoG_LH145_0006/PB80	WE13-80ISO-161-X-POL-80	GTF-SUB	Yes	NA		36	5/17/2014	10/20/2014	63	7/24/2014	7/24/2014	67	68	220	125	3	1	NA	22.6	53	16.58	NA	Sprayer damange Right row	17	30	NA	150.9888672	4	10	2
2177341	2186792	G2FIA1b								MoG_LH145_0057/PB80	MoG_LH145_0057/PB80	WE13-80ISO-129-X-POL-80	GTF-SUB		NA		36	5/17/2014	10/20/2014	67	7/23/2014	7/25/2014	68	69	238	135	0	6	NA	21.7	55.8	20.13	NA		17	30	NA	174.5686331	4	9	6
2176678	2186778	G2FIA1b								MoG_LH145_0131/LH195	MoG_LH145_0131/LH195	WE13-195ISO-043-X-POL-195	GTF-11:08:20:278		NA		36	5/17/2014	10/20/2014	51	7/22/2014	7/23/2014	68	67	212.25	102	0	1	NA	20.4	58.3	20.63	NA		17	30	NA	167.0341675	4	7	8
2176582	2186682	G2FIA1b								MoG_LH145_0163/PB80	MoG_LH145_0163/PB80	WE13-80ISO-224-X-POL-80	GTF-06:08:24:182		NA		36	5/17/2014	10/20/2014	65	7/23/2014	7/24/2014	66.5	68	236	150	0	16	NA	20.8	55.8	17.68	NA		17	30	NA	166.1977207	4	2	3
2176584	2186684	G2FIA1b								MoG_LH145_0173/PB80	MoG_LH145_0173/PB80	WE13-80ISO-065-X-POL-80	GTF-06:08:26:184		NA		36	5/17/2014	10/20/2014	68	7/24/2014	7/25/2014	68.5	69	248.5	120	1	19	NA	23	53.6	20.05	NA		17	30	NA	187.7727108	4	4	7
2176596	2186696	G2FIA1b								MoG_LH145_0175/PB80	MoG_LH145_0175/PB80	WE13-80ISO-064-X-POL-80	GTF-06:08:38:196		NA		36	5/17/2014	10/20/2014	68	7/23/2014	7/25/2014	66.5	69	221	119	0	22	NA	21.3	56.6	17.47	NA		17	30	NA	142.2788707	4	8	7
2176685	2186785	G2FIA1b								MoG_Mo45-030-1-1-1-1-B/LH195	MoG_Mo45-030-1-1-1-1-B/LH195	WE13-195ISO-044-X-POL-195	GTF-11:08:27:285	Yes	NA		36	5/17/2014	10/20/2014	63	7/26/2014	7/26/2014	70	70	214.5	102	0	0	NA	26.8	52	23.87	NA	Sprayer damange Right row	17	30	NA	188.0964163	4	10	4
2176570	2186670	G2FIA1b								MoG_Mo45-030-1-1-1-1-B/PB80	MoG_Mo45-030-1-1-1-1-B/PB80	WE13-80ISO-321-X-POL-80	GTF-06:08:12:170		NA		36	5/17/2014	10/20/2014	72	7/24/2014	7/24/2014	68	68	241	126	0	13	NA	24.9	53.5	21.69	NA		17	30	NA	185.6698161	4	6	9
2176564	2186664	G2FIA1b								MoG_Mo45-045-1-1-1-1-B/PB80	MoG_Mo45-045-1-1-1-1-B/PB80	WE13-80ISO-418-X-POL-80	GTF-06:08:06:164		NA		36	5/17/2014	10/20/2014	73	7/26/2014	7/26/2014	69.5	70	254	125	1	21	NA	21.7	53	22.64	NA		17	30	NA	167.2703134	4	10	3
2176676	2186776	G2FIA1b								MoG_Mo45-054-1-1-1-1-B/LH195	MoG_Mo45-054-1-1-1-1-B/LH195	WE13-195ISO-389-X-POL-195.2	GTF-11:08:18:276		NA		36	5/17/2014	10/20/2014	69	7/26/2014	7/27/2014	70.5	71	225.5	134	1	38	NA	23.7	53.2	17.36	NA		17	30	NA	160.2680288	4	7	3
2176597	2186697	G2FIA1b								MoG_Mo45-054-1-1-1-1-B/PB80	MoG_Mo45-054-1-1-1-1-B/PB80	WE13-80ISO-322-X-POL-80	GTF-06:08:39:197	Yes	NA		36	5/17/2014	10/20/2014	65	7/26/2014	7/26/2014	70	70	219.5	133	1	3	NA	27	51.8	21.55	NA	Sprayer damange Right row	17	30	NA	187.3472584	4	9	4
2176698	2186798	G2FIA1b								MoG_Mo45-055-1-1-1-1-B/LH195	MoG_Mo45-055-1-1-1-1-B/LH195	WE13-195ISO-390-X-POL-195.3	GTF-11:08:40:298		NA		36	5/17/2014	10/20/2014	73	7/27/2014	7/28/2014	71	72	219.5	110	0	6	NA	27	51.9	22.72	NA		17	30	NA	184.8221061	4	3	2
2176561	2186661	G2FIA1b								MoG_Mo45-055-1-1-1-1-B/PB80	MoG_Mo45-055-1-1-1-1-B/PB80	WE13-80ISO-256-X-POL-80	GTF-06:08:03:161		NA		36	5/17/2014	10/20/2014	70	7/26/2014	7/26/2014	70	70	252	130	0	16	NA	25.6	52.6	22.42	NA		17	30	NA	188.8024171	4	4	5
2176671	2186771	G2FIA1b								MoG_Mo45-071-1-1-1-1-B/LH195	MoG_Mo45-071-1-1-1-1-B/LH195	WE13-195ISO-332-X-POL-195	GTF-11:08:13:271		NA		36	5/17/2014	10/20/2014	70	7/26/2014	7/26/2014	70	70	215.5	105	0	2	NA	25	50	23.37	NA		17	30	NA	189.9143765	4	9	1
2176605	2186705	G2FIA1b								MoG_Mo45-071-1-1-1-1-B/PB80	MoG_Mo45-071-1-1-1-1-B/PB80	WE13-80ISO-351-X-POL-80	GTF-06:08:47:205		NA		36	5/17/2014	10/20/2014	65	7/26/2014	7/26/2014	70	70	233.5	114	2	22	NA	20.5	53.5	17.71	NA		17	30	NA	143.8715691	4	2	4
2176697	2186797	G2FIA1b								MoG_Mo45-074-1-1-1-1-B/LH195	MoG_Mo45-074-1-1-1-1-B/LH195	WE13-195ISO-246-X-POL-195	GTF-11:08:39:297		NA		36	5/17/2014	10/20/2014	68	7/26/2014	7/26/2014	70	70	220.5	110	0	3	NA	25.8	52.3	20.13	NA		17	30	NA	172.9485351	4	9	6
2176560	2186660	G2FIA1b								MoG_Mo45-074-1-1-1-1-B/PB80	MoG_Mo45-074-1-1-1-1-B/PB80	WE13-80ISO-160-X-POL-80	GTF-06:08:02:160		NA		36	5/17/2014	10/20/2014	71	7/26/2014	7/26/2014	70	70	242.5	128	3	15	NA	22.6	53.9	20.52	NA		17	30	NA	149.7545842	4	8	6
2176559	2186659	G2FIA1b								MoG_Mo45-078-1-1-1-1-B/PB80	MoG_Mo45-078-1-1-1-1-B/PB80	WE13-80ISO-417-X-POL-80	GTF-06:08:01:159		NA		36	5/17/2014	10/20/2014	73	7/22/2014	7/25/2014	67	69	240	131	1	17	NA	22.6	54.8	19.64	NA		17	30	NA	168.4284623	4	2	6
2176675	2186775	G2FIA1b								MoG_Mo45-085-1-1-1-1-B/LH195	MoG_Mo45-085-1-1-1-1-B/LH195	WE13-195ISO-331-X-POL-195	GTF-11:08:17:275		NA		36	5/17/2014	10/20/2014	66	7/27/2014	7/27/2014	71	71	224.5	126	0	19	NA	22.6	55	19.46	NA		17	30	NA	165.5415374	4	7	6
2176565	2186665	G2FIA1b								MoG_Mo45-085-1-1-1-1-B/PB80	MoG_Mo45-085-1-1-1-1-B/PB80	WE13-80ISO-225-X-POL-80	GTF-06:08:07:165		NA		36	5/17/2014	10/20/2014	60	7/24/2014	7/25/2014	68.5	69	237	123	0	9	NA	21.7	54.1	18.24	NA		17	30	NA	143.3433952	4	5	10
2176592	2186692	G2FIA1b								MoG_Mo45-128-1-1-1-1-B/PB80	MoG_Mo45-128-1-1-1-1-B/PB80	WE13-80ISO-352-X-POL-80	GTF-06:08:34:192	Yes	NA		36	5/17/2014	10/20/2014	67	7/26/2014	7/26/2014	69.5	70	233	124	0	5	NA	22.9	53.8	17.01	NA	Sprayer damange Right row	17	30	NA	155.2586071	4	3	4
2176573	2186673	G2FIA1b								MoG_Mo45-139-1-1-1-1-B/PB80	MoG_Mo45-139-1-1-1-1-B/PB80	WE13-80ISO-255-X-POL-80	GTF-06:08:15:173		NA		36	5/17/2014	10/20/2014	67	7/23/2014	7/25/2014	67	69	229	125	0	10	NA	23.4	55.1	21.97	NA		17	30	NA	172.6223387	4	10	4
2176567	2186667	G2FIA1b								MoG_NC230-007-1-1-1-1-B/PB80	MoG_NC230-007-1-1-1-1-B/PB80	WE13-80ISO-063-X-POL-80.2	GTF-06:08:09:167		NA		36	5/17/2014	10/20/2014	70	7/26/2014	7/26/2014	70	70	227.5	120	0	20	NA	22.3	51.9	21.81	NA		17	30	NA	179.0344483	4	1	7
2176572	2186672	G2FIA1b								MoG_NC230-008-1-1-1-1-B/PB80	MoG_NC230-008-1-1-1-1-B/PB80	WE13-80ISO-062-X-POL-80	GTF-06:08:14:172	Yes	NA		36	5/17/2014	10/20/2014	66	7/26/2014	7/26/2014	69.5	70	224	130	0	5	NA	21.2	53.8	15.68	NA	Sprayer damange right row	17	30	NA	141.8852041	4	7	8
2177335	2186794	G2FIA1b								MoG_NC230-009-1-1-1-1-B/LH195	MoG_NC230-009-1-1-1-1-B/LH195	WE13-195ISO-388-X-POL-195	GTF-SUB		NA		36	5/17/2014	10/20/2014	66	7/26/2014	7/27/2014	70	71	237.5	118	0	16	NA	25.4	51.7	21.13	NA		17	30	NA	194.6659384	4	1	8
2176598	2186698	G2FIA1b								MoG_NC230-009-1-1-1-1-B/PB80	MoG_NC230-009-1-1-1-1-B/PB80	WE13-80ISO-034-X-POL-80	GTF-06:08:40:198		NA		36	5/17/2014	10/20/2014	76	7/26/2014	7/26/2014	70	70	231.5	122	0	30	NA	19.7	56.3	19.3	NA		17	30	NA	158.1485644	4	6	8
2176590	2186690	G2FIA1b								MoG_NC230-010-1-1-1-1-B/PB80	MoG_NC230-010-1-1-1-1-B/PB80	WE13-80ISO-159-X-POL-80	GTF-06:08:32:190		NA		36	5/17/2014	10/20/2014	69	7/26/2014	7/26/2014	70	70	237	147	2	8	NA	22.9	55.3	19.72	NA		17	30	NA	158.4357731	4	6	1
2176591	2186691	G2FIA1b								MoG_NC230-028-1-1-1-1-B/PB80	MoG_NC230-028-1-1-1-1-B/PB80	WE13-80ISO-226-X-POL-80	GTF-06:08:33:191		NA		36	5/17/2014	10/20/2014	70	7/26/2014	7/26/2014	70	70	238	126	0	5	NA	23.1	52.5	19.89	NA		17	30	NA	164.0802056	4	1	2
2176603	2186703	G2FIA1b								MoG_NC230-043-1-1-1-1-B/PB80	MoG_NC230-043-1-1-1-1-B/PB80	WE13-80ISO-227-X-POL-80	GTF-06:08:45:203		NA		36	5/17/2014	10/20/2014	72	7/26/2014	7/28/2014	71.5	72	234	124	3	15	NA	27.3	52	24.47	NA		17	30	NA	167.2137814	4	9	7
2177343	2186704	G2FIA1b								MoG_NC230-183-1-1-1-1-B/PB80	MoG_NC230-183-1-1-1-1-B/PB80	WE13-80ISO-130-X-POL-80	GTF-SUB		NA		36	5/17/2014	10/20/2014	73	7/25/2014	7/26/2014	69	70	248.5	130	0	50	NA	20.3	54.8	8.26	NA		17	30	NA	116.2517653	4	8	6
2176575	2186675	G2FIA1b								MoG_Oh43_0179/PB80	MoG_Oh43_0179/PB80	WE13-80ISO-228-X-POL-80	GTF-06:08:17:175	Yes	NA		36	5/17/2014	10/20/2014	59	7/23/2014	7/23/2014	66.5	67	251	130	1	1	NA	22.4	54.2	16.99	NA	Sprayer damange right row	17	30	NA	162.3128211	4	2	10
2176667	2186767	G2FIA1b								MoG_Oh43_0300/LH195	MoG_Oh43_0300/LH195	WE13-195ISO-387-X-POL-195	GTF-11:08:09:267		NA		36	5/17/2014	10/20/2014	65	7/24/2014	7/25/2014	69	69	225.5	105	1	0	NA	25.7	52.6	24.58	NA		17	30	NA	187.6998256	4	2	10
2176588	2186688	G2FIA1b								MoG_Oh43_0300/PB80	MoG_Oh43_0300/PB80	WE13-80ISO-254-X-POL-80	GTF-06:08:30:188		NA		36	5/17/2014	10/20/2014	74	7/23/2014	7/25/2014	67.5	69	227.5	117	1	8	NA	23.8	52.7	25.63	NA		17	30	NA	204.6139	4	7	9
2176593	2186693	G2FIA1b								MoG_Oh43_0402/PB80	MoG_Oh43_0402/PB80	WE13-80ISO-420-X-POL-80	GTF-06:08:35:193		NA		36	5/17/2014	10/20/2014	67	7/23/2014	7/24/2014	66.5	68	220.5	103	0	0	NA	22.5	54.1	21.59	NA		17	30	NA	159.5356572	4	4	6
2177334	2186707	G2FIA1b								MoG_Oh43_0439/PB80	MoG_Oh43_0439/PB80	WE13-80ISO-350-X-POL-80	GTF-SUB		NA		36	5/17/2014	10/20/2014	66	7/22/2014	7/25/2014	65.5	69	247	122	0	6	NA	23.1	52	24.4	NA		17	30	NA	201.3118112	4	1	9
2177339	2186784	G2FIA1b								MoG_PHG83-014-1-1-1-1-B/LH195	MoG_PHG83-014-1-1-1-1-B/LH195	WE13-195ISO-385-X-POL-195	GTF-SUB	Yes	NA		36	5/17/2014	10/20/2014	63	7/26/2014	7/26/2014	69.5	70	198	70	0	0	NA	26.1	52.8	16.76	NA	Sprayer damange right row	17	30	NA	134.1351694	4	3	8
2176577	2186677	G2FIA1b								MoG_PHG83-069-1-1-1-1-B/PB80	MoG_PHG83-069-1-1-1-1-B/PB80	WE13-80ISO-252-X-POL-80	GTF-06:08:19:177		NA		36	5/17/2014	10/20/2014	74	7/24/2014	7/25/2014	68.5	69	214.5	107	0	5	NA	25.8	52.4	27.17	NA		17	30	NA	209.6826695	4	2	3
2176683	2186783	G2FIA1b								MoG_PHG83-090-1-1-1-1-B/LH195	MoG_PHG83-090-1-1-1-1-B/LH195	WE13-195ISO-240-X-POL-195	GTF-11:08:25:283		NA		36	5/17/2014	10/20/2014	68	7/26/2014	7/26/2014	70	70	225	105	1	3	NA	27	51.9	23.3	NA		17	30	NA	189.3788924	4	7	7
2176568	2186668	G2FIA1b								MoG_PHG83-090-1-1-1-1-B/PB80	MoG_PHG83-090-1-1-1-1-B/PB80	WE13-80ISO-156-X-POL-80	GTF-06:08:10:168		NA		36	5/17/2014	10/20/2014	68	7/26/2014	7/26/2014	69.5	70	245	130	1	8	NA	27.3	51.6	27.22	NA		17	30	NA	216.5362597	4	4	7
2177372	2186791	G2FIA1b								MoG_PHG83-129-1-1-1-1-B/LH195	MoG_PHG83-129-1-1-1-1-B/LH195	WE13-195ISO-049-X-POL-195	GTF-11:08:21:279		NA		36	5/17/2014	10/20/2014	64	7/26/2014	7/26/2014	70	70	204	101	0	1	NA	24.9	53.7	23.87	NA		17	30	NA	182.4341145	4	3	9
2176574	2186674	G2FIA1b								MoG_PHG83-129-1-1-1-1-B/PB80	MoG_PHG83-129-1-1-1-1-B/PB80	WE13-80ISO-037-X-POL-80	GTF-06:08:16:174		NA		36	5/17/2014	10/20/2014	66	7/23/2014	7/25/2014	67	69	227	123	0	5	NA	24	53.2	23.39	NA		17	30	NA	195.7789266	4	4	2
2176583	2186683	G2FIA1b								MoG_PHG83-224-1-1-1-1-B/PB80	MoG_PHG83-224-1-1-1-1-B/PB80	WE13-80ISO-229-X-POL-80	GTF-06:08:25:183		NA		36	5/17/2014	10/20/2014	67	7/22/2014	7/25/2014	67	69	233.5	124	0	19	NA	22.9	52.5	23.04	NA		17	30	NA	169.5493563	4	8	3
2177368	2186803	G2FIA1b								PHN11_LH145_0029/PB80	PHN11_LH145_0029/PB80	WE13-80ISO-326-X-POL-80	GTF-SUB		NA		36	5/17/2014	10/20/2014	60	7/21/2014	7/22/2014	64.5	66	206.5	96	0	0	NA	21.2	57.3	21.18	NA		17	30	NA	180.7491995	4	10	4
2177346	2186702	G2FIA1b								PHN11_Oh43_0001/PB80	PHN11_Oh43_0001/PB80	WE13-80ISO-327-X-POL-80	GTF-SUB		NA		36	5/17/2014	10/20/2014	66	7/20/2014	7/22/2014	63.5	66	238.5	128	0	1	NA	20.5	53	20.69	NA		17	30	NA	180.886306	4	10	8
2176586	2186686	G2FIA1b								PHN11_Oh43_0045/PB80	PHN11_Oh43_0045/PB80	WE13-80ISO-346-X-POL-80	GTF-06:08:28:186		NA		36	5/17/2014	10/20/2014	63	7/22/2014	7/23/2014	65.5	67	220	115	0	0	NA	22.2	54	22.55	NA		17	30	NA	184.4023936	4	2	7
2176579	2186679	G2FIA1b								PHN11_Oh43_0075/PB80	PHN11_Oh43_0075/PB80	WE13-80ISO-039-X-POL-80	GTF-06:08:21:179		NA		36	5/17/2014	10/20/2014	66	7/21/2014	7/22/2014	64.5	66	217	110	0	2	NA	21.8	54.1	20.51	NA		17	30	NA	162.0845811	4	5	1
2176690	2186790	G2FIA1b								PHN11_Oh43_0142/LH195	PHN11_Oh43_0142/LH195	WE13-195ISO-093-X-POL-195	GTF-11:08:32:290		NA		36	5/17/2014	10/20/2014	57	7/23/2014	7/24/2014	67	68	202.5	96	0	1	NA	25.4	53.1	19.08	NA	Sprayer damange Right row	17	30	NA	164.8299051	4	5	4
2176594	2186694	G2FIA1b								PHN11_Oh43_0142/PB80	PHN11_Oh43_0142/PB80	WE13-80ISO-058-X-POL-80	GTF-06:08:36:194		NA		36	5/17/2014	10/20/2014	64	7/20/2014	7/22/2014	64	66	216.5	116	0	0	NA	25.1	53.9	18.09	NA		17	30	NA	164.4217805	4	3	10
2177345	2186799	G2FIA1b								PHN11_Oh43_0190/LH195	PHN11_Oh43_0190/LH195	WE13-195ISO-197-X-POL-195	GTF-SUB		NA		36	5/17/2014	10/20/2014	59	7/22/2014	7/24/2014	68	68	211	115	0	0	NA	23.4	53.9	20.78	NA		17	30	NA	159.3994171	4	10	6
2176682	2186782	G2FIA1b								PHN11_Oh43_0215/LH195	PHN11_Oh43_0215/LH195	WE13-195ISO-381-X-POL-195	GTF-11:08:24:282		NA		36	5/17/2014	10/20/2014	65	7/22/2014	7/25/2014	66	69	213	115	0	0	NA	23.7	54.8	21.77	NA		17	30	NA	174.5489227	4	1	9
2176587	2186687	G2FIA1b								PHN11_Oh43_0215/PB80	PHN11_Oh43_0215/PB80	WE13-80ISO-250-X-POL-80.2	GTF-06:08:29:187	Yes	NA		36	5/17/2014	10/20/2014	63	7/22/2014	7/23/2014	65	67	216	104	0	1	NA	22.1	55.5	18.89	NA	Sprayer damange Right row	17	30	NA	169.8704085	4	5	10
2176672	2186772	G2FIA1b								PHN11_PHG47_0048/LH195	PHN11_PHG47_0048/LH195	WE13-195ISO-055-X-POL-195	GTF-11:08:14:272		NA		36	5/17/2014	10/20/2014	65	7/23/2014	7/23/2014	68.5	67	197.5	97	0	0	NA	26	54.1	21.31	NA		17	30	NA	151.926736	4	6	10
2176688	2186788	G2FIA1b								PHN11_PHG47_0172/LH195	PHN11_PHG47_0172/LH195	WE13-195ISO-091-X-POL-195	GTF-11:08:30:288		NA		36	5/17/2014	10/20/2014	72	7/23/2014	7/24/2014	66.5	68	207.5	94	0	0	NA	23.8	53.9	23.19	NA		17	30	NA	190.1758643	4	2	10
2176689	2186789	G2FIA1b								PHN11_PHG47_0251/LH195	PHN11_PHG47_0251/LH195	WE13-195ISO-198-X-POL-195	GTF-11:08:31:289		NA		36	5/17/2014	10/20/2014	65	7/22/2014	7/23/2014	66	67	203	84	0	0	NA	20.5	54	20.11	NA		17	30	NA	171.8906169	4	9	10
2176687	2186787	G2FIA1b								PHN11_PHG47_0287/LH195	PHN11_PHG47_0287/LH195	WE13-195ISO-342-X-POL-195	GTF-11:08:29:287		NA		36	5/17/2014	10/20/2014	72	7/22/2014	7/24/2014	66.5	68	195	75	0	0	NA	20.8	53.4	21.35	NA		17	30	NA	181.0113913	4	1	6
2176686	2186786	G2FIA1b								PHN11_PHG47_0388/LH195	PHN11_PHG47_0388/LH195	WE13-195ISO-236-X-POL-195	GTF-11:08:28:286		NA		36	5/17/2014	10/20/2014	71	7/23/2014	7/25/2014	66	69	208.5	83	0	0	NA	20.3	53.8	19	NA		17	30	NA	170.3285672	4	6	5
2176571	2186671	G2FIA1b								PHN11_PHG47_0390/PB80	PHN11_PHG47_0390/PB80	WE13-80ISO-136-X-POL-80	GTF-06:08:13:171		NA		36	5/17/2014	10/20/2014	74	7/20/2014	7/21/2014	65	65	209.5	111	0	0	NA	17.6	57.2	21.92	NA		17	30	NA	171.6829537	4	10	6
2176669	2186769	G2FIA1b								PHN11_PHW65_0065/LH195	PHN11_PHW65_0065/LH195	WE13-195ISO-234-X-POL-195	GTF-11:08:11:269		NA		36	5/17/2014	10/20/2014	64	7/25/2014	7/25/2014	69	69	199.5	100	0	0	NA	25.1	54	22.1	NA		17	30	NA	184.5708526	4	4	4
2177374	2186700	G2FIA1b								PHN11_PHW65_0065/PB80	PHN11_PHW65_0065/PB80	WE13-80ISO-152-X-POL-80	GTF-SUB		NA		36	5/17/2014	10/20/2014	66	7/24/2014	7/24/2014	67	68	223.5	115	0	1	NA	22	54.6	23.23	NA		17	30	NA	190.1519302	4	10	4
2176695	2186795	G2FIA1b								PHN11_PHW65_0101/LH195	PHN11_PHW65_0101/LH195	WE13-195ISO-378-X-POL-195.2	GTF-11:08:37:295		NA		36	5/17/2014	10/20/2014	69	7/24/2014	7/25/2014	69	69	199	72	0	0	NA	25.8	53.7	24.66	NA		17	30	NA	190.4584162	4	3	1
2176665	2186765	G2FIA1b								PHN11_PHW65_0237/LH195	PHN11_PHW65_0237/LH195	WE13-195ISO-056-X-POL-195	GTF-11:08:07:265		NA		36	5/17/2014	10/20/2014	69	7/26/2014	7/26/2014	70	70	211.5	100	0	0	NA	24	53.7	24.01	NA		17	30	NA	191.8948392	4	5	1
2176580	2186680	G2FIA1b								PHN11_PHW65_0237/PB80	PHN11_PHW65_0237/PB80	WE13-80ISO-329-X-POL-80	GTF-06:08:22:180		NA		36	5/17/2014	10/20/2014	59	7/23/2014	7/23/2014	66.5	67	233	122	0	2	NA	22.9	54.5	21.62	NA		17	30	NA	177.6077722	4	5	3
2176661	2186761	G2FIA1b								PHN11_PHW65_0275/LH195	PHN11_PHW65_0275/LH195	WE13-195ISO-199-X-POL-195	GTF-11:08:03:261		NA		36	5/17/2014	10/20/2014	68	7/26/2014	7/26/2014	69.5	70	200	95	0	1	NA	23.4	53.9	21.78	NA		17	30	NA	187.2325157	4	10	9
2176563	2186663	G2FIA1b								PHN11_PHW65_0275/PB80	PHN11_PHW65_0275/PB80	WE13-80ISO-137-X-POL-80	GTF-06:08:05:163		NA		36	5/17/2014	10/20/2014	57	7/23/2014	7/24/2014	66.5	68	234	150	2	2	NA	22	53.2	22.61	NA		17	30	NA	183.7135582	4	8	9
2176668	2186768	G2FIA1b								PHN11_PHW65_0294/LH195	PHN11_PHW65_0294/LH195	WE13-195ISO-200-X-POL-195	GTF-11:08:10:268		NA		36	5/17/2014	10/20/2014	62	7/24/2014	7/24/2014	68.5	68	204	98	0	0	NA	27	51.4	23.9	NA		17	30	NA	190.0568438	4	6	3
2176677	2186777	G2FIA1b								PHN11_PHW65_0312/LH195	PHN11_PHW65_0312/LH195	WE13-195ISO-233-X-POL-195	GTF-11:08:19:277		NA		36	5/17/2014	10/20/2014	64	7/23/2014	7/24/2014	67.5	68	210.5	91	0	0	NA	22	56.1	20.22	NA		17	30	NA	168.0912194	4	10	1
2176670	2186770	G2FIA1b								PHN11_PHW65_0323/LH195	PHN11_PHW65_0323/LH195	WE13-195ISO-343-X-POL-195	GTF-11:08:12:270		NA		36	5/17/2014	10/20/2014	64	7/24/2014	7/25/2014	68.5	69	195	85	0	0	NA	21.8	55.4	18.99	NA		17	30	NA	160.8258766	4	8	9
2176673	2186773	G2FIA1b								PHN11_PHW65_0328/LH195	PHN11_PHW65_0328/LH195	WE13-195ISO-090-X-POL-195	GTF-11:08:15:273		NA		36	5/17/2014	10/20/2014	70	7/26/2014	7/26/2014	70	70	210.5	93	0	0	NA	23.8	52.9	22.02	NA		17	30	NA	170.3501187	4	7	5
2176681	2186781	G2FIA1b								PHN11_PHW65_0359/LH195	PHN11_PHW65_0359/LH195	WE13-195ISO-344-X-POL-195.2	GTF-11:08:23:281		NA		36	5/17/2014	10/20/2014	62	7/25/2014	7/25/2014	69	69	192.5	82	0	0	NA	25.2	54.7	22.14	NA		17	30	NA	182.7699495	4	3	8
2176578	2186678	G2FIA1b								PHN11_PHW65_0359/PB80	PHN11_PHW65_0359/PB80	WE13-80ISO-343-X-POL-80	GTF-06:08:20:178	Yes	NA		36	5/17/2014	10/20/2014	67	7/25/2014	7/25/2014	68.5	69	221	110	0	4	NA	24.7	51.9	15.68	NA	Sprayer damange right row	17	30	NA	146.2713654	4	9	8
2176544	2186644	G2FIA1b								PHV63/PB80	PHV63/PB80	WE13-80ISO-358-X-POL-80	GTF-05:04:01:144		NA		36	5/17/2014	10/20/2014	70	7/25/2014	7/25/2014	69	69	222.5	82	1	0	NA	25	52.7	23.96	NA		17	30	NA	188.1611791	4	1	5
2177349	2186695	G2FIA1b								PHW65_MoG_0012/PB80	PHW65_MoG_0012/PB80	WE13-80ISO-245-X-POL-80	GTF-SUB	Yes	NA		36	5/17/2014	10/20/2014	72	7/24/2014	7/24/2014	68.5	68	216	105	0	0	NA	24.8	53	22.42	NA	Sprayer damange Right row	17	30	NA	170.9655274	4	8	2
2176680	2186780	G2FIA1b								PHW65_MoG_0029/LH195	PHW65_MoG_0029/LH195	WE13-195ISO-085-X-POL-195	GTF-11:08:22:280		NA		36	5/17/2014	10/20/2014	62	7/26/2014	7/26/2014	70	70	209.5	100	0	0	NA	26	52.3	24	NA		17	30	NA	184.2866762	4	3	8
2176693	2186793	G2FIA1b								PHW65_MoG_0176/LH195	PHW65_MoG_0176/LH195	WE13-195ISO-037-X-POL-195.3	GTF-11:08:35:293		NA		36	5/17/2014	10/20/2014	61	7/23/2014	7/25/2014	68	69	203.5	95	0	0	NA	21.1	53.8	22.49	NA		17	30	NA	174.7458644	4	1	5
2176576	2186676	G2FIA1b								PHW65_MoG_0176/PB80	PHW65_MoG_0176/PB80	WE13-80ISO-029-X-POL-80	GTF-06:08:18:176		NA		36	5/17/2014	10/20/2014	62	7/22/2014	7/23/2014	65.5	67	212.5	89	0	0	NA	22.1	53.8	19.36	NA		17	30	NA	162.984437	4	4	10
2177348	2186800	G2FIA1b								PHW65_MoG_0271/PB80	PHW65_MoG_0271/PB80	WE13-80ISO-428-X-POL-80	GTF-SUB		NA		36	5/17/2014	10/20/2014	56	7/23/2014	7/23/2014	68.5	67	236	104	0	0	NA	23.3	52.3	24.22	NA		17	30	NA	198.1585792	4	3	10
2176569	2186669	G2FIA1b								PHW65_MoG_0311/PB80	PHW65_MoG_0311/PB80	WE13-80ISO-341-X-POL-80	GTF-06:08:11:169		NA		36	5/17/2014	10/20/2014	65	7/26/2014	7/26/2014	69.5	70	230.5	120	3	9	NA	23.1	53.1	21.48	NA		17	30	NA	180.6063532	4	7	6
2177323	2186654	G2FIA1b								PHZ51/PB80	PHZ51/PB80	WE13-80ISO-165-X-POL-80	GTF-SUB		NA		36	5/17/2014	10/20/2014	72	7/22/2014	7/24/2014	67	68	248	96	0	0	NA	20.9	57.6	21.66	NA		17	30	NA	183.1357292	4	4	3
2176657	2186757	G2FIA1b								Tx303/LH195	Tx303/LH195	WE13-195ISO-149-X-POL-195	GTF-10:07:01:257		NA		36	5/17/2014	10/20/2014	68			NA	NA	226	124	0	3	NA	29.3	51.8	20.46	NA		17	30	NA	134.1549882	4	3	6
2176555	2186655	G2FIA1b								Tx303/PB80	Tx303/PB80	WE13-80ISO-387-X-POL-80.2	GTF-05:07:01:155		NA		36	5/17/2014	10/20/2014	58	7/26/2014	7/27/2014	70	71	220	135	1	1	NA	29.5	50.5	24.08	NA		17	30	NA	182.8600542	4	2	1
2177350	2186648	G2FIA1b								W10004_0032/PB80	W10004_0032/PB80	WE13-80ISO-151-X-POL-80	GTF-SUB		NA		36	5/17/2014	10/20/2014	63	7/22/2014	7/22/2014	66.5	66	215	116	1	0	NA	23.9	55	21.58	NA		17	30	NA	173.552031	4	8	4
2176654	2186754	G2FIA1b								W10004_0097/LH195	W10004_0097/LH195	WE13-195ISO-232-X-POL-195	GTF-10:04:02:254		NA		36	5/17/2014	10/20/2014	67	7/23/2014	7/23/2014	68.5	67	191.5	105	0	3	NA	18.7	57.3	18.92	NA		17	30	NA	145.6254705	4	7	4
2177351	2186755	G2FIA1b								W10004_0227/LH195	W10004_0227/LH195	WE13-195ISO-088-X-POL-195	GTF-SUB		NA		36	5/17/2014	10/20/2014	69	7/23/2014	7/24/2014	69.5	68	205.5	95	0	0	NA	25.2	53.5	22.77	NA		17	30	NA	157.2877502	4	6	2
2176547	2186647	G2FIA1b								W10005_0111/PB80	W10005_0111/PB80	WE13-80ISO-140-X-POL-80	GTF-05:04:04:147		NA		36	5/17/2014	10/20/2014	73	7/19/2014	7/22/2014	63	66	215	107	0	0	NA	20.3	59.3	22.92	NA		17	30	NA	194.5207095	4	5	3
2177359	2186619	G2FIA1b								Z022E0005/PB80	Z022E0005/PB80	WE13-80ISO-012-X-POL-80	GTF-SUB		NA		36	5/17/2014	10/20/2014	74	7/25/2014	7/26/2014	72	70	198.5	96	0	1	NA	26.4	50.8	19.15	NA		17	30	NA	112.3644831	4	1	1
2176511	2186611	G2FIA1b								Z022E0006/PB80	Z022E0006/PB80	WE13-80ISO-016-X-POL-80	GTF-03:02:11:111	Yes	NA		36	5/17/2014	10/20/2014	66	7/23/2014	7/23/2014	67.5	67	201	96	0	0	NA	24.7	52.4	18.93	NA	Sprayer damange right row	17	30	NA	127.6189846	4	10	3
2176508	2186608	G2FIA1b								Z022E0016/PB80	Z022E0016/PB80	WE13-80ISO-106-X-POL-80	GTF-03:02:08:108		NA		36	5/17/2014	10/20/2014	71	7/17/2014	7/23/2014	65	67	197.5	98	0	0	NA	27	48.9	20.66	NA		17	30	NA	128.1707136	4	1	9
2176630	2186730	G2FIA1b								Z022E0017/LH195	Z022E0017/LH195	WE13-195ISO-420-X-POL-195	GTF-08:02:03:230		NA		36	5/17/2014	10/20/2014	74	7/25/2014	7/26/2014	72	70	214	117	0	0	NA	23.6	53.6	24.9	NA		17	30	NA	160.184801	4	9	6
2177357	2186640	G2FIA1b								Z022E0017/PB80	Z022E0017/PB80	WE13-80ISO-272-X-POL-80	GTF-SUB		NA		36	5/17/2014	10/20/2014	68	7/22/2014	7/25/2014	66	69	221	83	0	0	NA	21.5	54	17.99	NA		17	30	NA	143.4134105	4	9	1
2176502	2186602	G2FIA1b								Z022E0023/PB80	Z022E0023/PB80	WE13-80ISO-083-X-POL-80	GTF-03:02:02:102		NA		36	5/17/2014	10/20/2014	67	7/25/2014	7/25/2014	70	69	181	90	0	0	NA	27	52.7	20.06	NA		17	30	NA	126.3227004	4	9	5
2177361	2186614	G2FIA1b								Z022E0025/PB80	Z022E0025/PB80	WE13-80ISO-170-X-POL-80	GTF-SUB		NA		36	5/17/2014	10/20/2014	68	7/20/2014	7/22/2014	67	66	195	105	0	0	NA	24.9	52.6	21.61	NA		17	30	NA	131.3355876	4	3	3
2176512	2186612	G2FIA1b								Z022E0029/PB80	Z022E0029/PB80	WE13-80ISO-077-X-POL-80	GTF-03:02:12:112		NA		36	5/17/2014	10/20/2014	69	7/24/2014	7/25/2014	69	69	209	95	0	0	NA	27.6	51.9	21.29	NA		17	30	NA	124.3395302	4	3	3
2176509	2186609	G2FIA1b								Z022E0036/PB80	Z022E0036/PB80	WE13-80ISO-085-X-POL-80	GTF-03:02:09:109		NA		36	5/17/2014	10/20/2014	66	7/23/2014	7/26/2014	71	70	198	94	0	0	NA	27.5	51.3	17.92	NA		17	30	NA	115.6747486	4	6	2
2176633	2186733	G2FIA1b								Z022E0048/LH195	Z022E0048/LH195	WE13-195ISO-263-X-POL-195	GTF-08:02:06:233		NA		36	5/17/2014	10/20/2014	67	7/25/2014	7/25/2014	71	69	205	98	0	0	NA	27	53.9	21.81	NA		17	30	NA	151.5354519	4	2	6
2176507	2186607	G2FIA1b								Z022E0050/PB80	Z022E0050/PB80	WE13-80ISO-373-X-POL-80	GTF-03:02:07:107	Yes	NA		36	5/17/2014	10/20/2014	67	7/24/2014	7/25/2014	70.5	69	186	91	0	0	NA	26.3	50.6	14.91	NA	Sprayer damange right row	17	30	NA	96.14964081	4	2	3
2176513	2186613	G2FIA1b								Z022E0051/PB80	Z022E0051/PB80	WE13-80ISO-216-X-POL-80	GTF-03:02:13:113		NA		36	5/17/2014	10/20/2014	60	7/26/2014	7/26/2014	70.5	70	195	97	0	0	NA	24.5	52.1	17.56	NA		17	30	NA	103.4623643	4	4	5
2176510	2186610	G2FIA1b								Z022E0059/PB80	Z022E0059/PB80	WE13-80ISO-401-X-POL-80.3	GTF-03:02:10:110		NA		36	5/17/2014	10/20/2014	69	7/25/2014	7/25/2014	69.5	69	212.5	90	0	4	NA	27	51.8	17.02	NA		17	30	NA	97.54420627	4	9	10
2176515	2186615	G2FIA1b								Z022E0060/PB80	Z022E0060/PB80	WE13-80ISO-017-X-POL-80	GTF-03:02:15:115		NA		36	5/17/2014	10/20/2014	70	7/22/2014	7/25/2014	68	69	185	86	0	0	NA	23.8	53.7	21.51	NA		17	30	NA	139.2400566	4	10	5
2176505	2186605	G2FIA1b								Z022E0072/PB80	Z022E0072/PB80	WE13-80ISO-023-X-POL-80	GTF-03:02:05:105	Yes	NA		36	5/17/2014	10/20/2014	57	7/21/2014	7/24/2014	65.5	68	205.5	91	0	0	NA	26	52.4	19.34	NA	Sprayer damange Right row	17	30	NA	139.9579703	4	7	5
2177360	2186737	G2FIA1b								Z022E0073/LH195	Z022E0073/LH195	WE13-195ISO-314-X-POL-195	GTF-SUB		NA		36	5/17/2014	10/20/2014	65	7/25/2014	7/25/2014	69.5	69	208	98	0	2	NA	24.6	53.1	25.85	NA		17	30	NA	182.3607961	4	9	1
2176631	2186731	G2FIA1b								Z022E0077/LH195	Z022E0077/LH195	WE13-195ISO-132-X-POL-195	GTF-08:02:04:231		NA		36	5/17/2014	10/20/2014	63	7/25/2014	7/25/2014	69	69	211	115	0	0	NA	26.8	52.5	20.44	NA		17	30	NA	169.2142252	4	1	4
2176504	2186604	G2FIA1b								Z022E0083/PB80	Z022E0083/PB80	WE13-80ISO-202-X-POL-80	GTF-03:02:04:104		NA		36	5/17/2014	10/20/2014	68	7/23/2014	7/25/2014	71	69	184.5	87	0	0	NA	26.8	50.9	24.63	NA		17	30	NA	145.6089007	4	6	1
2176518	2186618	G2FIA1b								Z022E0094/PB80	Z022E0094/PB80	WE13-80ISO-074-X-POL-80	GTF-03:02:18:118		NA		36	5/17/2014	10/20/2014	68	7/25/2014	7/26/2014	69.5	70	206.5	109	0	0	NA	28.2	51	23.13	NA		17	30	NA	136.026827	4	2	7
2177363	2186736	G2FIA1b								Z022E0095/LH195	Z022E0095/LH195	WE13-195ISO-426-X-POL-195	GTF-SUB		NA		36	5/17/2014	10/20/2014	68	7/25/2014	7/25/2014	69	69	208	96	0	0	NA	25.4	54.6	22.15	NA		17	30	NA	165.637057	4	8	5
2176629	2186729	G2FIA1b								Z022E0097/LH195	Z022E0097/LH195	WE13-195ISO-309-X-POL-195	GTF-08:02:02:229		NA		36	5/17/2014	10/20/2014	61	7/25/2014	7/25/2014	71	69	212.5	116	0	0	NA	27.3	53.2	22.85	NA		17	30	NA	165.7213678	4	1	7
2176628	2186728	G2FIA1b								Z022E0108/LH195	Z022E0108/LH195	WE13-195ISO-126-X-POL-195	GTF-08:02:01:228		NA		36	5/17/2014	10/20/2014	62	7/25/2014	7/25/2014	69.5	69	211.5	104	0	0	NA	23.2	54.5	20.11	NA		17	30	NA	166.3086188	4	5	6
2176635	2186735	G2FIA1b								Z022E0110/LH195	Z022E0110/LH195	WE13-195ISO-307-X-POL-195.2	GTF-08:02:08:235		NA		36	5/17/2014	10/20/2014	59	7/23/2014	7/24/2014	68.5	68	216.5	94	0	0	NA	25.6	52.9	23.09	NA		17	30	NA	174.9504411	4	1	4
2176632	2186732	G2FIA1b								Z022E0121/LH195	Z022E0121/LH195	WE13-195ISO-012-X-POL-195	GTF-08:02:05:232		NA		36	5/17/2014	10/20/2014	66	7/26/2014	7/26/2014	70	70	224	112	7	0	NA	25.4	51	25.18	NA		17	30	NA	196.3295184	4	6	3
2176501	2186601	G2FIA1b								Z022E0121/PB80	Z022E0121/PB80	WE13-80ISO-177-X-POL-80	GTF-03:02:01:101		NA		36	5/17/2014	10/20/2014	54	7/25/2014	7/25/2014	73.5	69	203.5	104	0	3	NA	20.6	51.9	17.76	NA		17	30	NA	123.8025841	4	4	9
2176506	2186606	G2FIA1b								Z022E0123/PB80	Z022E0123/PB80	WE13-80ISO-078-X-POL-80	GTF-03:02:06:106		NA		36	5/17/2014	10/20/2014	71	7/25/2014	7/26/2014	71	70	205	93	0	0	NA	28.4	49	22.11	NA		17	30	NA	152.8808497	4	10	6
2176517	2186617	G2FIA1b								Z022E0147/PB80	Z022E0147/PB80	WE13-80ISO-210-X-POL-80	GTF-03:02:17:117		NA		36	5/17/2014	10/20/2014	59	7/24/2014	7/25/2014	69	69	208	110	0	0	NA	26.3	52	24.82	NA		17	30	NA	143.8255962	4	6	3
2176634	2186734	G2FIA1b								Z022E0155/LH195	Z022E0155/LH195	WE13-195ISO-417-X-POL-195.2	GTF-08:02:07:234	Yes	NA		36	5/17/2014	10/20/2014	66	7/27/2014	7/27/2014	70.5	71	224.5	104	0	0	NA	28.7	51.4	19.9	NA	Sprayer damange right row	17	30	NA	165.7072348	4	1	9
2176503	2186603	G2FIA1b								Z022E0155/PB80	Z022E0155/PB80	WE13-80ISO-270-X-POL-80	GTF-03:02:03:103	Yes	NA		36	5/17/2014	10/20/2014	66	7/25/2014	7/25/2014	72	69	191.5	91	0	0	NA	27.4	51.6	21.37	NA	Sprayer damange Right row	17	30	NA	125.7600874	4	6	6
2177362	2186616	G2FIA1b								Z022E0178/PB80	Z022E0178/PB80	WE13-80ISO-311-X-POL-80	GTF-SUB		NA		36	5/17/2014	10/20/2014	73	7/23/2014	7/26/2014	67	70	206.5	94	0	1	NA	24.5	53.2	20.29	NA		17	30	NA	118.9160275	4	8	5
2176430	2187174	G2FIA1c								B14A/H95	B14A/H95	GTF-01:29	GTF-01:29		NA		36	5/9/2014	10/20/2014	65	7/21/2014	7/22/2014	73	74	215.5	85	2	0	NA	21.8	55.5	15.96	NA		17	30	NA	149.5984171	5	3	8
2176432	2187176	G2FIA1c								B14A/OH43	B14A/OH43	GTF-01:31	GTF-01:31		NA		36	5/9/2014	10/20/2014	62	7/16/2014	7/19/2014	68	71	229	104	1	0	NA	24	50.4	21.2	NA		17	30	NA	185.9832332	5	8	3
2176428	2187172	G2FIA1c								B37/C103	B37/C103	GTF-01:27	GTF-01:27		NA		36	5/9/2014	10/20/2014	63	7/21/2014	7/28/2014	72.5	80	241	125	3	1	NA	24.8	52.9	24.39	NA		17	30	NA	204.21758	5	3	9
2176429	2187173	G2FIA1c								B37/H95	B37/H95	GTF-01:28	GTF-01:28		NA		36	5/9/2014	10/20/2014	57	7/19/2014	7/22/2014	71	74	228.5	105	10	3	NA	23.3	55.7	17.69	NA		17	30	NA	160.327864	5	4	5
2176426	2187170	G2FIA1c								B37/MO17	B37/MO17	GTF-01:25	GTF-01:25		NA		36	5/9/2014	10/20/2014	57	7/20/2014	7/21/2014	72	73	232.5	112	0	2	NA	23.7	53	20.85	NA		17	30	NA	188.5015085	5	3	3
2176427	2187171	G2FIA1c								B37/OH43	B37/OH43	GTF-01:26	GTF-01:26		NA		36	5/9/2014	10/20/2014	58	7/16/2014	7/20/2014	68.5	72	222.5	90	3	5	NA	24.4	51	17.93	NA		17	30	NA	171.2572306	5	4	10
2176423	2187167	G2FIA1c								B73/PHG35	B73/PHG35	GTF-01:22	GTF-01:22		NA		36	5/9/2014	10/20/2014	64	7/19/2014	7/20/2014	71.5	72	222.5	106	0	0	NA	19.9	54.9	24.3	NA		17	30	NA	185.077475	5	9	6
2176424	2187168	G2FIA1c								B73/PHM49	B73/PHM49	GTF-01:23	GTF-01:23		NA		36	5/9/2014	10/20/2014	33	7/20/2014	7/21/2014	72	73	223	120	0	4	NA	24.3	53.5	15.43	NA		17	30	NA	161.5181234	5	6	9
2176425	2187169	G2FIA1c								B73/PHN82	B73/PHN82	GTF-01:24	GTF-01:24		NA		36	5/9/2014	10/20/2014	63	7/20/2014	7/20/2014	72	72	209.5	95	0	3	NA	22.9	53.8	25.15	NA		17	30	NA	198.5826237	5	8	3
2176410	2187175	G2FIA1c								B73/Tx205	B73/Tx205	GTF-01:09	GTF-01:09		NA		36	5/9/2014	10/20/2014	64	7/20/2014	7/22/2014	72.5	74	241.75	141	0	3	NA	24.1	49.7	23.31	NA		17	30	NA	207.7226211	5	7	8
2176834	2187185	G2FIA1c								CG105/CG102	CG105/CG102	13WJWE:CG102:1128	GTF-16:04:01:434	Yes	NA	Filler	36	5/9/2014	10/20/2014	33	7/11/2014	7/11/2014	63	63	197.6666667	93	0	0	NA	19.8	54.9	11.45	NA	Jabbed for short seed	17	30	NA	113.9222551	5	4	2
2176850	2187201	G2FIA1c								CG120/CG102	CG120/CG102	13WJWE:CG102:1137	GTF-17:07:05:450		NA		36	5/9/2014	10/20/2014	66	7/11/2014	7/13/2014	63	65	210	94	0	0	NA	16.1	57.5	15.58	NA		17	30	NA	141.5642602	5	9	3
2176851	2187202	G2FIA1c								CG121/CG102	CG121/CG102	13WJWE:CG102:1139	GTF-17:07:06:451		NA		36	5/9/2014	10/20/2014	65	7/11/2014	7/13/2014	63	65	196	90	0	0	NA	16.2	56.8	16.6	NA		17	30	NA	150.6524907	5	3	3
2176836	2187187	G2FIA1c								CG122/CG102	CG122/CG102	13WJWE:CG102:1140	GTF-16:04:03:436		NA	Planting error	36	5/9/2014		NA			66	NA	215	NA	NA	NA	NA	NA	NA	NA	NA	put in filler at planting due to planting error	17	30	NA	114.6469916	5	6	2
2176839	2187190	G2FIA1c								CG123/CG102	CG123/CG102	13WJWE:CG102:1142	GTF-16:04:06:439	Yes	NA		36	5/9/2014	10/20/2014	49	7/11/2014	7/11/2014	63	63	187.5	80	0	0	NA	16.5	59.5	15.56	NA		17	30	NA	149.001365	5	7	10
2176846	2187197	G2FIA1c								CG65/CG102	CG65/CG102	13WJWE:CG102:1146	GTF-17:07:01:446	Yes	NA	Filler	36	5/9/2014	10/20/2014	53	7/11/2014	7/11/2014	63	63	200.3333333	78	1	0	NA	18.4	55.9	15.85	NA	Jabbed for short seed	17	30	NA	117.6465474	5	3	5
2176843	2187194	G2FIA1c								CGR03/CG102	CGR03/CG102	13WJWE:CG102:1149	GTF-16:04:10:443		NA		36	5/9/2014	10/20/2014	56	7/13/2014	7/14/2014	65	66	213	89	0	0	NA	17.4	58.4	18.04	NA		17	30	NA	161.376685	5	5	4
2176848	2187199	G2FIA1c								cgx333/CG102	cgx333/CG102	13WJWE:CG102:1151	GTF-17:07:03:448		NA		36	5/9/2014	10/20/2014	61	7/11/2014	7/11/2014	63	63	195.5	95	10	0	NA	17.1	58.8	19.18	NA		17	30	NA	174.6495325	5	5	6
2176434	2187178	G2FIA1c								F42/H95	F42/H95	GTF-01:33	GTF-01:33		NA		36	5/9/2014	10/20/2014	54	7/20/2014	7/21/2014	72	73	245	120	2	0	NA	23.7	54.9	21.34	NA		17	30	NA	186.3626586	5	4	3
2176435	2187179	G2FIA1c								F42/MO17	F42/MO17	GTF-01:34	GTF-01:34		NA		36	5/9/2014	10/20/2014	54	7/19/2014	7/20/2014	71.5	72	215	100	0	0	NA	22	54.2	23.69	NA		17	30	NA	176.145195	5	3	5
2176436	2187180	G2FIA1c								F42/OH43	F42/OH43	GTF-01:35	GTF-01:35		NA		36	5/9/2014	10/20/2014	67	7/16/2014	7/19/2014	69.5	71	210	90	0	0	NA	25.1	50.9	23.42	NA		17	30	NA	191.569076	5	7	2
2176412	2187156	G2FIA1c								LH74/PHG35	LH74/PHG35	GTF-01:11	GTF-01:11		NA		36	5/9/2014	10/20/2014	65	7/19/2014	7/20/2014	70	72	221	110	0	4	NA	17.8	56.3	17.12	NA		17	30	NA	161.3772265	5	4	8
2176413	2187157	G2FIA1c								LH74/PHM49	LH74/PHM49	GTF-01:12	GTF-01:12		NA		36	5/9/2014	10/20/2014	67	7/19/2014	7/20/2014	70	72	189	84	0	6	NA	20.4	57	16.83	NA		17	30	NA	149.4635308	5	4	4
2176414	2187158	G2FIA1c								LH74/PHN82	LH74/PHN82	GTF-01:13	GTF-01:13	Yes	NA	Filler	36	5/9/2014	10/20/2014	40	7/19/2014	7/20/2014	70	72	212	95	0	0	NA	22.6	54.2	16.76	NA	Jabbed for short seed	17	30	NA	157.9228152	5	2	2
2176409	2187154	G2FIA1c								LH74/Tx205	LH74/Tx205	GTF-01:08	GTF-01:08		NA		36	5/9/2014	10/20/2014	67	7/19/2014	7/21/2014	71.5	73	226	120	4	5	NA	20.7	52.1	25.93	NA		17	30	NA	195.0624749	5	7	8
2176750	2187101	G2FIA1c								M0008/CG102	M0008/CG102	13WJWE:CG102:1032	GTF-13:01:30:350		NA		36	5/9/2014	10/20/2014	62	7/14/2014	7/15/2014	64.5	67	221.5	80	0	0	NA	20	56.4	21.21	NA		17	30	NA	181.9300912	5	6	3
2176738	2187089	G2FIA1c								M0012/CG102	M0012/CG102	13WJWE:CG102:1010	GTF-13:01:18:338		NA	Planting error	36	5/9/2014		NA			63	NA	215	NA	NA	NA	NA	NA	NA	NA	NA	filled in due to planting error	17	30	NA	161.3253513	5	7	8
2176730	2187081	G2FIA1c								M0014/CG102	M0014/CG102	13WJWE:CG102:1011	GTF-13:01:10:330		NA		36	5/9/2014	10/20/2014	65	7/11/2014	7/14/2014	63	66	192	105	0	0	NA	19.4	56.8	20.03	NA		17	30	NA	148.7199502	5	4	4
2176751	2187102	G2FIA1c								M0015/CG102	M0015/CG102	13WJWE:CG102:1034	GTF-13:01:31:351		NA		36	5/9/2014	10/20/2014	58	7/14/2014	7/16/2014	66	68	220	105	0	0	NA	20	56	22.57	NA		17	30	NA	195.5445676	5	4	2
2176755	2187106	G2FIA1c								M0022/CG102	M0022/CG102	13WJWE:CG102:1109	GTF-13:01:35:355		NA		36	5/9/2014	10/20/2014	61	7/14/2014	7/16/2014	66.5	68	218.5	99	0	0	NA	18.5	56.9	19.14	NA		17	30	NA	175.0278207	5	4	6
2176762	2187113	G2FIA1c								M0024/CG102	M0024/CG102	13WJWE:CG102:1020	GTF-13:01:42:362		NA		36	5/9/2014	10/20/2014	64	7/14/2014	7/15/2014	66	67	228	111	0	1	NA	17.7	56.8	22.62	NA		17	30	NA	201.6121241	5	2	6
2176721	2187144	G2FIA1c								M0027/CG102	M0027/CG102	13WJWE:CG102:1008	GTF-13:01:01:321	Yes	NA	Filler	36	5/9/2014	10/20/2014	63	7/11/2014	7/13/2014	63.81818182	65	198.0909091	75	0	0	NA	17.6	59.2	16.96	NA	Jabbed for short seed	17	30	NA	144.8779813	5	6	8
2176728	2187079	G2FIA1c								M0028/CG102	M0028/CG102	13WJWE:CG102:1035	GTF-13:01:08:328		NA		36	5/9/2014	10/20/2014	68	7/14/2014	7/16/2014	65	68	196	95	0	0	NA	18.6	55.7	24.68	NA		17	30	NA	181.231166	5	3	4
2176766	2187117	G2FIA1c								M0030/CG102	M0030/CG102	13WJWE:CG102:1068	GTF-13:01:46:366		NA	Planting error	36	5/9/2014		NA			NA	NA	NA	NA	NA	NA	NA	NA	NA	NA	NA	filled in due to planting error	17	30	NA	NA	5	9	9
2176770	2187121	G2FIA1c								M0033/CG102	M0033/CG102	13WJWE:CG102:1098	GTF-13:01:50:370		NA		36	5/9/2014	10/20/2014	46	7/14/2014	7/17/2014	66	69	221	102	0	0	NA	17.8	56	16.65	NA		17	30	NA	148.2211795	5	6	9
2176735	2187086	G2FIA1c								M0035/CG102	M0035/CG102	13WJWE:CG102:1013	GTF-13:01:15:335	Yes	NA	Filler	36	5/9/2014	10/20/2014	56	7/11/2014	7/12/2014	63	64	202.6666667	90	0	0	NA	18.3	55.8	17.66	NA	Jabbed for short seed	17	30	NA	161.1952482	5	4	2
2176764	2187115	G2FIA1c								M0038/CG102	M0038/CG102	13WJWE:CG102:1025	GTF-13:01:44:364		NA		36	5/9/2014	10/20/2014	67	7/14/2014	7/15/2014	66	67	210	93	0	0	NA	17.4	56.1	21.96	NA		17	30	NA	196.4430157	5	1	4
2176763	2187114	G2FIA1c								M0041/CG102	M0041/CG102	13WJWE:CG102:1055	GTF-13:01:43:363		NA		36	5/9/2014	10/20/2014	63	7/14/2014	7/16/2014	66	68	240	90	0	0	NA	17.1	57.3	19.55	NA		17	30	NA	175.519552	5	7	8
2176729	2187140	G2FIA1c								M0051/CG102	M0051/CG102	13WJWE:CG102:1056	GTF-13:01:09:329		NA	Planting error	36	5/9/2014		NA			63.5	NA	203.5	NA	NA	NA	NA	NA	NA	NA	NA	put in filler due to planting error	17	30	NA	173.4180381	5	4	5
2176725	2187076	G2FIA1c								M0052/CG102	M0052/CG102	13WJWE:CG102:1058	GTF-13:01:05:325		NA		36	5/9/2014	10/20/2014	66	7/11/2014	7/15/2014	63.75	67	202.25	95	0	0	NA	18.5	55.9	19.62	NA		17	30	NA	156.7987805	5	4	8
2176727	2187078	G2FIA1c								M0058/CG102	M0058/CG102	13WJWE:CG102:1022	GTF-13:01:07:327	Yes	NA	Filler	36	5/9/2014	10/20/2014	62	7/14/2014	7/16/2014	64	68	214.6666667	85	0	0	NA	19.3	55.4	18.75	NA	Jabbed for short seed	17	30	NA	167.9158833	5	1	5
2176753	2187104	G2FIA1c								M0062/CG102	M0062/CG102	13WJWE:CG102:1038	GTF-13:01:33:353		NA	Planting error	36	5/9/2014		NA			63	NA	205	NA	NA	NA	NA	NA	NA	NA	NA	filled in due to planting error	17	30	NA	151.4425315	5	2	4
2176743	2187094	G2FIA1c								M0067/CG102	M0067/CG102	13WJWE:CG102:1101	GTF-13:01:23:343		NA		36	5/9/2014	10/20/2014	62	7/11/2014	7/14/2014	63	66	217	87	0	0	NA	17.4	56.5	21.9	NA		17	30	NA	182.7460154	5	8	8
2176724	2187146	G2FIA1c								M0075/CG102	M0075/CG102	13WJWE:CG102:1040	GTF-13:01:04:324		NA	Planting error	36	5/9/2014		NA			65.8	NA	206.8	NA	NA	NA	NA	NA	NA	NA	NA	put in filler at planting due to planting error	17	30	NA	162.9776249	5	3	8
2176758	2187109	G2FIA1c								M0076/CG102	M0076/CG102	13WJWE:CG102:1059	GTF-13:01:38:358		NA		36	5/9/2014	10/20/2014	50	7/14/2014	7/16/2014	66	68	218	91	0	0	NA	17.9	55.3	20.34	NA		17	30	NA	180.8499176	5	8	9
2176726	2187077	G2FIA1c								M0083/CG102	M0083/CG102	13WJWE:CG102:1061	GTF-13:01:06:326	Yes	NA	Filler	36	5/9/2014	10/20/2014	57	7/13/2014	7/15/2014	64.66666667	67	205	80	0	0	NA	17.3	56.2	11.54	NA	Jabbed for short seed	17	30	NA	151.7654067	5	4	7
2176723	2187150	G2FIA1c								M0087/CG102	M0087/CG102	13WJWE:CG102:1041	GTF-13:01:03:323	Yes	NA	Filler	36	5/9/2014	10/20/2014	58	7/11/2014	7/13/2014	63.42857143	65	199.4285714	55	0	0	NA	18.5	54.8	17.05	NA	Jabbed for short seed; Sprayer damange Right row	17	30	NA	151.2809185	5	5	3
2176734	2187085	G2FIA1c								M0092/CG102	M0092/CG102	13WJWE:CG102:1043	GTF-13:01:14:334	Yes	NA	Filler	36	5/9/2014	10/20/2014	60	7/14/2014	7/15/2014	64	67	221	109	0	0	NA	17.1	55.8	21.66	NA	Jabbed for short seed	17	30	NA	192.5877178	5	9	8
2176747	2187098	G2FIA1c								M0101/CG102	M0101/CG102	13WJWE:CG102:1071	GTF-13:01:27:347	Yes	NA	Filler	36	5/9/2014	10/20/2014	57	7/14/2014	7/14/2014	66.5	66	224	110	0	0	NA	17.4	54.3	20.87	NA	Jabbed for short seed	17	30	NA	179.666535	5	3	2
2176754	2187105	G2FIA1c								M0114/CG102	M0114/CG102	13WJWE:CG102:1103	GTF-13:01:34:354		NA		36	5/9/2014	10/20/2014	68	7/14/2014	7/16/2014	64.5	68	210	97	0	0	NA	17.5	54.7	19.05	NA		17	30	NA	187.4045486	5	4	6
2176731	2187082	G2FIA1c								M0154/CG102	M0154/CG102	13WJWE:CG102:1046	GTF-13:01:11:331		NA		36	5/9/2014	10/20/2014	61	7/11/2014	7/13/2014	63	65	179	65	0	0	NA	18.1	56	20.36	NA		17	30	NA	168.3524364	5	8	2
2176732	2187083	G2FIA1c								M0172/CG102	M0172/CG102	13WJWE:CG102:1107	GTF-13:01:12:332		NA		36	5/9/2014	10/20/2014	68	7/14/2014	7/15/2014	66	67	221.25	90	0	0	NA	17.2	56	21.03	NA		17	30	NA	179.2041527	5	1	1
2176756	2187107	G2FIA1c								M0186/CG102	M0186/CG102	13WJWE:CG102:1026	GTF-13:01:36:356		NA	Planting error	36	5/9/2014		NA			NA	NA	NA	NA	NA	NA	NA	NA	NA	NA	NA	filled in due to planting error	17	30	NA	NA	5	3	9
2176745	2187096	G2FIA1c								M0262/CG102	M0262/CG102	13WJWE:CG102:1016	GTF-13:01:25:345		NA		36	5/9/2014	10/20/2014	62	7/14/2014	7/15/2014	66	67	237	97	0	0	NA	20.5	55.2	20.31	NA		17	30	NA	146.5500727	5	9	1
2176765	2187116	G2FIA1c								M0264/CG102	M0264/CG102	13WJWE:CG102:1047	GTF-13:01:45:365		NA	Planting error	36	5/9/2014		NA			NA	NA	NA	NA	NA	NA	NA	NA	NA	NA	NA	filled in due to planting error	17	30	NA	NA	5	4	6
2176761	2187112	G2FIA1c								M0266/CG102	M0266/CG102	13WJWE:CG102:1028	GTF-13:01:41:361		NA		36	5/9/2014	10/20/2014	59	7/14/2014	7/17/2014	66	69	206	84	0	1	NA	18.4	55.2	23.6	NA		17	30	NA	208.5577684	5	1	1
2176741	2187092	G2FIA1c								M0276/CG102	M0276/CG102	13WJWE:CG102:1074	GTF-13:01:21:341		NA		36	5/9/2014	10/20/2014	66	7/14/2014	7/16/2014	64.5	68	201	100	2	0	NA	17.5	56.4	18.51	NA		17	30	NA	176.8275866	5	10	5
2176769	2187120	G2FIA1c								M0287/CG102	M0287/CG102	13WJWE:CG102:1116	GTF-13:01:49:369		NA		36	5/9/2014	10/20/2014	62	7/14/2014	7/17/2014	66	69	245	111	0	0	NA	18.3	56.8	18.95	NA		17	30	NA	167.6700448	5	9	4
2176748	2187099	G2FIA1c								M0297/CG102	M0297/CG102	13WJWE:CG102:1088	GTF-13:01:28:348		NA		36	5/9/2014	10/20/2014	2	7/13/2014	7/13/2014	65	65	204	60	0	0	NA	14.7	22.5	2.12	NA		17	30	NA	87.36193984	5	8	10
2176737	2187088	G2FIA1c								M0309/CG102	M0309/CG102	13WJWE:CG102:1050	GTF-13:01:17:337		NA		36	5/9/2014	10/20/2014	62	7/13/2014	7/15/2014	65.66666667	67	224.3333333	90	0	0	NA	17.4	55.2	20.2	NA		17	30	NA	178.8554121	5	6	9
2176759	2187110	G2FIA1c								M0311/CG102	M0311/CG102	13WJWE:CG102:1082	GTF-13:01:39:359		NA		36	5/9/2014	10/20/2014	66	7/14/2014	7/17/2014	66	69	230	105	0	1	NA	17.1	56.6	16.58	NA		17	30	NA	148.8549449	5	6	1
2176733	2187084	G2FIA1c								M0323/CG102	M0323/CG102	13WJWE:CG102:1019	GTF-13:01:13:333		NA		36	5/9/2014	10/20/2014	57	7/14/2014	7/17/2014	64.5	69	225	100	0	0	NA	18	56.4	20.53	NA		17	30	NA	191.6533867	5	2	8
2176760	2187111	G2FIA1c								M0325/CG102	M0325/CG102	13WJWE:CG102:1095	GTF-13:01:40:360	Yes	NA	Filler	36	5/9/2014	10/20/2014	61	7/14/2014	7/17/2014	66	69	230	90	0	0	NA	19.9	57.9	18.23	NA	Jabbed for short seed	17	30	NA	158.1406043	5	8	8
2176749	2187100	G2FIA1c								M0326/CG102	M0326/CG102	13WJWE:CG102:1067	GTF-13:01:29:349		NA		36	5/9/2014	10/20/2014	62	7/14/2014	7/17/2014	66	69	224	101	0	0	NA	17.2	55.5	21.31	NA		17	30	NA	191.0900156	5	10	4
2176767	2187118	G2FIA1c								M0341/CG102	M0341/CG102	13WJWE:CG102:1029	GTF-13:01:47:367		NA		36	5/9/2014	10/20/2014	28	7/14/2014	7/16/2014	66	68	227	111	0	0	NA	18.4	55.4	14.27	NA		17	30	NA	126.1067523	5	5	2
2176742	2187093	G2FIA1c								M0346/CG102	M0346/CG102	13WJWE:CG102:1031	GTF-13:01:22:342		NA		36	5/9/2014	10/20/2014	66	7/14/2014	7/16/2014	64.5	68	215	90	0	0	NA	18.6	54	22.46	NA		17	30	NA	184.1922395	5	10	7
2176722	2187135	G2FIA1c								M0352/CG102	M0352/CG102	13WJWE:CG102:1017	GTF-13:01:02:322		NA		36	5/9/2014	10/20/2014	64	7/11/2014	7/14/2014	64.85714286	66	213.2857143	80	0	0	NA	19.5	56.4	22.66	NA		17	30	NA	160.745952	5	9	8
2176757	2187108	G2FIA1c								M0354/CG102	M0354/CG102	13WJWE:CG102:1076	GTF-13:01:37:357		NA	Planting error	36	5/9/2014		NA			NA	NA	NA	NA	NA	NA	NA	NA	NA	NA	NA	filled in due to planting error	17	30	NA	NA	5	3	6
2176746	2187097	G2FIA1c								M0355/CG102	M0355/CG102	13WJWE:CG102:1007	GTF-13:01:26:346	Yes	NA	Filler	36	5/9/2014	10/20/2014	64	7/14/2014	7/17/2014	66	69	226.5	90	0	0	NA	18.1	56.4	18.36	NA	Jabbed for short seed	17	30	NA	167.8026568	5	5	6
2176736	2187087	G2FIA1c								M0360/CG102	M0360/CG102	13WJWE:CG102:1053	GTF-13:01:16:336		NA		36	5/9/2014	10/20/2014	65	7/14/2014	7/15/2014	64.5	67	204.5	85	0	0	NA	17.6	56.8	22.11	NA		17	30	NA	189.3216022	5	6	9
2176744	2187095	G2FIA1c								M0378/CG102	M0378/CG102	13WJWE:CG102:1023	GTF-13:01:24:344		NA		36	5/9/2014	10/20/2014	67	7/14/2014	7/16/2014	64.5	68	238	90	0	0	NA	16.2	54.8	18.14	NA		17	30	NA	175.8361098	5	4	1
2176856	2187246	G2FIA1c								Mo44_LH145_0127/CG102	Mo44_LH145_0127/CG102	13WJWE:CG102:1154	GTF-18:08:03:456		NA		36	5/9/2014	10/20/2014	74	7/11/2014	7/11/2014	63	63	209.8333333	95	0	0	NA	16.9	57.4	22.21	NA		17	30	NA	194.2277067	5	3	5
2176857	2187252	G2FIA1c								Mo44_LH145_0138/CG102	Mo44_LH145_0138/CG102	13WJWE:CG102:1152	GTF-18:08:04:457		NA		36	5/9/2014	10/20/2014	63	7/11/2014	7/15/2014	63	67	205.8333333	90	0	0	NA	16.8	57.9	18.03	NA		17	30	NA	163.6369381	5	5	1
2176875	2187226	G2FIA1c								Mo44_PHG47_0072/CG102	Mo44_PHG47_0072/CG102	13WJWE:CG102:1163	GTF-18:08:22:475	Yes	NA	Filler	36	5/9/2014	10/20/2014	58	7/13/2014	7/15/2014	64	67	215	85	0	0	NA	18.4	56.8	16.15	NA	Jabbed for short seed	17	30	NA	164.0803681	5	10	5
2176869	2187220	G2FIA1c								Mo44_PHG47_0125/CG102	Mo44_PHG47_0125/CG102	13WJWE:CG102:1161	GTF-18:08:16:469		NA		36	5/9/2014	10/20/2014	54	7/11/2014	7/11/2014	63	63	200.3333333	50	0	0	NA	19.8	56.4	18.75	NA		17	30	NA	170.2255748	5	5	2
2176866	2187217	G2FIA1c								Mo44_PHW65_0193/CG102	Mo44_PHW65_0193/CG102	13WJWE:CG102:1169	GTF-18:08:13:466		NA		36	5/9/2014	10/20/2014	67	7/11/2014	7/16/2014	63	68	193.3333333	85	0	0	NA	18.2	57.1	19.37	NA		17	30	NA	165.3603894	5	7	9
2176888	2187239	G2FIA1c								MoG_LH145_0006/CG102	MoG_LH145_0006/CG102	13WJWE:CG102:1188	GTF-18:08:35:488		NA		36	5/9/2014	10/20/2014	64	7/13/2014	7/16/2014	65	68	199	93	0	0	NA	18.7	58.1	20.72	NA		17	30	NA	182.4334647	5	9	6
2176891	2187242	G2FIA1c								MoG_LH145_0173/CG102	MoG_LH145_0173/CG102	13WJWE:CG102:1190	GTF-18:08:38:491		NA		36	5/9/2014	10/20/2014	65	7/11/2014	7/14/2014	63	66	225	100	1	1	NA	17.8	58.2	18.39	NA		17	30	NA	163.7109604	5	8	3
2176877	2187228	G2FIA1c								MoG_LH145_0175/CG102	MoG_LH145_0175/CG102	13WJWE:CG102:1194	GTF-18:08:24:477		NA		36	5/9/2014	10/20/2014	67	7/14/2014	7/16/2014	65.5	68	215.5	99	0	0	NA	19	56.5	22.29	NA		17	30	NA	194.0991017	5	7	9
2176862	2187261	G2FIA1c								MoG_Mo45-085-1-1-1-1-B/CG102	MoG_Mo45-085-1-1-1-1-B/CG102	13WJWE:CG102:1206	GTF-18:08:09:462		NA		36	5/9/2014	10/20/2014	65	7/14/2014	7/18/2014	65	70	217.5	91	0	0	NA	19	57.3	20.16	NA		17	30	NA	169.7902673	5	3	8
2176882	2187233	G2FIA1c								MoG_Oh43_0071/CG102	MoG_Oh43_0071/CG102	13WJWE:CG102:1214	GTF-18:08:29:482		NA		36	5/9/2014	10/20/2014	57	7/14/2014	7/17/2014	64.5	69	215.5	70	0	0	NA	20.3	56.4	18.91	NA		17	30	NA	167.9388969	5	2	9
2176897	2187248	G2FIA1c								MoG_Oh43_0170/CG102	MoG_Oh43_0170/CG102	13WJWE:CG102:1218	GTF-18:08:44:497		NA		36	5/9/2014	10/20/2014	60	7/11/2014	7/14/2014	63	66	175	70	0	0	NA	18	57.7	20.15	NA		17	30	NA	178.94234	5	8	9
2176892	2187243	G2FIA1c								MoG_Oh43_0439/CG102	MoG_Oh43_0439/CG102	13WJWE:CG102:1215	GTF-18:08:39:492		NA		36	5/9/2014	10/20/2014	65	7/13/2014	7/16/2014	65	68	210	95	0	0	NA	19.1	55.9	20.64	NA		17	30	NA	180.8349723	5	8	10
2176889	2187240	G2FIA1c								MoG_PHG83-211-1-1-1-1-B/CG102	MoG_PHG83-211-1-1-1-1-B/CG102	13WJWE:CG102:1221	GTF-18:08:36:489		NA		36	5/9/2014	10/20/2014	49	7/13/2014	7/15/2014	65	67	230	83	1	0	NA	20.5	56.6	20.07	NA		17	30	NA	172.7979996	5	8	1
2176847	2187198	G2FIA1c								PB80/CG102	PB80/CG102	13WJWE:CG102:1293	GTF-17:07:02:447		NA		36	5/9/2014	10/20/2014	67	7/14/2014	7/17/2014	66	69	195	85	1	0	NA	18.1	57.2	18.1	NA		17	30	NA	175.2544723	5	4	4
2176415	2187159	G2FIA1c								PHG39/PHG35	PHG39/PHG35	GTF-01:14	GTF-01:14		NA		36	5/9/2014	10/20/2014	64	7/20/2014	7/22/2014	72	74	228.5	124	0	0	NA	18.9	56.5	21.86	NA		17	30	NA	174.4661282	5	7	7
2176416	2187160	G2FIA1c								PHG39/PHM49	PHG39/PHM49	GTF-01:15	GTF-01:15		NA		36	5/9/2014	10/20/2014	63	7/20/2014	7/23/2014	72	75	220.5	115	0	0	NA	24.5	54.5	25.78	NA		17	30	NA	207.3639892	5	9	8
2176417	2187161	G2FIA1c								PHG39/PHN82	PHG39/PHN82	GTF-01:16	GTF-01:16		NA		36	5/9/2014	10/20/2014	69	7/20/2014	7/23/2014	72	75	219.5	101	0	0	NA	22.6	55.2	25.61	NA		17	30	NA	215.6633702	5	5	2
2176418	2187162	G2FIA1c								PHG39/Tx205	PHG39/Tx205	GTF-01:17	GTF-01:17		NA		36	5/9/2014	10/20/2014	51	7/19/2014	7/23/2014	72.75	75	240	122	0	7	NA	22.7	52.1	16.92	NA		17	30	NA	174.1918341	5	4	1
2176854	2187254	G2FIA1c								PHN11_LH145_0002/CG102	PHN11_LH145_0002/CG102	13WJWE:CG102:1227	GTF-18:08:01:454		NA		36	5/9/2014	10/20/2014	56	7/11/2014	7/12/2014	63	64	201.4	75	0	0	NA	16.8	58.7	16.36	NA		17	30	NA	165.1194422	5	3	8
2176873	2187224	G2FIA1c								PHN11_LH145_0003/CG102	PHN11_LH145_0003/CG102	13WJWE:CG102:1235	GTF-18:08:20:473		NA		36	5/9/2014	10/20/2014	55	7/11/2014	7/11/2014	63	63	199.5	85	0	0	NA	16.6	58.3	15.37	NA		17	30	NA	145.7269466	5	9	3
2176868	2187219	G2FIA1c								PHN11_LH145_0028/CG102	PHN11_LH145_0028/CG102	13WJWE:CG102:1232	GTF-18:08:15:468		NA		36	5/9/2014	10/20/2014	58	7/11/2014	7/15/2014	63	67	195	80	0	0	NA	16.5	58.7	14.57	NA		17	30	NA	146.0917696	5	5	2
2176876	2187227	G2FIA1c								PHN11_LH145_0036/CG102	PHN11_LH145_0036/CG102	13WJWE:CG102:1238	GTF-18:08:23:476		NA		36	5/9/2014	10/20/2014	61	7/11/2014	7/15/2014	63	67	199	81	0	0	NA	17.2	56.8	17.42	NA		17	30	NA	149.2134144	5	6	5
2176871	2187222	G2FIA1c								PHN11_LH145_0058/CG102	PHN11_LH145_0058/CG102	13WJWE:CG102:1233	GTF-18:08:18:471		NA		36	5/9/2014	10/20/2014	52	7/11/2014	7/11/2014	63	63	197	81	0	0	NA	16.8	58.3	13.45	NA		17	30	NA	130.3491828	5	3	9
2176883	2187234	G2FIA1c								PHN11_LH145_0062/CG102	PHN11_LH145_0062/CG102	13WJWE:CG102:1230	GTF-18:08:30:483		NA		36	5/9/2014	10/20/2014	68	7/11/2014	7/14/2014	63	66	200	90	0	0	NA	16.7	58.3	18.26	NA		17	30	NA	164.7289704	5	1	4
2176867	2187218	G2FIA1c								PHN11_LH145_0085/CG102	PHN11_LH145_0085/CG102	13WJWE:CG102:1229	GTF-18:08:14:467		NA		36	5/9/2014	10/20/2014	62	7/12/2014	7/15/2014	63.33333333	67	225	90	0	0	NA	19.7	57.7	20.53	NA		17	30	NA	169.5001164	5	10	2
2176887	2187238	G2FIA1c								PHN11_Oh43_0001/CG102	PHN11_Oh43_0001/CG102	13WJWE:CG102:1245	GTF-18:08:34:487		NA		36	5/9/2014	10/20/2014	65	7/11/2014	7/12/2014	63	64	189	80	0	0	NA	16.6	56.3	18.39	NA		17	30	NA	166.1009014	5	5	9
2176874	2187225	G2FIA1c								PHN11_Oh43_0075/CG102	PHN11_Oh43_0075/CG102	13WJWE:CG102:1244	GTF-18:08:21:474		NA		36	5/9/2014	10/20/2014	55	7/11/2014	7/11/2014	63	63	201	99	0	0	NA	17.6	56.8	17.46	NA		17	30	NA	176.8575854	5	8	5
2176890	2187241	G2FIA1c								PHN11_Oh43_0088/CG102	PHN11_Oh43_0088/CG102	13WJWE:CG102:1239	GTF-18:08:37:490		NA		36	5/9/2014	10/20/2014	61	7/13/2014	7/15/2014	65	67	175	70	0	0	NA	19.5	56.3	16.2	NA		17	30	NA	141.2326488	5	6	7
2176884	2187235	G2FIA1c								PHN11_Oh43_0142/CG102	PHN11_Oh43_0142/CG102	13WJWE:CG102:1242	GTF-18:08:31:484		NA		36	5/9/2014	10/20/2014	64	7/11/2014	7/12/2014	63	64	195	82	0	0	NA	19	56.8	21.66	NA		17	30	NA	180.2844347	5	7	1
2176886	2187237	G2FIA1c								PHN11_Oh43_0184/CG102	PHN11_Oh43_0184/CG102	13WJWE:CG102:1241	GTF-18:08:33:486		NA		36	5/9/2014	10/20/2014	61	7/11/2014	7/15/2014	63	67	208	92	0	0	NA	17.3	57.4	19.81	NA		17	30	NA	177.424747	5	10	4
2176881	2187232	G2FIA1c								PHN11_PHG47_0023/CG102	PHN11_PHG47_0023/CG102	13WJWE:CG102:1259	GTF-18:08:28:481		NA		36	5/9/2014	10/20/2014	52	7/11/2014	7/12/2014	63	64	198.5	80	0	0	NA	17.8	57.1	19.49	NA		17	30	NA	170.9371531	5	6	6
2176864	2187215	G2FIA1c								PHN11_PHG47_0048/CG102	PHN11_PHG47_0048/CG102	13WJWE:CG102:1253	GTF-18:08:11:464		NA		36	5/9/2014	10/20/2014	69	7/11/2014	7/15/2014	63	67	186.6666667	72	0	0	NA	18.4	57	16.66	NA		17	30	NA	150.2620008	5	2	10
2176860	2187250	G2FIA1c								PHN11_PHG47_0172/CG102	PHN11_PHG47_0172/CG102	13WJWE:CG102:1254	GTF-18:08:07:460		NA		36	5/9/2014	10/20/2014	58	7/11/2014	7/15/2014	63	67	192.5	91	0	1	NA	17.9	57.1	18.13	NA		17	30	NA	143.8021314	5	9	9
2176879	2187230	G2FIA1c								PHN11_PHG47_0251/CG102	PHN11_PHG47_0251/CG102	13WJWE:CG102:1257	GTF-18:08:26:479		NA		36	5/9/2014	10/20/2014	54	7/13/2014	7/16/2014	64	68	211	90	0	0	NA	17.4	57.3	20.67	NA		17	30	NA	181.0744754	5	7	1
2176861	2187256	G2FIA1c								PHN11_PHG47_0287/CG102	PHN11_PHG47_0287/CG102	13WJWE:CG102:1256	GTF-18:08:08:461		NA		36	5/9/2014	10/20/2014	48	7/11/2014	7/12/2014	63	64	195.4285714	90	0	0	NA	17.6	58.1	16.43	NA		17	30	NA	152.0542658	5	10	5
2176878	2187229	G2FIA1c								PHN11_PHG47_0385/CG102	PHN11_PHG47_0385/CG102	13WJWE:CG102:1248	GTF-18:08:25:478	Yes	NA	Filler	36	5/9/2014	10/20/2014	50	7/11/2014	7/12/2014	63	64	202.5	80	1	0	NA	18.3	57.9	18.54	NA	Jabbed for short seed	17	30	NA	174.9557477	5	6	2
2176859	2187258	G2FIA1c								PHN11_PHG47_0388/CG102	PHN11_PHG47_0388/CG102	13WJWE:CG102:1250	GTF-18:08:06:459		NA		36	5/9/2014	10/20/2014	49	7/11/2014	7/15/2014	63	67	200	82	0	0	NA	17.5	56.9	16.88	NA		17	30	NA	155.2772345	5	3	3
2176880	2187231	G2FIA1c								PHN11_PHW65_0294/CG102	PHN11_PHW65_0294/CG102	13WJWE:CG102:1265	GTF-18:08:27:480		NA		36	5/9/2014	10/20/2014	64	7/13/2014	7/15/2014	65	67	187.5	85	0	0	NA	19.7	54.6	18.54	NA		17	30	NA	172.9280125	5	8	4
2176858	2187249	G2FIA1c								PHN11_PHW65_0312/CG102	PHN11_PHW65_0312/CG102	13WJWE:CG102:1260	GTF-18:08:05:458		NA		36	5/9/2014	10/20/2014	56	7/11/2014	7/14/2014	63.57142857	66	196.2857143	95	0	0	NA	19.1	57.7	20.72	NA		17	30	NA	147.4366619	5	5	4
2176870	2187221	G2FIA1c								PHN11_PHW65_0328/CG102	PHN11_PHW65_0328/CG102	13WJWE:CG102:1263	GTF-18:08:17:470	Yes	NA	Filler	36	5/9/2014	10/20/2014	53	7/14/2014	7/16/2014	64.5	68	237.5	101	0	0	NA	18.2	56.6	16.46	NA	Jabbed for short seed	17	30	NA	144.842794	5	7	3
2176419	2187163	G2FIA1c								PHW52/PHG35	PHW52/PHG35	GTF-01:18	GTF-01:18		NA		36	5/9/2014	10/20/2014	66	7/20/2014	7/21/2014	72	73	231.5	100	0	1	NA	21	54.8	24.36	NA		17	30	NA	192.784515	5	2	3
2176420	2187164	G2FIA1c								PHW52/PHM49	PHW52/PHM49	GTF-01:19	GTF-01:19		NA		36	5/9/2014	10/20/2014	35	7/20/2014	7/20/2014	71.5	72	211.5	95	0	0	NA	23.8	54	15.5	NA		17	30	NA	158.374855	5	8	10
2176421	2187165	G2FIA1c								PHW52/PHN82	PHW52/PHN82	GTF-01:20	GTF-01:20		NA		36	5/9/2014	10/20/2014	66	7/20/2014	7/20/2014	72	72	217.5	90	0	0	NA	23.2	54.9	23.37	NA		17	30	NA	197.9558978	5	8	1
2176422	2187166	G2FIA1c								PHW52/Tx205	PHW52/Tx205	GTF-01:21	GTF-01:21	Yes	NA	Filler	36	5/9/2014	10/20/2014	34	7/20/2014	7/21/2014	72	73	235	110	0	3	NA	22.4	52.4	16.91	NA	Jabbed for short seed	17	30	NA	155.3644693	5	7	3
2176865	2187216	G2FIA1c								PHW65_MoG_0293/CG102	PHW65_MoG_0293/CG102	13WJWE:CG102:1274	GTF-18:08:12:465		NA		36	5/9/2014	10/20/2014	51	7/14/2014	7/16/2014	64.66666667	68	216	99	0	0	NA	19.1	55.3	18.45	NA		17	30	NA	169.7554853	5	1	10
2176872	2187223	G2FIA1c								PHW65_MoG_0511/CG102	PHW65_MoG_0511/CG102	13WJWE:CG102:1269	GTF-18:08:19:472		NA		36	5/9/2014	10/20/2014	57	7/12/2014	7/12/2014	63.33333333	64	198.6666667	86	1	1	NA	16.5	58	16.29	NA		17	30	NA	168.7498574	5	2	2
2176849	2187200	G2FIA1c								W10004_0032/CG102	W10004_0032/CG102	13WJWE:CG102:1301	GTF-17:07:04:449		NA		36	5/9/2014	10/20/2014	69	7/11/2014	7/11/2014	63	63	207	85	0	0	NA	17	57.7	20.24	NA		17	30	NA	168.9896674	5	2	4
2176852	2187203	G2FIA1c								W10004_0097/CG102	W10004_0097/CG102	13WJWE:CG102:1304	GTF-17:07:07:452		NA		36	5/9/2014	10/20/2014	57	7/11/2014	7/14/2014	63	66	214	92	0	0	NA	16.9	56.6	15.12	NA		17	30	NA	136.0745868	5	2	3
2176841	2187192	G2FIA1c								W10005_0029/CG102	W10005_0029/CG102	13WJWE:CG102:1308	GTF-16:04:08:441		NA	Planting error	36	5/9/2014		NA			63	NA	225	NA	NA	NA	NA	NA	NA	NA	NA	put in filler due to planting error	17	30	NA	163.6925495	5	5	10
2176842	2187193	G2FIA1c								W10005_0107/CG102	W10005_0107/CG102	13WJWE:CG102:1311	GTF-16:04:09:442	Yes	NA	Filler	36	5/9/2014	10/20/2014	60	7/11/2014	7/14/2014	63	66	200	80	0	0	NA	16.3	56.5	16.89	NA	Jabbed for short seed	17	30	NA	153.1014546	5	1	1
2176838	2187189	G2FIA1c								W10005_0147/CG102	W10005_0147/CG102	13WJWE:CG102:1313	GTF-16:04:05:438		NA	Planting error	36	5/9/2014		NA			63	NA	196	NA	NA	NA	NA	NA	NA	NA	NA	put in filler at planting due to planting error	17	30	NA	185.7006271	5	1	5
2176437	2187181	G2FIA1c								Wf9/C103	Wf9/C103	GTF-01:36	GTF-01:36		NA		36	5/9/2014	10/20/2014	59	7/19/2014	7/24/2014	71	76	241	97	2	3	NA	21.9	54.3	16.87	NA		17	30	NA	146.6642739	5	5	5
2176438	2187182	G2FIA1c								Wf9/H95	Wf9/H95	GTF-01:37	GTF-01:37		NA		36	5/9/2014	10/20/2014	65	7/20/2014	7/20/2014	70.5	72	232.5	80	1	0	NA	21.9	54.3	22.37	NA		17	30	NA	187.712659	5	3	9
2176439	2187183	G2FIA1c								Wf9/MO17	Wf9/MO17	GTF-01:38	GTF-01:38		NA		36	5/9/2014	10/20/2014	62	7/20/2014	7/23/2014	71.5	75	222	117	0	2	NA	20	51	14.52	NA		17	30	NA	120.7826681	5	2	5
2176775	2187126	G2FIA1c								Z022E0005/CG102	Z022E0005/CG102	13WJWE:CG102:1418	GTF-14:02:04:375	Yes	NA	Filler	36	5/9/2014	10/20/2014	27	7/12/2014	7/12/2014	67	64	194.6666667	89	0	0	NA	17.2	55.5	10.62	NA	Jabbed for short seed	17	30	NA	90.00039083	5	3	6
2176772	2187123	G2FIA1c								Z022E0006/CG102	Z022E0006/CG102	13WJWE:CG102:1391	GTF-14:02:01:372		NA		36	5/9/2014	10/20/2014	56	7/11/2014	7/12/2014	63	64	197.6666667	111	0	0	NA	18.8	56.5	18.7	NA		17	30	NA	138.5507338	5	2	7
2176779	2187130	G2FIA1c								Z022E0009/CG102	Z022E0009/CG102	13WJWE:CG102:1428	GTF-14:02:08:379		NA		36	5/9/2014	10/20/2014	48	7/11/2014	7/12/2014	64.5	64	193	96	0	0	NA	18.7	55.9	16.55	NA		17	30	NA	111.95181	5	3	1
2176778	2187129	G2FIA1c								Z022E0017/CG102	Z022E0017/CG102	13WJWE:CG102:1407	GTF-14:02:07:378		NA		36	5/9/2014	10/20/2014	55	7/11/2014	7/16/2014	64.5	68	200	85	0	0	NA	16.9	56	16.96	NA		17	30	NA	143.7060883	5	7	9
2176788	2187139	G2FIA1c								Z022E0025/CG102	Z022E0025/CG102	13WJWE:CG102:1392	GTF-14:02:17:388		NA		36	5/9/2014	10/20/2014	53	7/11/2014	7/11/2014	63	63	214	98	0	0	NA	17.8	56.5	18.89	NA		17	30	NA	168.1620468	5	3	7
2176785	2187136	G2FIA1c								Z022E0027/CG102	Z022E0027/CG102	13WJWE:CG102:1421	GTF-14:02:14:385		NA		36	5/9/2014	10/20/2014	69	7/12/2014	7/15/2014	65	67	185	82	0	0	NA	19.1	60.2	18.24	NA		17	30	NA	126.652579	5	2	9
2176786	2187137	G2FIA1c								Z022E0044/CG102	Z022E0044/CG102	13WJWE:CG102:1394	GTF-14:02:15:386		NA		36	5/9/2014	10/20/2014	69	7/14/2014	7/14/2014	66	66	208.5	103	0	1	NA	19.5	54.5	23.72	NA		17	30	NA	172.404333	5	8	4
2176774	2187148	G2FIA1c								Z022E0050/CG102	Z022E0050/CG102	13WJWE:CG102:1382	GTF-14:02:03:374		NA		36	5/9/2014	10/20/2014	61	7/11/2014	7/11/2014	63.75	63	214	100	0	0	NA	17.9	55.5	18.09	NA		17	30	NA	148.7664917	5	2	5
2176773	2187151	G2FIA1c								Z022E0053/CG102	Z022E0053/CG102	13WJWE:CG102:1395	GTF-14:02:02:373		NA		36	5/9/2014	10/20/2014	61	7/19/2014	7/19/2014	71.66666667	71	194.3333333	92	0	1	NA	21.9	55.8	20.76	NA		17	30	NA	129.9194887	5	5	1
2176787	2187138	G2FIA1c								Z022E0059/CG102	Z022E0059/CG102	13WJWE:CG102:1383	GTF-14:02:16:387		NA	Planting error	36	5/9/2014		NA			68	NA	205	NA	NA	NA	NA	NA	NA	NA	NA	put in filler due to planting error	17	30	NA	104.6158022	5	7	10
2176782	2187133	G2FIA1c								Z022E0072/CG102	Z022E0072/CG102	13WJWE:CG102:1377	GTF-14:02:11:382		NA		36	5/9/2014	10/20/2014	64	7/11/2014	7/12/2014	63	64	200	89	0	0	NA	19.4	57.3	19.69	NA		17	30	NA	171.8719354	5	3	1
2176776	2187127	G2FIA1c								Z022E0073/CG102	Z022E0073/CG102	13WJWE:CG102:1425	GTF-14:02:05:376	Yes	NA	Filler	36	5/9/2014	10/20/2014	35	7/13/2014	7/15/2014	66.66666667	67	181.6666667	85	0	0	NA	18.9	56	10.87	NA	Jabbed for short seed	17	30	NA	86.24790473	5	2	6
2176783	2187134	G2FIA1c								Z022E0077/CG102	Z022E0077/CG102	13WJWE:CG102:1397	GTF-14:02:12:383		NA	Planting error	36	5/9/2014		NA			NA	NA	NA	NA	NA	NA	NA	NA	NA	NA	NA	put in filler due to planting error	17	30	NA	NA	5	3	6
2176798	2187149	G2FIA1c								Z022E0110/CG102	Z022E0110/CG102	13WJWE:CG102:1400	GTF-14:02:27:398		NA	Planting error	36	5/9/2014		NA			63	NA	209	NA	NA	NA	NA	NA	NA	NA	NA	put in filler due to planting error	17	30	NA	111.3313112	5	7	3
2176781	2187132	G2FIA1c								Z022E0121/CG102	Z022E0121/CG102	13WJWE:CG102:1430	GTF-14:02:10:381		NA	Planting error	36	5/9/2014		NA			NA	NA	NA	NA	NA	NA	NA	NA	NA	NA	NA	put in filler at planting due to planting error	17	30	NA	NA	5	5	3
2176780	2187131	G2FIA1c								Z022E0134/CG102	Z022E0134/CG102	13WJWE:CG102:1379	GTF-14:02:09:380		NA		36	5/9/2014	10/20/2014	61	7/13/2014	7/14/2014	66.5	66	190	82	0	0	NA	18.8	57.2	19.6	NA		17	30	NA	122.0140271	5	8	6
2176777	2187128	G2FIA1c								Z022E0142/CG102	Z022E0142/CG102	13WJWE:CG102:1404	GTF-14:02:06:377		NA		36	5/9/2014	10/20/2014	62	7/13/2014	7/14/2014	65.66666667	66	199.3333333	85	0	0	NA	19.5	56.8	19.98	NA		17	30	NA	137.7729308	5	7	2
2176430	2167880	G2FIA2								B14A/H95	B14A/H95	GTF-01:29	GTF-01:29		NA		36	5/16/2014	10/26/2014	75			NA	NA	239	107	4	0	NA	20.1	56.5	19.87	NA		17	30	NA	153.7852	6	3	10
2176432	2167881	G2FIA2								B14A/OH43	B14A/OH43	GTF-01:31	GTF-01:31		NA		36	5/16/2014	10/26/2014	72			NA	NA	239	98	0	12	NA	20.5	53.4	17.92	NA		17	30	NA	156.5242427	6	8	5
2176428	2167878	G2FIA2								B37/C103	B37/C103	GTF-01:27	GTF-01:27		NA		36	5/16/2014	10/26/2014	71			NA	NA	250	115	4	0	NA	24.4	52.1	10.46	NA		17	30	NA	86.22101049	6	3	7
2176429	2167879	G2FIA2								B37/H95	B37/H95	GTF-01:28	GTF-01:28		NA		36	5/16/2014	10/26/2014	76			NA	NA	256.5	120	19	0	NA	22.6	55	23.44	NA		17	30	NA	199.0805281	6	4	9
2176426	2167876	G2FIA2								B37/MO17	B37/MO17	GTF-01:25	GTF-01:25		NA		36	5/16/2014	10/26/2014	69			NA	NA	229	100	1	1	NA	22.7	54.2	25.17	NA		17	30	NA	206.6417435	6	3	6
2176427	2167877	G2FIA2								B37/OH43	B37/OH43	GTF-01:26	GTF-01:26		NA		36	5/16/2014	10/26/2014	67			NA	NA	247.5	115	2	0	NA	23.9	51.7	20.93	NA		17	30	NA	190.1737525	6	4	4
2176411	2167861	G2FIA2								B73/Mo17	B73/Mo17	GTF-01:10	GTF-01:10		NA		36	5/16/2014	10/26/2014	70			NA	NA	219	100	10	4	NA	21.1	54	21.82	NA		17	30	NA	208.4500651	6	3	9
2176423	2167873	G2FIA2								B73/PHG35	B73/PHG35	GTF-01:22	GTF-01:22		NA		36	5/16/2014	10/26/2014	73			NA	NA	228	102	21	1	NA	20.8	53.9	27.16	NA		17	30	NA	212.8490057	6	9	1
2176424	2167874	G2FIA2								B73/PHM49	B73/PHM49	GTF-01:23	GTF-01:23		NA		36	5/16/2014	10/26/2014	72			NA	NA	236	121	0	0	NA	23.5	54	22.15	NA		17	30	NA	192.5961831	6	6	3
2176425	2167875	G2FIA2								B73/PHN82	B73/PHN82	GTF-01:24	GTF-01:24		NA		36	5/16/2014	10/26/2014	72			NA	NA	250	135	55	0	NA	22.1	54.3	17.36	NA		17	30	NA	183.407722	6	8	6
2176410	2167860	G2FIA2								B73/Tx205	B73/Tx205	GTF-01:09	GTF-01:09		NA		36	5/16/2014	10/26/2014	73			NA	NA	251.5	130	30	0	NA	23.3	50.3	25.75	NA		17	30	NA	210.3746997	6	7	2
2176449	2167885	G2FIA2								CG118/CGR03	CG118/CGR03	GTF-01:46	GTF-01:46		NA		36	5/16/2014	10/26/2014	69			NA	NA	206	90	0	1	NA	17.9	55.2	20.01	NA		17	30	NA	159.3058468	6	2	2
2176850	2185143	G2FIA2								CG120/CG102	CG120/CG102	13WJWE:CG102:1137	GTF-17:07:05:450		NA		36	5/16/2014	10/26/2014	67			NA	NA	211	80	0	0	NA	17.9	56.3	15.66	NA		17	30	NA	117.0158143	6	9	5
2176851	2185144	G2FIA2								CG121/CG102	CG121/CG102	13WJWE:CG102:1139	GTF-17:07:06:451		NA		36	5/16/2014	10/26/2014	65			NA	NA	210	77	4	0	NA	16.6	57.1	16	NA		17	30	NA	144.5141067	6	3	10
2176846	2185139	G2FIA2								CG65/CG102	CG65/CG102	13WJWE:CG102:1146	GTF-17:07:01:446		NA		36	5/16/2014	10/26/2014	56			NA	NA	204.6666667	90	0	3	NA	16.9	57	15.79	NA		17	30	NA	119.871513	6	3	5
2176848	2185141	G2FIA2								cgx333/CG102	cgx333/CG102	13WJWE:CG102:1151	GTF-17:07:03:448		NA		36	5/16/2014	10/26/2014	69			NA	NA	217.5	85	2	2	NA	17.7	59.1	18.41	NA		17	30	NA	176.0815152	6	5	5
2176433	2167882	G2FIA2								F42/C103	F42/C103	GTF-01:32	GTF-01:32		NA		36	5/16/2014	10/26/2014	76			NA	NA	265	122	0	1	NA	26	52.7	20.84	NA		17	30	NA	168.6561067	6	1	10
2176434	2167883	G2FIA2								F42/H95	F42/H95	GTF-01:33	GTF-01:33		NA		36	5/16/2014	10/26/2014	57			NA	NA	239	108	0	0	NA	21.1	57.2	20.91	NA		17	30	NA	173.224535	6	4	2
2176435	2167884	G2FIA2								F42/MO17	F42/MO17	GTF-01:34	GTF-01:34		NA		36	5/16/2014	10/26/2014	66			NA	NA	241	105	6	0	NA	21.4	54.3	22.36	NA		17	30	NA	185.9085611	6	3	6
2176408	2167858	G2FIA2								LH132/LH51	LH132/LH51	GTF-01:07	GTF-01:07		NA		36	5/16/2014	10/26/2014	59			NA	NA	258.5	125	0	4	NA	21.1	55.1	23.38	NA		17	30	NA	180.5578354	6	4	1
2176412	2167862	G2FIA2								LH74/PHG35	LH74/PHG35	GTF-01:11	GTF-01:11		NA		36	5/16/2014	10/26/2014	68			NA	NA	229.5	137	3	2	NA	19.7	56.2	23.38	NA		17	30	NA	190.902117	6	4	3
2176413	2167863	G2FIA2								LH74/PHM49	LH74/PHM49	GTF-01:12	GTF-01:12		NA		36	5/16/2014	10/26/2014	74			NA	NA	230	90	0	0	NA	19.6	57.6	20.71	NA		17	30	NA	190.8190517	6	4	2
2176414	2167864	G2FIA2								LH74/PHN82	LH74/PHN82	GTF-01:13	GTF-01:13		NA		36	5/16/2014	10/26/2014	74			NA	NA	215	100	1	0	NA	20.1	56.2	20.5	NA		17	30	NA	187.0069831	6	2	8
2176409	2167859	G2FIA2								LH74/Tx205	LH74/Tx205	GTF-01:08	GTF-01:08		NA		36	5/16/2014	10/26/2014	65			NA	NA	239	80	34	5	NA	20.1	53.5	23.7	NA		17	30	NA	192.5639101	6	7	7
2176404	2167854	G2FIA2								LH82/CGR01	LH82/CGR01	GTF-01:03	GTF-01:03		NA		36	5/16/2014	10/26/2014	71			NA	NA	222.5	125	2	3	NA	19.2	54.3	21.47	NA		17	30	NA	179.9629493	6	5	8
2177149	2185299	G2FIA2								M0001/LH185	M0001/LH185	13WJWE:LH185:2154	GTF-25:01:41:749		NA		36	5/16/2014	10/26/2014	65			NA	NA	222.5	75	0	0	NA	19.4	57.6	19.07	NA		17	30	NA	170.6464246	6	8	8
2177120	2185270	G2FIA2								M0003/LH185	M0003/LH185	13WJWE:LH185:2193	GTF-25:01:12:720		NA		36	5/16/2014	10/26/2014	75			NA	NA	226.5	135	4	0	NA	21.3	54.7	23.2	NA		17	30	NA	201.7565949	6	1	7
2177116	2185266	G2FIA2								M0008/LH185	M0008/LH185	13WJWE:LH185:2064	GTF-25:01:08:716		NA		36	5/16/2014	10/26/2014	71			NA	NA	224	95	0	0	NA	22.8	54.1	25.06	NA		17	30	NA	190.2209166	6	2	7
2177141	2185291	G2FIA2								M0012/LH185	M0012/LH185	13WJWE:LH185:2019	GTF-25:01:33:741		NA		36	5/16/2014	10/26/2014	62			NA	NA	245	135	31	2	NA	22.3	54	19.23	NA		17	30	NA	177.1405706	6	7	10
2177133	2185283	G2FIA2								M0014/LH185	M0014/LH185	13WJWE:LH185:2022	GTF-25:01:25:733		NA		36	5/16/2014	10/26/2014	71			NA	NA	212.5	90	0	0	NA	23	54.6	20.35	NA		17	30	NA	163.8808273	6	5	9
2177134	2185284	G2FIA2								M0022/LH185	M0022/LH185	13WJWE:LH185:2217	GTF-25:01:26:734		NA		36	5/16/2014	10/26/2014	67			NA	NA	230.5	120	3	2	NA	20.8	55.9	26.29	NA		17	30	NA	210.7644676	6	9	1
2177151	2185301	G2FIA2								M0027/LH185	M0027/LH185	13WJWE:LH185:2016	GTF-25:01:43:751		NA		36	5/16/2014	10/26/2014	64			NA	NA	221	74	4	0	NA	21.3	56.1	20.58	NA		17	30	NA	181.1415666	6	5	7
2177128	2185278	G2FIA2								M0028/LH185	M0028/LH185	13WJWE:LH185:2070	GTF-25:01:20:728		NA		36	5/16/2014	10/26/2014	64			NA	NA	222.5	105	5	0	NA	20.5	55.4	22.76	NA		17	30	NA	176.5173643	6	2	1
2177118	2185268	G2FIA2								M0030/LH185	M0030/LH185	13WJWE:LH185:2136	GTF-25:01:10:718		NA		36	5/16/2014	10/26/2014	69			NA	NA	218.5	95	0	0	NA	21.2	54.8	22.54	NA		17	30	NA	207.1889239	6	9	9
2177155	2185305	G2FIA2								M0035/LH185	M0035/LH185	13WJWE:LH185:2025	GTF-25:01:47:755		NA		36	5/16/2014	10/26/2014	65			NA	NA	212	82	5	0	NA	21.1	53.7	20.84	NA		17	30	NA	179.1188673	6	4	4
2177154	2185304	G2FIA2								M0039/LH185	M0039/LH185	13WJWE:LH185:2073	GTF-25:01:46:754		NA		36	5/16/2014	10/26/2014	37			NA	NA	220.5	80	0	0	NA	19.4	58	18.3	NA		17	30	NA	163.6128415	6	7	4
2177129	2185279	G2FIA2								M0041/LH185	M0041/LH185	13WJWE:LH185:2109	GTF-25:01:21:729		NA		36	5/16/2014	10/26/2014	63			NA	NA	242.5	106	1	2	NA	19.7	55.3	22.21	NA		17	30	NA	189.4645568	6	1	5
2177158	2185308	G2FIA2								M0042/LH185	M0042/LH185	13WJWE:LH185:2199	GTF-25:01:50:758		NA		36	5/16/2014	10/26/2014	63			NA	NA	213.5	93	1	0	NA	21.9	52.8	22.21	NA		17	30	NA	188.5344314	6	9	5
2177156	2185306	G2FIA2								M0045/LH185	M0045/LH185	13WJWE:LH185:2181	GTF-25:01:48:756		NA		36	5/16/2014	10/26/2014	60			NA	NA	219.5	110	1	0	NA	26.3	50.3	23.86	NA		17	30	NA	187.4275621	6	2	9
2177131	2185281	G2FIA2								M0051/LH185	M0051/LH185	13WJWE:LH185:2112	GTF-25:01:23:731		NA		36	5/16/2014	10/26/2014	66			NA	NA	228	92	2	0	NA	19.4	55.3	21.42	NA		17	30	NA	203.8003584	6	7	9
2177111	2185261	G2FIA2								M0052/LH185	M0052/LH185	13WJWE:LH185:2115	GTF-25:01:03:711		NA		36	5/16/2014	10/26/2014	75			NA	NA	219	95	0	0	NA	21.9	54.7	23.92	NA		17	30	NA	186.1658794	6	2	8
2177124	2185274	G2FIA2								M0058/LH185	M0058/LH185	13WJWE:LH185:2043	GTF-25:01:16:724		NA		36	5/16/2014	10/26/2014	70			NA	NA	229	90	10	0	NA	22.8	52.6	24.39	NA		17	30	NA	205.2504812	6	5	3
2177157	2185307	G2FIA2								M0075/LH185	M0075/LH185	13WJWE:LH185:2079	GTF-25:01:49:757		NA		36	5/16/2014	10/26/2014	68			NA	NA	225	61	4	2	NA	21.3	55	19.8	NA		17	30	NA	170.3287838	6	7	2
2177145	2185295	G2FIA2								M0076/LH185	M0076/LH185	13WJWE:LH185:2118	GTF-25:01:37:745		NA		36	5/16/2014	10/26/2014	56			NA	NA	221	100	2	0	NA	20.3	54.6	22.96	NA		17	30	NA	189.8074313	6	1	6
2177142	2185292	G2FIA2								M0077/LH185	M0077/LH185	13WJWE:LH185:2211	GTF-25:01:34:742		NA		36	5/16/2014	10/26/2014	55			NA	NA	226.5	90	6	0	NA	22.2	56.2	21.27	NA		17	30	NA	171.4794059	6	7	6
2177139	2185289	G2FIA2								M0083/LH185	M0083/LH185	13WJWE:LH185:2121	GTF-25:01:31:739		NA		36	5/16/2014	10/26/2014	71			NA	NA	209.5	80	0	0	NA	20.7	55.7	19.71	NA		17	30	NA	174.9636536	6	5	10
2177135	2185285	G2FIA2								M0085/LH185	M0085/LH185	13WJWE:LH185:2220	GTF-25:01:27:735		NA		36	5/16/2014	10/26/2014	56			NA	NA	238.5	95	0	2	NA	20.4	52.9	21.61	NA		17	30	NA	182.2441581	6	9	6
2177126	2185276	G2FIA2								M0088/LH185	M0088/LH185	13WJWE:LH185:2244	GTF-25:01:18:726		NA		36	5/16/2014	10/26/2014	68			NA	NA	237.5	101	1	3	NA	21.6	54	19.21	NA		17	30	NA	162.9777766	6	1	4
2177137	2185287	G2FIA2								M0099/LH185	M0099/LH185	13WJWE:LH185:2238	GTF-25:01:29:737		NA		36	5/16/2014	10/26/2014	68			NA	NA	251.5	127	3	2	NA	23	54.8	24.33	NA		17	30	NA	200.9844235	6	7	5
2177114	2185264	G2FIA2								M0101/LH185	M0101/LH185	13WJWE:LH185:2142	GTF-25:01:06:714		NA		36	5/16/2014	10/26/2014	66			NA	NA	237.5	110	10	1	NA	19.2	54	22.07	NA		17	30	NA	184.1053837	6	6	3
2177130	2185280	G2FIA2								M0106/LH185	M0106/LH185	13WJWE:LH185:2088	GTF-25:01:22:730		NA		36	5/16/2014	10/26/2014	68			NA	NA	226.5	90	3	0	NA	22.8	53.5	25.11	NA		17	30	NA	215.1635706	6	5	3
2177152	2185302	G2FIA2								M0114/LH185	M0114/LH185	13WJWE:LH185:2205	GTF-25:01:44:752		NA		36	5/16/2014	10/26/2014	61			NA	NA	228	102	0	1	NA	21.3	53.8	19.06	NA		17	30	NA	172.7400597	6	2	4
2177123	2185273	G2FIA2								M0118/LH185	M0118/LH185	13WJWE:LH185:2124	GTF-25:01:15:723		NA		36	5/16/2014	10/26/2014	67			NA	NA	219	93	15	0	NA	24.5	52.4	25.03	NA		17	30	NA	198.4756785	6	5	9
2177113	2185263	G2FIA2								M0143/LH185	M0143/LH185	13WJWE:LH185:2229	GTF-25:01:05:713		NA		36	5/16/2014	10/26/2014	66			NA	NA	226	98	0	1	NA	24.7	52.8	20.73	NA		17	30	NA	178.1866842	6	8	7
2177119	2185269	G2FIA2								M0151/LH185	M0151/LH185	13WJWE:LH185:2157	GTF-25:01:11:719		NA		36	5/16/2014	10/26/2014	64			NA	NA	229	102	5	0	NA	21.7	54.2	20.41	NA		17	30	NA	185.1432666	6	3	7
2177115	2185265	G2FIA2								M0154/LH185	M0154/LH185	13WJWE:LH185:2091	GTF-25:01:07:715		NA		36	5/16/2014	10/26/2014	68			NA	NA	221	120	10	3	NA	21.9	54.7	19.65	NA		17	30	NA	167.8659034	6	2	4
2177122	2185272	G2FIA2								M0159/LH185	M0159/LH185	13WJWE:LH185:2187	GTF-25:01:14:722		NA		36	5/16/2014	10/26/2014	66			NA	NA	217	110	12	0	NA	22.6	53.6	25.09	NA		17	30	NA	210.4487221	6	1	7
2177148	2185298	G2FIA2								M0163/LH185	M0163/LH185	13WJWE:LH185:2241	GTF-25:01:40:748		NA		36	5/16/2014	10/26/2014	55			NA	NA	217	100	1	0	NA	21.4	53.4	21.82	NA		17	30	NA	189.7771076	6	7	3
2177140	2185290	G2FIA2								M0172/LH185	M0172/LH185	13WJWE:LH185:2214	GTF-25:01:32:740		NA		36	5/16/2014	10/26/2014	63			NA	NA	211	65	0	0	NA	19.9	55.2	13.57	NA		17	30	NA	126.1180154	6	10	10
2177110	2185260	G2FIA2								M0186/LH185	M0186/LH185	13WJWE:LH185:2052	GTF-25:01:02:710		NA		36	5/16/2014	10/26/2014	74			NA	NA	233	97	10	1	NA	21	56.1	19.78	NA		17	30	NA	168.086725	6	4	5
2177132	2185282	G2FIA2								M0266/LH185	M0266/LH185	13WJWE:LH185:2055	GTF-25:01:24:732		NA		36	5/16/2014	10/26/2014	67			NA	NA	221	80	0	0	NA	20.1	54	18.87	NA		17	30	NA	171.6550126	6	10	2
2177150	2185300	G2FIA2								M0272/LH185	M0272/LH185	13WJWE:LH185:2097	GTF-25:01:42:750		NA		36	5/16/2014	10/26/2014	58			NA	NA	216	75	2	0	NA	21	54.5	22.29	NA		17	30	NA	178.6704014	6	1	6
2177112	2185262	G2FIA2								M0287/LH185	M0287/LH185	13WJWE:LH185:2232	GTF-25:01:04:712		NA		36	5/16/2014	10/26/2014	65			NA	NA	245	115	7	0	NA	19.9	54.3	21.82	NA		17	30	NA	186.6237673	6	6	6
2177127	2185277	G2FIA2								M0296/LH185	M0296/LH185	13WJWE:LH185:2130	GTF-25:01:19:727		NA		36	5/16/2014	10/26/2014	59			NA	NA	220.5	90	0	0	NA	20	53.8	23.09	NA		17	30	NA	187.2705286	6	5	5
2177143	2185293	G2FIA2								M0297/LH185	M0297/LH185	13WJWE:LH185:2175	GTF-25:01:35:743		NA		36	5/16/2014	10/26/2014	66			NA	NA	233	100	0	0	NA	20.8	54.3	24.6	NA		17	30	NA	197.1262737	6	9	1
2177125	2185275	G2FIA2								M0311/LH185	M0311/LH185	13WJWE:LH185:2163	GTF-25:01:17:725		NA		36	5/16/2014	10/26/2014	67			NA	NA	227.5	95	8	0	NA	21	55.7	23.97	NA		17	30	NA	198.0026287	6	10	3
2177138	2185288	G2FIA2								M0317/LH185	M0317/LH185	13WJWE:LH185:2226	GTF-25:01:30:738		NA		36	5/16/2014	10/26/2014	66			NA	NA	222.5	90	0	1	NA	20.8	56.5	22.4	NA		17	30	NA	159.6315559	6	7	1
2177109	2185259	G2FIA2								M0323/LH185	M0323/LH185	13WJWE:LH185:2037	GTF-25:01:01:709		NA		36	5/16/2014	10/26/2014	66			NA	NA	213.5	77	3	2	NA	21	56.4	26.24	NA		17	30	NA	214.9315943	6	5	1
2177121	2185271	G2FIA2								M0325/LH185	M0325/LH185	13WJWE:LH185:2190	GTF-25:01:13:721		NA		36	5/16/2014	10/26/2014	70			NA	NA	241.5	88	5	0	NA	22.3	55.2	24.77	NA		17	30	NA	211.272498	6	6	4
2177136	2185286	G2FIA2								M0346/LH185	M0346/LH185	13WJWE:LH185:2061	GTF-25:01:28:736		NA		36	5/16/2014	10/26/2014	65			NA	NA	240	110	2	0	NA	21.6	52	24.42	NA		17	30	NA	202.6399352	6	6	10
2177146	2185296	G2FIA2								M0352/LH185	M0352/LH185	13WJWE:LH185:2034	GTF-25:01:38:746		NA		36	5/16/2014	10/26/2014	67			NA	NA	210	95	4	0	NA	20.4	54.6	23.29	NA		17	30	NA	197.9299601	6	10	7
2177153	2185303	G2FIA2								M0355/LH185	M0355/LH185	13WJWE:LH185:2013	GTF-25:01:45:753		NA		36	5/16/2014	10/26/2014	59			NA	NA	234.5	105	0	0	NA	20.7	54.7	21.57	NA		17	30	NA	190.1702327	6	1	5
2177147	2185297	G2FIA2								M0369/LH185	M0369/LH185	13WJWE:LH185:2169	GTF-25:01:39:747		NA		36	5/16/2014	10/26/2014	64			NA	NA	217.5	88	3	2	NA	22.2	54	23.59	NA		17	30	NA	205.4035076	6	2	5
2177144	2185294	G2FIA2								M0378/LH185	M0378/LH185	13WJWE:LH185:2046	GTF-25:01:36:744		NA		36	5/16/2014	10/26/2014	68			NA	NA	232	115	30	2	NA	19	52.9	20.63	NA		17	30	NA	183.3396019	6	5	8
2176847	2185140	G2FIA2								PB80/CG102	PB80/CG102	13WJWE:CG102:1293	GTF-17:07:02:447		NA		36	5/16/2014	10/26/2014	72			NA	NA	232	100	4	0	NA	19.5	56.4	20.76	NA		17	30	NA	195.5195506	6	4	8
2176415	2167865	G2FIA2								PHG39/PHG35	PHG39/PHG35	GTF-01:14	GTF-01:14		NA		36	5/16/2014	10/26/2014	73			NA	NA	238.5	115	8	2	NA	18.9	57.5	20.98	NA		17	30	NA	183.2087227	6	7	4
2176416	2167866	G2FIA2								PHG39/PHM49	PHG39/PHM49	GTF-01:15	GTF-01:15		NA		36	5/16/2014	10/26/2014	72			NA	NA	241.5	112	0	0	NA	22.6	55.5	23.64	NA		17	30	NA	191.9434113	6	9	1
2176417	2167867	G2FIA2								PHG39/PHN82	PHG39/PHN82	GTF-01:16	GTF-01:16		NA		36	5/16/2014	10/26/2014	71			NA	NA	238.5	102	1	0	NA	20.5	56.2	19.94	NA		17	30	NA	186.4534131	6	5	5
2176418	2167868	G2FIA2								PHG39/Tx205	PHG39/Tx205	GTF-01:17	GTF-01:17		NA		36	5/16/2014	10/26/2014	68			NA	NA	252.5	115	12	0	NA	20.5	53	22.19	NA		17	30	NA	179.5567741	6	4	4
2176419	2167869	G2FIA2								PHW52/PHG35	PHW52/PHG35	GTF-01:18	GTF-01:18		NA		36	5/16/2014	10/26/2014	70			NA	NA	245	125	0	1	NA	21.1	55.5	19.45	NA		17	30	NA	162.8961733	6	2	10
2176420	2167870	G2FIA2								PHW52/PHM49	PHW52/PHM49	GTF-01:19	GTF-01:19		NA		36	5/16/2014	10/26/2014	65			NA	NA	232.5	105	0	0	NA	23.6	55.2	21.82	NA		17	30	NA	181.2262564	6	8	10
2176421	2167871	G2FIA2								PHW52/PHN82	PHW52/PHN82	GTF-01:20	GTF-01:20		NA		36	5/16/2014	10/26/2014	69			NA	NA	239.5	80	0	0	NA	22.6	54.6	24.45	NA		17	30	NA	179.5881266	6	8	6
2176422	2167872	G2FIA2								PHW52/Tx205	PHW52/Tx205	GTF-01:21	GTF-01:21		NA		36	5/16/2014	10/26/2014	71			NA	NA	238	113	2	0	NA	23.5	49.8	22.83	NA		17	30	NA	202.6893195	6	7	6
2176849	2185142	G2FIA2								W10004_0032/CG102	W10004_0032/CG102	13WJWE:CG102:1301	GTF-17:07:04:449		NA		36	5/16/2014	10/26/2014	57			NA	NA	224	80	0	0	NA	17.8	58	20.17	NA		17	30	NA	184.7452139	6	2	2
2176852	2185145	G2FIA2								W10004_0097/CG102	W10004_0097/CG102	13WJWE:CG102:1304	GTF-17:07:07:452		NA		36	5/16/2014	10/26/2014	69			NA	NA	255	125	8	2	NA	19.5	55.4	18.02	NA		17	30	NA	157.0995266	6	2	7
2176411	2167341	G2FIA3								B73/Mo17	B73/Mo17	GTF-01:10	GTF-01:10		NA		36	5/20/2014	11/1/2014	72			NA	NA	203.5	70	NA	3	NA	19.6	54	27.84	NA		17	30	NA	254.1589868	7	3	9
2176410	2167340	G2FIA3								B73/Tx205	B73/Tx205	GTF-01:09	GTF-01:09		NA		36	5/20/2014	11/1/2014	70			NA	NA	224	111	NA	4	NA	20.3	51.3	33.33	NA		17	30	NA	288.3340714	7	7	4
2177303	2185784	G2FIA3								B73_NC230-040-1-1-1-1/LH185	B73_NC230-040-1-1-1-1/LH185	13WJWE:LH185:2001	GTF-29:08:58:903		NA		36	5/20/2014	11/1/2014	53			NA	NA	220	100	NA	3	NA	23.3	51	21.7	NA		17	30	NA	182.6728595	7	5	1
2177267	2185748	G2FIA3								B73_NC230-041-1-1-1-1/LH185	B73_NC230-041-1-1-1-1/LH185	13WJWE:LH185:2004	GTF-29:08:22:867		NA		36	5/20/2014	11/1/2014	65			NA	NA	206	83	NA	1	NA	22.3	52.9	18.52	NA		17	30	NA	165.8869569	7	10	9
2177250	2185731	G2FIA3								B73_NC230-059-1-1-1-1/LH185	B73_NC230-059-1-1-1-1/LH185	13WJWE:LH185:2007	GTF-29:08:05:850		NA		36	5/20/2014	11/1/2014	63			NA	NA	215	90	NA	2	NA	26	52.8	23.45	NA		17	30	NA	213.3356469	7	10	6
2177247	2185728	G2FIA3								B73_NC230-129-1-1-1-1/LH185	B73_NC230-129-1-1-1-1/LH185	13WJWE:LH185:2010	GTF-29:08:02:847		NA		36	5/20/2014	11/1/2014	60			NA	NA	218.5	90	NA	3	NA	24.7	53.1	26.88	NA		17	30	NA	225.5854484	7	1	2
2176448	2167347	G2FIA3								CG118/CGR01	CG118/CGR01	GTF-01:45	GTF-01:45		NA		36	5/20/2014	11/1/2014	70			NA	NA	208.5	95	NA	4	NA	15.3	56.4	17.04	NA		17	30	NA	165.3274304	7	10	7
2176449	2167348	G2FIA3								CG118/CGR03	CG118/CGR03	GTF-01:46	GTF-01:46		NA		36	5/20/2014	11/1/2014	57			NA	NA	202	90	NA	1	NA	15.4	56.8	18.97	NA		17	30	NA	161.9596582	7	2	5
2176451	2167350	G2FIA3								CG65/LH82	CG65/LH82	GTF-01:48	GTF-01:48		NA		36	5/20/2014	11/1/2014	66			NA	NA	200	68	NA	1	NA	16.4	57.3	19.09	NA		17	30	NA	179.2802327	7	6	7
2176446	2167346	G2FIA3								CGR03/LH82	CGR03/LH82	GTF-01:44	GTF-01:44		NA		36	5/20/2014	11/1/2014	76			NA	NA	231	94	NA	2	NA	17.5	58.1	17.3	NA		17	30	NA	175.7448138	7	7	7
2176408	2167338	G2FIA3								LH132/LH51	LH132/LH51	GTF-01:07	GTF-01:07		NA		36	5/20/2014	11/1/2014	59			NA	NA	240	90	NA	3	NA	19.7	56.1	23.13	NA		17	30	NA	214.3492167	7	4	4
2176409	2167339	G2FIA3								LH74/Tx205	LH74/Tx205	GTF-01:08	GTF-01:08		NA		36	5/20/2014	11/1/2014	70			NA	NA	231	115	NA	4	NA	17.8	52.6	25.82	NA		17	30	NA	232.066761	7	7	3
2176404	2167334	G2FIA3								LH82/CGR01	LH82/CGR01	GTF-01:03	GTF-01:03		NA		36	5/20/2014	11/1/2014	70			NA	NA	202	95	NA	2	NA	17.1	57.7	21.29	NA		17	30	NA	177.3938276	7	5	7
2177258	2185739	G2FIA3								Mo44_LH145_0127/LH185	Mo44_LH145_0127/LH185	13WJWE:LH185:2313	GTF-29:08:13:858		NA		36	5/20/2014	11/1/2014	75			NA	NA	230	110	NA	1	NA	18.3	55.1	21.49	NA		17	30	NA	193.6770066	7	9	8
2177249	2185730	G2FIA3								Mo44_LH145_0138/LH185	Mo44_LH145_0138/LH185	13WJWE:LH185:2316	GTF-29:08:04:849		NA		36	5/20/2014	11/1/2014	55			NA	NA	208	65	NA	0	NA	18.1	55.7	21.56	NA		17	30	NA	184.9287264	7	10	8
2177254	2185735	G2FIA3								Mo44_PHG47_0072/LH185	Mo44_PHG47_0072/LH185	13WJWE:LH185:2328	GTF-29:08:09:854		NA		36	5/20/2014	11/1/2014	68			NA	NA	221	116	NA	0	NA	18.7	54.6	23.56	NA		17	30	NA	221.7464676	7	5	8
2177276	2185757	G2FIA3								Mo44_PHW65_0025/LH185	Mo44_PHW65_0025/LH185	13WJWE:LH185:2340	GTF-29:08:31:876		NA		36	5/20/2014	11/1/2014	64			NA	NA	219	91	NA	0	NA	20.2	52.9	24.01	NA		17	30	NA	209.4818833	7	4	8
2177300	2185781	G2FIA3								Mo44_PHW65_0126/LH185	Mo44_PHW65_0126/LH185	13WJWE:LH185:2349	GTF-29:08:55:900		NA		36	5/20/2014	11/1/2014	73			NA	NA	226.5	115	NA	1	NA	21.5	55.7	20.73	NA		17	30	NA	191.392657	7	6	7
2177277	2185758	G2FIA3								Mo44_PHW65_0193/LH185	Mo44_PHW65_0193/LH185	13WJWE:LH185:2355	GTF-29:08:32:877		NA		36	5/20/2014	11/1/2014	64			NA	NA	216	100	NA	0	NA	20.6	53.9	20.76	NA		17	30	NA	172.655749	7	1	5
2177285	2185766	G2FIA3								MoG_LH123Ht-014-1-1-1-1-B/LH185	MoG_LH123Ht-014-1-1-1-1-B/LH185	13WJWE:LH185:2358	GTF-29:08:40:885		NA		36	5/20/2014	11/1/2014	70			NA	NA	254	115	NA	9	NA	20.9	55.3	16.12	NA		17	30	NA	173.658543	7	1	2
2177292	2185773	G2FIA3								MoG_LH123Ht-031-1-1-1-1-B/LH185	MoG_LH123Ht-031-1-1-1-1-B/LH185	13WJWE:LH185:2361	GTF-29:08:47:892		NA		36	5/20/2014	11/1/2014	72			NA	NA	224	90	NA	9	NA	20.5	54.5	24.84	NA		17	30	NA	221.1079912	7	9	2
2177294	2185775	G2FIA3								MoG_LH123Ht-045-1-1-1-1-B/LH185	MoG_LH123Ht-045-1-1-1-1-B/LH185	13WJWE:LH185:2364	GTF-29:08:49:894		NA		36	5/20/2014	11/1/2014	67			NA	NA	216	85	NA	3	NA	20.7	55.8	25.06	NA		17	30	NA	211.3288134	7	1	3
2177287	2185768	G2FIA3								MoG_LH123Ht-074-1-1-1-1-B/LH185	MoG_LH123Ht-074-1-1-1-1-B/LH185	13WJWE:LH185:2367	GTF-29:08:42:887		NA		36	5/20/2014	11/1/2014	65			NA	NA	235.5	105	NA	2	NA	19.6	54.5	24.21	NA		17	30	NA	208.2869127	7	3	9
2177256	2185737	G2FIA3								MoG_LH123Ht-199-1-1-1-1-B/LH185	MoG_LH123Ht-199-1-1-1-1-B/LH185	13WJWE:LH185:2370	GTF-29:08:11:856		NA		36	5/20/2014	11/1/2014	69			NA	NA	237.3333333	105	NA	0	NA	22.9	54.7	24.07	NA		17	30	NA	205.1545464	7	8	1
2177257	2185738	G2FIA3								MoG_LH123Ht-200-1-1-1-1-B/LH185	MoG_LH123Ht-200-1-1-1-1-B/LH185	13WJWE:LH185:2373	GTF-29:08:12:857		NA		36	5/20/2014	11/1/2014	68			NA	NA	243	150	NA	10	NA	21.5	53.8	23.04	NA		17	30	NA	205.5748907	7	6	1
2177295	2185776	G2FIA3								MoG_LH145_0006/LH185	MoG_LH145_0006/LH185	13WJWE:LH185:2376	GTF-29:08:50:895		NA		36	5/20/2014	11/1/2014	73			NA	NA	217	83	NA	1	NA	20.2	54.5	23.78	NA		17	30	NA	205.5128354	7	7	8
2177305	2185786	G2FIA3								MoG_LH145_0057/LH185	MoG_LH145_0057/LH185	13WJWE:LH185:2382	GTF-29:08:60:905		NA		36	5/20/2014	11/1/2014	69			NA	NA	240	115	NA	4	NA	21.1	54.2	18.38	NA		17	30	NA	157.0531747	7	3	9
2177248	2185729	G2FIA3								MoG_LH145_0162/LH185	MoG_LH145_0162/LH185	13WJWE:LH185:2388	GTF-29:08:03:848		NA		36	5/20/2014	11/1/2014	70			NA	NA	222.5	85	NA	2	NA	20	53.9	21.42	NA		17	30	NA	187.7793712	7	4	10
2177272	2185753	G2FIA3								MoG_LH145_0173/LH185	MoG_LH145_0173/LH185	13WJWE:LH185:2391	GTF-29:08:27:872		NA		36	5/20/2014	11/1/2014	68			NA	NA	224.5	93	NA	4	NA	20.2	55.7	20.22	NA		17	30	NA	180.9434878	7	1	9
2177252	2185733	G2FIA3								MoG_LH145_0175/LH185	MoG_LH145_0175/LH185	13WJWE:LH185:2394	GTF-29:08:07:852		NA		36	5/20/2014	11/1/2014	68			NA	NA	227.6666667	125	NA	7	NA	20.4	54	22.05	NA		17	30	NA	214.0673687	7	6	9
2177278	2185759	G2FIA3								MoG_Mo45-030-1-1-1-1-B/LH185	MoG_Mo45-030-1-1-1-1-B/LH185	13WJWE:LH185:2397	GTF-29:08:33:878		NA		36	5/20/2014	11/1/2014	67			NA	NA	221.5	95	NA	3	NA	21.4	53.6	28.34	NA		17	30	NA	244.0407793	7	8	8
2177263	2185744	G2FIA3								MoG_Mo45-074-1-1-1-1-B/LH185	MoG_Mo45-074-1-1-1-1-B/LH185	13WJWE:LH185:2403	GTF-29:08:18:863		NA		36	5/20/2014	11/1/2014	69			NA	NA	231	113	NA	4	NA	20.3	53.7	22.49	NA		17	30	NA	197.0197617	7	2	5
2177275	2185756	G2FIA3								MoG_Mo45-078-1-1-1-1-B/LH185	MoG_Mo45-078-1-1-1-1-B/LH185	13WJWE:LH185:2406	GTF-29:08:30:875		NA		36	5/20/2014	11/1/2014	64			NA	NA	222	86	NA	25	NA	21.6	53.5	20.85	NA		17	30	NA	177.0297807	7	7	8
2177283	2185764	G2FIA3								MoG_Mo45-085-1-1-1-1-B/LH185	MoG_Mo45-085-1-1-1-1-B/LH185	13WJWE:LH185:2409	GTF-29:08:38:883		NA		36	5/20/2014	11/1/2014	69			NA	NA	241	103	NA	23	NA	21.5	53.2	27.41	NA		17	30	NA	212.8767302	7	6	5
2177273	2185754	G2FIA3								MoG_Mo45-128-1-1-1-1-B/LH185	MoG_Mo45-128-1-1-1-1-B/LH185	13WJWE:LH185:2412	GTF-29:08:28:873		NA		36	5/20/2014	11/1/2014	70			NA	NA	235	105	NA	0	NA	20.9	54.2	26.22	NA		17	30	NA	206.8424215	7	4	2
2177297	2185778	G2FIA3								MoG_NC230-010-1-1-1-1-B/LH185	MoG_NC230-010-1-1-1-1-B/LH185	13WJWE:LH185:2418	GTF-29:08:52:897		NA		36	5/20/2014	11/1/2014	71			NA	NA	212	95	NA	8	NA	22.9	52.6	25.67	NA		17	30	NA	214.3406069	7	5	1
2177288	2185769	G2FIA3								MoG_NC230-183-1-1-1-1-B/LH185	MoG_NC230-183-1-1-1-1-B/LH185	13WJWE:LH185:2424	GTF-29:08:43:888		NA		36	5/20/2014	11/1/2014	69			NA	NA	225	90	NA	2	NA	24.1	53	23.48	NA		17	30	NA	209.0782531	7	2	9
2177261	2185742	G2FIA3								MoG_Oh43_0071/LH185	MoG_Oh43_0071/LH185	13WJWE:LH185:2427	GTF-29:08:16:861		NA		36	5/20/2014	11/1/2014	65			NA	NA	227	89	NA	2	NA	21.5	53.6	27.68	NA		17	30	NA	208.3953561	7	6	2
2177280	2185761	G2FIA3								MoG_Oh43_0170/LH185	MoG_Oh43_0170/LH185	13WJWE:LH185:2430	GTF-29:08:35:880		NA		36	5/20/2014	11/1/2014	60			NA	NA	205.5	90	NA	5	NA	19.8	53.9	19.01	NA		17	30	NA	174.5800587	7	2	8
2177260	2185741	G2FIA3								MoG_Oh43_0367/LH185	MoG_Oh43_0367/LH185	13WJWE:LH185:2433	GTF-29:08:15:860		NA		36	5/20/2014	11/1/2014	59			NA	NA	223.5	80	NA	4	NA	22.9	52.7	18.73	NA		17	30	NA	169.1280192	7	9	10
2177299	2185780	G2FIA3								MoG_Oh43_0416/LH185	MoG_Oh43_0416/LH185	13WJWE:LH185:2436	GTF-29:08:54:899		NA		36	5/20/2014	11/1/2014	72			NA	NA	234.5	95	NA	2	NA	21	52.8	22.66	NA		17	30	NA	204.7460789	7	1	6
2177290	2185771	G2FIA3								MoG_Oh43_0439/LH185	MoG_Oh43_0439/LH185	13WJWE:LH185:2439	GTF-29:08:45:890		NA		36	5/20/2014	11/1/2014	70			NA	NA	221	88	NA	1	NA	20.1	53.4	20.92	NA		17	30	NA	204.5324051	7	10	1
2177296	2185777	G2FIA3								MoG_PHG83-014-1-1-1-1-B/LH185	MoG_PHG83-014-1-1-1-1-B/LH185	13WJWE:LH185:2442	GTF-29:08:51:896		NA		36	5/20/2014	11/1/2014	63			NA	NA	226.5	100	NA	0	NA	19	54.2	21.03	NA		17	30	NA	196.7333652	7	9	10
2177268	2185749	G2FIA3								MoG_PHG83-090-1-1-1-1-B/LH185	MoG_PHG83-090-1-1-1-1-B/LH185	13WJWE:LH185:2445	GTF-29:08:23:868		NA		36	5/20/2014	11/1/2014	68			NA	NA	211.5	110	NA	3	NA	22.9	53.6	25.38	NA		17	30	NA	238.1164481	7	9	8
2177304	2185785	G2FIA3								MoG_PHG83-211-1-1-1-1-B/LH185	MoG_PHG83-211-1-1-1-1-B/LH185	13WJWE:LH185:2448	GTF-29:08:59:904		NA		36	5/20/2014	11/1/2014	29			NA	NA	229	100	NA	3	NA	23.1	53	18.3	NA		17	30	NA	141.984785	7	9	8
2177270	2185751	G2FIA3								MoG_PHG83-224-1-1-1-1-B/LH185	MoG_PHG83-224-1-1-1-1-B/LH185	13WJWE:LH185:2454	GTF-29:08:25:870		NA		36	5/20/2014	11/1/2014	68			NA	NA	218	90	NA	22	NA	22.3	51.3	25.59	NA		17	30	NA	213.4004097	7	7	10
2177302	2185783	G2FIA3								PHN11_LH145_0002/LH185	PHN11_LH145_0002/LH185	13WJWE:LH185:2457	GTF-29:08:57:902		NA		36	5/20/2014	11/1/2014	64			NA	NA	200	60	NA	0	NA	18.4	56.2	21.29	NA		17	30	NA	188.1438512	7	1	5
2177251	2185732	G2FIA3								PHN11_LH145_0003/LH185	PHN11_LH145_0003/LH185	13WJWE:LH185:2460	GTF-29:08:06:851		NA		36	5/20/2014	11/1/2014	54			NA	NA	221.3333333	83	NA	2	NA	18.5	54.5	17.9	NA		17	30	NA	156.3236369	7	6	5
2177282	2185763	G2FIA3								PHN11_LH145_0028/LH185	PHN11_LH145_0028/LH185	13WJWE:LH185:2466	GTF-29:08:37:882		NA		36	5/20/2014	11/1/2014	53			NA	NA	214	100	NA	0	NA	17.8	56.5	18.36	NA		17	30	NA	152.0644382	7	4	7
2177298	2185779	G2FIA3								PHN11_LH145_0062/LH185	PHN11_LH145_0062/LH185	13WJWE:LH185:2475	GTF-29:08:53:898		NA		36	5/20/2014	11/1/2014	72			NA	NA	223.5	105	NA	0	NA	18.4	56.2	20.67	NA		17	30	NA	162.386356	7	6	1
2177253	2185734	G2FIA3								PHN11_LH145_0085/LH185	PHN11_LH145_0085/LH185	13WJWE:LH185:2478	GTF-29:08:08:853		NA		36	5/20/2014	11/1/2014	64			NA	NA	208	85	NA	0	NA	17	54.9	19.23	NA		17	30	NA	174.3400141	7	9	10
2177274	2185755	G2FIA3								PHN11_Oh43_0001/LH185	PHN11_Oh43_0001/LH185	13WJWE:LH185:2481	GTF-29:08:29:874		NA		36	5/20/2014	11/1/2014	68			NA	NA	223	100	NA	7	NA	20	53.8	19.24	NA		17	30	NA	181.1886767	7	3	9
2177266	2185747	G2FIA3								PHN11_Oh43_0075/LH185	PHN11_Oh43_0075/LH185	13WJWE:LH185:2487	GTF-29:08:21:866		NA		36	5/20/2014	11/1/2014	64			NA	NA	220	110	NA	3	NA	19.5	55	20.66	NA		17	30	NA	187.6125366	7	6	5
2177262	2185743	G2FIA3								PHN11_Oh43_0088/LH185	PHN11_Oh43_0088/LH185	13WJWE:LH185:2490	GTF-29:08:17:862		NA		36	5/20/2014	11/1/2014	65			NA	NA	209	70	NA	0	NA	22.9	52.7	24.53	NA		17	30	NA	196.3642282	7	10	9
2177255	2185736	G2FIA3								PHN11_Oh43_0142/LH185	PHN11_Oh43_0142/LH185	13WJWE:LH185:2493	GTF-29:08:10:855		NA		36	5/20/2014	11/1/2014	67			NA	NA	195	77	NA	0	NA	21.7	53.9	20.88	NA		17	30	NA	185.7155724	7	10	1
2177271	2185752	G2FIA3								PHN11_PHG47_0251/LH185	PHN11_PHG47_0251/LH185	13WJWE:LH185:2508	GTF-29:08:26:871		NA		36	5/20/2014	11/1/2014	62			NA	NA	217.5	95	NA	0	NA	18	53.6	20.32	NA		17	30	NA	195.3071764	7	2	7
2177291	2185772	G2FIA3								PHN11_PHG47_0388/LH185	PHN11_PHG47_0388/LH185	13WJWE:LH185:2517	GTF-29:08:46:891		NA		36	5/20/2014	11/1/2014	64			NA	NA	216	83	NA	0	NA	19.2	54.2	24.37	NA		17	30	NA	205.8831095	7	9	1
2177269	2185750	G2FIA3								PHN11_PHW65_0275/LH185	PHN11_PHW65_0275/LH185	13WJWE:LH185:2526	GTF-29:08:24:869		NA		36	5/20/2014	11/1/2014	69			NA	NA	214	67	NA	0	NA	23.8	52.9	26.76	NA		17	30	NA	229.1390074	7	4	5
2177293	2185774	G2FIA3								PHN11_PHW65_0328/LH185	PHN11_PHW65_0328/LH185	13WJWE:LH185:2535	GTF-29:08:48:893		NA		36	5/20/2014	11/1/2014	63			NA	NA	247.5	80	NA	0	NA	21.4	52.4	28.32	NA		17	30	NA	226.6311288	7	8	9
2177301	2185782	G2FIA3								PHN11_PHW65_0359/LH185	PHN11_PHW65_0359/LH185	13WJWE:LH185:2538	GTF-29:08:56:901		NA		36	5/20/2014	11/1/2014	71			NA	NA	210.5	91	NA	0	NA	20.7	54.3	22.26	NA		17	30	NA	198.9711462	7	5	6
2177289	2185770	G2FIA3								PHW65_MoG_0012/LH185	PHW65_MoG_0012/LH185	13WJWE:LH185:2541	GTF-29:08:44:889		NA		36	5/20/2014	11/1/2014	72			NA	NA	230.5	80	NA	1	NA	22.7	54.3	26.64	NA		17	30	NA	239.0772764	7	2	2
2177259	2185740	G2FIA3								PHW65_MoG_0137/LH185	PHW65_MoG_0137/LH185	13WJWE:LH185:2544	GTF-29:08:14:859		NA		36	5/20/2014	11/1/2014	70			NA	NA	220.5	85	NA	1	NA	24.4	52.4	27.85	NA		17	30	NA	227.0482964	7	8	2
2177284	2185765	G2FIA3								PHW65_MoG_0176/LH185	PHW65_MoG_0176/LH185	13WJWE:LH185:2547	GTF-29:08:39:884		NA		36	5/20/2014	11/1/2014	61			NA	NA	223.5	78	NA	1	NA	19.6	54	24.62	NA		17	30	NA	211.3042837	7	1	3
2177279	2185760	G2FIA3								PHW65_MoG_0271/LH185	PHW65_MoG_0271/LH185	13WJWE:LH185:2550	GTF-29:08:34:879		NA		36	5/20/2014	11/1/2014	68			NA	NA	226.5	100	NA	12	NA	21.4	52	25.05	NA		17	30	NA	205.1509003	7	3	5
2177265	2185746	G2FIA3								PHW65_MoG_0293/LH185	PHW65_MoG_0293/LH185	13WJWE:LH185:2553	GTF-29:08:20:865		NA		36	5/20/2014	11/1/2014	71			NA	NA	220	80	NA	1	NA	22.6	51.9	22.28	NA		17	30	NA	186.7584912	7	5	7
2176430	2168540	G2FIA4								B14A/H95	B14A/H95	GTF-01:29	GTF-01:29		NA		72	5/19/2014	10/28/2014	76			NA	NA	251.5	110	8	5	NA	19.9	57.3	17.95	NA		17	30	NA	167.1938002	8	3	3
2176432	2168541	G2FIA4								B14A/OH43	B14A/OH43	GTF-01:31	GTF-01:31		NA		72	5/19/2014	10/28/2014	69			NA	NA	249	80	0	1	NA	19	54.9	16.47	NA		17	30	NA	145.6709019	8	8	10
2176428	2168538	G2FIA4								B37/C103	B37/C103	GTF-01:27	GTF-01:27		NA		72	5/19/2014	10/28/2014	74			NA	NA	260	130	2	9	NA	20	55.5	14.25	NA		17	30	NA	125.2594214	8	3	2
2176429	2168539	G2FIA4								B37/H95	B37/H95	GTF-01:28	GTF-01:28		NA		72	5/19/2014	10/28/2014	75			NA	NA	268	150	4	5	NA	20.1	58.4	27.56	NA		17	30	NA	214.0450592	8	4	3
2176426	2168536	G2FIA4								B37/MO17	B37/MO17	GTF-01:25	GTF-01:25		NA		72	5/19/2014	10/28/2014	78			NA	NA	250	144	1	0	NA	20.1	57	25.99	NA		17	30	NA	216.8901265	8	3	2
2176427	2168537	G2FIA4								B37/OH43	B37/OH43	GTF-01:26	GTF-01:26		NA		72	5/19/2014	10/28/2014	70			NA	NA	257.5	110	0	10	NA	21.7	52.8	20.91	NA		17	30	NA	196.8849295	8	4	1
2176411	2168521	G2FIA4								B73/Mo17	B73/Mo17	GTF-01:10	GTF-01:10		NA		72	5/19/2014	10/28/2014	72			NA	NA	265	120	0	3	NA	18.3	53.8	21.81	NA		17	30	NA	208.2567515	8	3	10
2176423	2168533	G2FIA4								B73/PHG35	B73/PHG35	GTF-01:22	GTF-01:22		NA		72	5/19/2014	10/28/2014	72			NA	NA	253	145	5	2	NA	18.2	56.2	21.76	NA		17	30	NA	196.7891391	8	9	2
2176424	2168534	G2FIA4								B73/PHM49	B73/PHM49	GTF-01:23	GTF-01:23		NA		72	5/19/2014	10/28/2014	74			NA	NA	247.5	125	2	5	NA	20.3	55.1	22.7	NA		17	30	NA	208.493493	8	6	10
2176425	2168535	G2FIA4								B73/PHN82	B73/PHN82	GTF-01:24	GTF-01:24		NA		72	5/19/2014	10/28/2014	71			NA	NA	263.5	145	0	11	NA	19.5	54.7	22.11	NA		17	30	NA	186.5521817	8	8	7
2176410	2168520	G2FIA4								B73/Tx205	B73/Tx205	GTF-01:09	GTF-01:09		NA		72	5/19/2014	10/28/2014	74			NA	NA	272	150	1	4	NA	20.4	51.3	25.21	NA		17	30	NA	202.1409478	8	7	9
2177303	2186265	G2FIA4								B73_NC230-040-1-1-1-1/LH185	B73_NC230-040-1-1-1-1/LH185	13WJWE:LH185:2001	GTF-29:08:58:903	Yes	NA	Filler	72	5/19/2014	10/28/2014	34			NA	NA	235	96	0	0	NA	20.8	52.7	16.13	NA	jabbed for short seed	17	30	NA	166.393092	8	5	3
2177267	2186229	G2FIA4								B73_NC230-041-1-1-1-1/LH185	B73_NC230-041-1-1-1-1/LH185	13WJWE:LH185:2004	GTF-29:08:22:867		NA		72	5/19/2014	10/28/2014	67			NA	NA	235	100	0	0	NA	21.7	54.1	23.7	NA		17	30	NA	193.9417975	8	10	9
2177250	2186212	G2FIA4								B73_NC230-059-1-1-1-1/LH185	B73_NC230-059-1-1-1-1/LH185	13WJWE:LH185:2007	GTF-29:08:05:850		NA		72	5/19/2014	10/28/2014	65			NA	NA	229.5	98	0	0	NA	23.2	51.8	28.53	NA		17	30	NA	180.3714529	8	10	9
2177247	2186209	G2FIA4								B73_NC230-129-1-1-1-1/LH185	B73_NC230-129-1-1-1-1/LH185	13WJWE:LH185:2010	GTF-29:08:02:847		NA		72	5/19/2014	10/28/2014	79			NA	NA	230.5	110	0	1	NA	23.8	53.9	29.54	NA		17	30	NA	226.8875537	8	1	1
2176448	2168553	G2FIA4								CG118/CGR01	CG118/CGR01	GTF-01:45	GTF-01:45		NA		72	5/19/2014	10/28/2014	68			NA	NA	246	145	1	1	NA	17.4	57	17.43	NA		17	30	NA	163.1215976	8	10	8
2177236	2186198	G2FIA4								CG120/LH185	CG120/LH185	13WJWE:LH185:2277	GTF-28:05:05:836		NA		72	5/19/2014	10/28/2014	73			NA	NA	236	110	1	1	NA	15.7	55.4	18.07	NA		17	30	NA	167.7818093	8	3	8
2177234	2186196	G2FIA4								CG65/LH185	CG65/LH185	13WJWE:LH185:2295	GTF-28:05:03:834		NA		72	5/19/2014	10/28/2014	76			NA	NA	237.5	110	12	0	NA	15.4	54	17.53	NA		17	30	NA	169.6636117	8	1	6
2177224	2186186	G2FIA4								CGR01/LH185	CGR01/LH185	13WJWE:LH185:2298	GTF-28:04:03:824		NA		72	5/19/2014	10/28/2014	64			NA	NA	226.5	97	0	1	NA	16.2	55.3	17.75	NA		17	30	NA	180.1757025	8	7	6
2177227	2186189	G2FIA4								CGR03/LH185	CGR03/LH185	13WJWE:LH185:2301	GTF-28:04:06:827		NA		72	5/19/2014	10/28/2014	65			NA	NA	245	105	0	1	NA	19.9	56.4	22.28	NA		17	30	NA	193.2733223	8	4	7
2176446	2168552	G2FIA4								CGR03/LH82	CGR03/LH82	GTF-01:44	GTF-01:44		NA		72	5/19/2014	10/28/2014	76			NA	NA	237.5	110	0	5	NA	15.9	58.5	18.26	NA		17	30	NA	164.1392827	8	7	6
2176433	2168542	G2FIA4								F42/C103	F42/C103	GTF-01:32	GTF-01:32		NA		72	5/19/2014	10/28/2014	69			NA	NA	261	128	0	3	NA	21.5	55.7	21.57	NA		17	30	NA	173.7221686	8	1	9
2176434	2168543	G2FIA4								F42/H95	F42/H95	GTF-01:33	GTF-01:33		NA		72	5/19/2014	10/28/2014	66			NA	NA	248	100	0	0	NA	19.2	58.1	23.58	NA		17	30	NA	203.3831909	8	4	3
2176435	2168544	G2FIA4								F42/MO17	F42/MO17	GTF-01:34	GTF-01:34		NA		72	5/19/2014	10/28/2014	71			NA	NA	251.5	125	0	2	NA	19.5	54.9	21.82	NA		17	30	NA	197.7329102	8	3	2
2176436	2168545	G2FIA4								F42/OH43	F42/OH43	GTF-01:35	GTF-01:35		NA		72	5/19/2014	10/28/2014	68			NA	NA	247	116	0	0	NA	21.8	53.2	24.38	NA		17	30	NA	180.4880908	8	7	6
2176408	2168518	G2FIA4								LH132/LH51	LH132/LH51	GTF-01:07	GTF-01:07		NA		72	5/19/2014	10/28/2014	74			NA	NA	252.5	100	0	7	NA	18.9	55.9	20.9	NA		17	30	NA	183.7650002	8	4	2
2177232	2186194	G2FIA4								LH195/LH185	LH195/LH185	13WJWE:LH185:2595	GTF-28:05:01:832	Yes	NA	Filler	72	5/19/2014	10/28/2014	40			NA	NA	239	95	0	0	NA	18.8	54.2	14.43	NA	jabbed for short seed	17	30	NA	152.0559367	8	3	5
2176412	2168522	G2FIA4								LH74/PHG35	LH74/PHG35	GTF-01:11	GTF-01:11		NA		72	5/19/2014	10/28/2014	71			NA	NA	242.5	120	0	0	NA	15.7	57	16.81	NA		17	30	NA	155.1575642	8	4	6
2176413	2168523	G2FIA4								LH74/PHM49	LH74/PHM49	GTF-01:12	GTF-01:12		NA		72	5/19/2014	10/28/2014	68			NA	NA	261	103	0	0	NA	18.1	57.2	23.1	NA		17	30	NA	195.9161955	8	4	8
2176414	2168524	G2FIA4								LH74/PHN82	LH74/PHN82	GTF-01:13	GTF-01:13		NA		72	5/19/2014	10/28/2014	69			NA	NA	237	119	0	1	NA	17.5	58.2	20.4	NA		17	30	NA	184.8784216	8	2	3
2176409	2168519	G2FIA4								LH74/Tx205	LH74/Tx205	GTF-01:08	GTF-01:08		NA		72	5/19/2014	10/28/2014	77			NA	NA	265	125	0	14	NA	17.5	54	22.68	NA		17	30	NA	195.9316281	8	7	4
2176404	2168514	G2FIA4								LH82/CGR01	LH82/CGR01	GTF-01:03	GTF-01:03		NA		72	5/19/2014	10/28/2014	76			NA	NA	212.5	95	0	3	NA	16.1	57.7	19	NA		17	30	NA	172.2292136	8	5	2
2177149	2186111	G2FIA4								M0001/LH185	M0001/LH185	13WJWE:LH185:2154	GTF-25:01:41:749		NA		72	5/19/2014	10/28/2014	69			NA	NA	239	92	20	0	NA	17.5	57.7	18.95	NA		17	30	NA	157.7308553	8	8	5
2177120	2168582	G2FIA4								M0003/LH185	M0003/LH185	13WJWE:LH185:2193	GTF-25:01:12:720		NA		72	5/19/2014	10/28/2014	63			NA	NA	236	110	0	1	NA	19	56.3	24.59	NA		17	30	NA	215.7881306	8	1	9
2177116	2168578	G2FIA4								M0008/LH185	M0008/LH185	13WJWE:LH185:2064	GTF-25:01:08:716		NA		72	5/19/2014	10/28/2014	76			NA	NA	250.5	105	2	0	NA	20.1	54.5	24.42	NA		17	30	NA	198.9225199	8	2	2
2177141	2186103	G2FIA4								M0012/LH185	M0012/LH185	13WJWE:LH185:2019	GTF-25:01:33:741		NA		72	5/19/2014	10/28/2014	68			NA	NA	242	100	1	1	NA	18.6	53.4	22.25	NA		17	30	NA	173.6061263	8	7	6
2177133	2168595	G2FIA4								M0014/LH185	M0014/LH185	13WJWE:LH185:2022	GTF-25:01:25:733		NA		72	5/19/2014	10/28/2014	69			NA	NA	221	80	1	1	NA	17.7	55.7	20.52	NA		17	30	NA	176.1790384	8	5	2
2177134	2168596	G2FIA4								M0022/LH185	M0022/LH185	13WJWE:LH185:2217	GTF-25:01:26:734		NA		72	5/19/2014	10/28/2014	69			NA	NA	236.5	100	8	3	NA	18.2	54.3	22.41	NA		17	30	NA	197.52633	8	9	5
2177151	2186113	G2FIA4								M0027/LH185	M0027/LH185	13WJWE:LH185:2016	GTF-25:01:43:751		NA		72	5/19/2014	10/28/2014	74			NA	NA	235.5	100	0	1	NA	17.3	56.4	20.59	NA		17	30	NA	190.4567376	8	5	1
2177128	2168590	G2FIA4								M0028/LH185	M0028/LH185	13WJWE:LH185:2070	GTF-25:01:20:728		NA		72	5/19/2014	10/28/2014	70			NA	NA	229	90	29	4	NA	17.8	54	13.78	NA		17	30	NA	148.7224953	8	2	8
2177118	2168580	G2FIA4								M0030/LH185	M0030/LH185	13WJWE:LH185:2136	GTF-25:01:10:718		NA		72	5/19/2014	10/28/2014	74			NA	NA	239	110	0	0	NA	19.1	54.5	19.14	NA		17	30	NA	183.5085483	8	9	9
2177155	2186117	G2FIA4								M0035/LH185	M0035/LH185	13WJWE:LH185:2025	GTF-25:01:47:755		NA		72	5/19/2014	10/28/2014	75			NA	NA	242.5	105	25	3	NA	15.9	53.2	20.82	NA		17	30	NA	188.5762889	8	4	9
2177154	2186116	G2FIA4								M0039/LH185	M0039/LH185	13WJWE:LH185:2073	GTF-25:01:46:754		NA		72	5/19/2014	10/28/2014	44			NA	NA	237.5	90	3	0	NA	17.4	57.1	13.58	NA		17	30	NA	150.7882976	8	7	3
2177129	2168591	G2FIA4								M0041/LH185	M0041/LH185	13WJWE:LH185:2109	GTF-25:01:21:729		NA		72	5/19/2014	10/28/2014	65			NA	NA	247.5	105	0	0	NA	16.9	55.5	22.36	NA		17	30	NA	198.7405236	8	1	10
2177158	2186120	G2FIA4								M0042/LH185	M0042/LH185	13WJWE:LH185:2199	GTF-25:01:50:758		NA		72	5/19/2014	10/28/2014	74			NA	NA	242.5	100	0	1	NA	19.2	54.6	22.55	NA		17	30	NA	198.2120247	8	9	10
2177156	2186118	G2FIA4								M0045/LH185	M0045/LH185	13WJWE:LH185:2181	GTF-25:01:48:756		NA		72	5/19/2014	10/28/2014	61			NA	NA	245.5	110	1	2	NA	22.7	50.9	20.84	NA		17	30	NA	183.7541703	8	2	10
2177131	2168593	G2FIA4								M0051/LH185	M0051/LH185	13WJWE:LH185:2112	GTF-25:01:23:731		NA		72	5/19/2014	10/28/2014	72			NA	NA	240	100	0	1	NA	16.3	54.3	19.4	NA		17	30	NA	187.5923389	8	7	8
2177111	2168573	G2FIA4								M0052/LH185	M0052/LH185	13WJWE:LH185:2115	GTF-25:01:03:711		NA		72	5/19/2014	10/28/2014	72			NA	NA	238.5	85	0	0	NA	18.8	54.2	21.84	NA		17	30	NA	184.1036509	8	2	7
2177124	2168586	G2FIA4								M0058/LH185	M0058/LH185	13WJWE:LH185:2043	GTF-25:01:16:724		NA		72	5/19/2014	10/28/2014	74			NA	NA	232.5	94	11	2	NA	18.7	53.9	21.57	NA		17	30	NA	204.5156729	8	5	6
2177157	2186119	G2FIA4								M0075/LH185	M0075/LH185	13WJWE:LH185:2079	GTF-25:01:49:757		NA		72	5/19/2014	10/28/2014	63			NA	NA	228	100	0	0	NA	18	55.8	14.36	NA		17	30	NA	151.8809798	8	7	9
2177145	2186107	G2FIA4								M0076/LH185	M0076/LH185	13WJWE:LH185:2118	GTF-25:01:37:745		NA		72	5/19/2014	10/28/2014	58			NA	NA	247	110	0	1	NA	18	54.9	21.62	NA		17	30	NA	191.2337825	8	1	6
2177142	2186104	G2FIA4								M0077/LH185	M0077/LH185	13WJWE:LH185:2211	GTF-25:01:34:742		NA		72	5/19/2014	10/28/2014	57			NA	NA	238.5	90	0	0	NA	19.4	57.9	18.19	NA		17	30	NA	169.6897117	8	7	8
2177139	2186101	G2FIA4								M0083/LH185	M0083/LH185	13WJWE:LH185:2121	GTF-25:01:31:739		NA		72	5/19/2014	10/28/2014	71			NA	NA	222.5	84	12	0	NA	16.6	55.7	18.5	NA		17	30	NA	174.5044119	8	5	5
2177135	2168597	G2FIA4								M0085/LH185	M0085/LH185	13WJWE:LH185:2220	GTF-25:01:27:735		NA		72	5/19/2014	10/28/2014	59			NA	NA	236	112	0	2	NA	16.7	52.5	20.62	NA		17	30	NA	180.1394765	8	9	5
2177126	2168588	G2FIA4								M0088/LH185	M0088/LH185	13WJWE:LH185:2244	GTF-25:01:18:726		NA		72	5/19/2014	10/28/2014	65			NA	NA	236	92	1	3	NA	18.8	53.8	20.19	NA		17	30	NA	172.0508994	8	1	3
2177137	2168599	G2FIA4								M0099/LH185	M0099/LH185	13WJWE:LH185:2238	GTF-25:01:29:737		NA		72	5/19/2014	10/28/2014	68			NA	NA	259.5	106	10	2	NA	19.1	55	17.69	NA		17	30	NA	159.0889241	8	7	2
2177114	2168576	G2FIA4								M0101/LH185	M0101/LH185	13WJWE:LH185:2142	GTF-25:01:06:714		NA		72	5/19/2014	10/28/2014	72			NA	NA	254.5	104	19	5	NA	16.6	54.3	19.65	NA		17	30	NA	182.729933	8	6	2
2177130	2168592	G2FIA4								M0106/LH185	M0106/LH185	13WJWE:LH185:2088	GTF-25:01:22:730		NA		72	5/19/2014	10/28/2014	72			NA	NA	241.5	105	0	1	NA	19.3	55.1	23.96	NA		17	30	NA	209.7583705	8	5	3
2177152	2186114	G2FIA4								M0114/LH185	M0114/LH185	13WJWE:LH185:2205	GTF-25:01:44:752		NA		72	5/19/2014	10/28/2014	66			NA	NA	221	90	0	1	NA	17.4	54.5	24.06	NA		17	30	NA	201.1852097	8	2	5
2177123	2168585	G2FIA4								M0118/LH185	M0118/LH185	13WJWE:LH185:2124	GTF-25:01:15:723		NA		72	5/19/2014	10/28/2014	72			NA	NA	235	100	0	3	NA	18.7	55.3	21.76	NA		17	30	NA	193.0234766	8	5	2
2177113	2168575	G2FIA4								M0143/LH185	M0143/LH185	13WJWE:LH185:2229	GTF-25:01:05:713		NA		72	5/19/2014	10/28/2014	71			NA	NA	228.5	105	1	0	NA	19.9	54.9	24	NA		17	30	NA	203.0757843	8	8	1
2177119	2168581	G2FIA4								M0151/LH185	M0151/LH185	13WJWE:LH185:2157	GTF-25:01:11:719		NA		72	5/19/2014	10/28/2014	69			NA	NA	242.5	120	0	0	NA	18.1	55.1	20.47	NA		17	30	NA	188.3438253	8	3	6
2177115	2168577	G2FIA4								M0154/LH185	M0154/LH185	13WJWE:LH185:2091	GTF-25:01:07:715		NA		72	5/19/2014	10/28/2014	76			NA	NA	240	135	0	1	NA	17.2	54.9	18.92	NA		17	30	NA	168.0207167	8	2	5
2177122	2168584	G2FIA4								M0159/LH185	M0159/LH185	13WJWE:LH185:2187	GTF-25:01:14:722		NA		72	5/19/2014	10/28/2014	73			NA	NA	241.5	110	1	1	NA	17.8	53.8	23.01	NA		17	30	NA	206.0605032	8	1	5
2177148	2186110	G2FIA4								M0163/LH185	M0163/LH185	13WJWE:LH185:2241	GTF-25:01:40:748		NA		72	5/19/2014	10/28/2014	74			NA	NA	240	105	0	1	NA	19	55.5	22.13	NA		17	30	NA	185.0709771	8	7	3
2177140	2186102	G2FIA4								M0172/LH185	M0172/LH185	13WJWE:LH185:2214	GTF-25:01:32:740		NA		72	5/19/2014	10/28/2014	57			NA	NA	227.5	80	0	0	NA	17.7	56.1	14.33	NA		17	30	NA	134.4080828	8	10	8
2177110	2168572	G2FIA4								M0186/LH185	M0186/LH185	13WJWE:LH185:2052	GTF-25:01:02:710		NA		72	5/19/2014	10/28/2014	73			NA	NA	244.5	110	0	0	NA	18	57	21.23	NA		17	30	NA	195.6280661	8	4	2
2177132	2168594	G2FIA4								M0266/LH185	M0266/LH185	13WJWE:LH185:2055	GTF-25:01:24:732		NA		72	5/19/2014	10/28/2014	69			NA	NA	239	115	0	1	NA	17.2	53.9	21.42	NA		17	30	NA	199.5375496	8	10	9
2177150	2186112	G2FIA4								M0272/LH185	M0272/LH185	13WJWE:LH185:2097	GTF-25:01:42:750		NA		72	5/19/2014	10/28/2014	67			NA	NA	223.5	92	0	0	NA	15.9	54.7	17.66	NA		17	30	NA	160.0110895	8	1	5
2177112	2168574	G2FIA4								M0287/LH185	M0287/LH185	13WJWE:LH185:2232	GTF-25:01:04:712		NA		72	5/19/2014	10/28/2014	68			NA	NA	241.5	120	0	0	NA	17.9	55.2	22.2	NA		17	30	NA	190.5474921	8	6	8
2177127	2168589	G2FIA4								M0296/LH185	M0296/LH185	13WJWE:LH185:2130	GTF-25:01:19:727		NA		72	5/19/2014	10/28/2014	72			NA	NA	230.5	108	3	0	NA	18.3	54.3	20.55	NA		17	30	NA	179.4575181	8	5	5
2177143	2186105	G2FIA4								M0297/LH185	M0297/LH185	13WJWE:LH185:2175	GTF-25:01:35:743		NA		72	5/19/2014	10/28/2014	69			NA	NA	236	100	0	0	NA	17.2	54.9	19.99	NA		17	30	NA	177.5502655	8	9	5
2177125	2168587	G2FIA4								M0311/LH185	M0311/LH185	13WJWE:LH185:2163	GTF-25:01:17:725		NA		72	5/19/2014	10/28/2014	76			NA	NA	225	105	50	2	NA	17.9	56.1	17.68	NA		17	30	NA	184.2010117	8	10	4
2177138	2168600	G2FIA4								M0317/LH185	M0317/LH185	13WJWE:LH185:2226	GTF-25:01:30:738		NA		72	5/19/2014	10/28/2014	61			NA	NA	237.5	115	0	0	NA	19.6	57.5	18.67	NA		17	30	NA	168.4293287	8	7	5
2177109	2168571	G2FIA4								M0323/LH185	M0323/LH185	13WJWE:LH185:2037	GTF-25:01:01:709		NA		72	5/19/2014	10/28/2014	68			NA	NA	235	95	6	0	NA	17.7	56.3	23.46	NA		17	30	NA	210.6985136	8	5	9
2177121	2168583	G2FIA4								M0325/LH185	M0325/LH185	13WJWE:LH185:2190	GTF-25:01:13:721		NA		72	5/19/2014	10/28/2014	70			NA	NA	242.5	115	0	1	NA	18.3	56.3	23.73	NA		17	30	NA	217.8284285	8	6	10
2177136	2168598	G2FIA4								M0346/LH185	M0346/LH185	13WJWE:LH185:2061	GTF-25:01:28:736		NA		72	5/19/2014	10/28/2014	70			NA	NA	247.5	120	0	1	NA	17.5	52.7	18.82	NA		17	30	NA	172.560825	8	6	5
2177146	2186108	G2FIA4								M0352/LH185	M0352/LH185	13WJWE:LH185:2034	GTF-25:01:38:746		NA		72	5/19/2014	10/28/2014	71			NA	NA	221.5	100	12	0	NA	17.3	54.5	22.5	NA		17	30	NA	200.0669148	8	10	9
2177153	2186115	G2FIA4								M0355/LH185	M0355/LH185	13WJWE:LH185:2013	GTF-25:01:45:753		NA		72	5/19/2014	10/28/2014	75			NA	NA	244	102	4	2	NA	16.4	55.1	18.93	NA		17	30	NA	180.8274997	8	1	5
2177147	2186109	G2FIA4								M0369/LH185	M0369/LH185	13WJWE:LH185:2169	GTF-25:01:39:747		NA		72	5/19/2014	10/28/2014	70			NA	NA	230.5	100	34	1	NA	18.5	54.7	18.75	NA		17	30	NA	167.670857	8	2	1
2177144	2186106	G2FIA4								M0378/LH185	M0378/LH185	13WJWE:LH185:2046	GTF-25:01:36:744		NA		72	5/19/2014	10/28/2014	72			NA	NA	239.5	112	24	7	NA	15.4	53.6	19.41	NA		17	30	NA	177.4035204	8	5	8
2177258	2186220	G2FIA4								Mo44_LH145_0127/LH185	Mo44_LH145_0127/LH185	13WJWE:LH185:2313	GTF-29:08:13:858		NA		72	5/19/2014	10/28/2014	77			NA	NA	232.5	100	0	0	NA	16.3	56.2	22.06	NA		17	30	NA	203.0717231	8	9	4
2177249	2186211	G2FIA4								Mo44_LH145_0138/LH185	Mo44_LH145_0138/LH185	13WJWE:LH185:2316	GTF-29:08:04:849		NA		72	5/19/2014	10/28/2014	63			NA	NA	235.5	102	0	0	NA	17.3	56.6	16.68	NA		17	30	NA	167.4721285	8	10	3
2177254	2186216	G2FIA4								Mo44_PHG47_0072/LH185	Mo44_PHG47_0072/LH185	13WJWE:LH185:2328	GTF-29:08:09:854		NA		72	5/19/2014	10/28/2014	62			NA	NA	251	85	4	1	NA	16.3	55.8	19.75	NA		17	30	NA	187.1582767	8	5	5
2177276	2186238	G2FIA4								Mo44_PHW65_0025/LH185	Mo44_PHW65_0025/LH185	13WJWE:LH185:2340	GTF-29:08:31:876		NA		72	5/19/2014	10/28/2014	61			NA	NA	241.5	105	0	1	NA	18.2	55	18.71	NA		17	30	NA	187.1139283	8	4	8
2177300	2186262	G2FIA4								Mo44_PHW65_0126/LH185	Mo44_PHW65_0126/LH185	13WJWE:LH185:2349	GTF-29:08:55:900		NA		72	5/19/2014	10/28/2014	68			NA	NA	245.5	105	0	1	NA	18.8	56.5	21.17	NA		17	30	NA	177.7447704	8	6	7
2177277	2186239	G2FIA4								Mo44_PHW65_0193/LH185	Mo44_PHW65_0193/LH185	13WJWE:LH185:2355	GTF-29:08:32:877		NA		72	5/19/2014	10/28/2014	72			NA	NA	223.5	90	0	2	NA	17.9	56.6	21.79	NA		17	30	NA	181.0357044	8	1	6
2177285	2186247	G2FIA4								MoG_LH123Ht-014-1-1-1-1-B/LH185	MoG_LH123Ht-014-1-1-1-1-B/LH185	13WJWE:LH185:2358	GTF-29:08:40:885		NA		72	5/19/2014	10/28/2014	68			NA	NA	248.5	92	0	1	NA	18.1	55.2	17.45	NA		17	30	NA	155.7657711	8	1	5
2177292	2186254	G2FIA4								MoG_LH123Ht-031-1-1-1-1-B/LH185	MoG_LH123Ht-031-1-1-1-1-B/LH185	13WJWE:LH185:2361	GTF-29:08:47:892		NA		72	5/19/2014	10/28/2014	64			NA	NA	248.5	100	2	1	NA	17.9	54.5	20.45	NA		17	30	NA	184.0365598	8	9	10
2177294	2186256	G2FIA4								MoG_LH123Ht-045-1-1-1-1-B/LH185	MoG_LH123Ht-045-1-1-1-1-B/LH185	13WJWE:LH185:2364	GTF-29:08:49:894		NA		72	5/19/2014	10/28/2014	71			NA	NA	229.5	94	0	0	NA	19.1	56.8	21.64	NA		17	30	NA	170.7026859	8	1	10
2177287	2186249	G2FIA4								MoG_LH123Ht-074-1-1-1-1-B/LH185	MoG_LH123Ht-074-1-1-1-1-B/LH185	13WJWE:LH185:2367	GTF-29:08:42:887		NA		72	5/19/2014	10/28/2014	70			NA	NA	239	100	0	0	NA	19.4	55.8	19.06	NA		17	30	NA	171.4535224	8	3	6
2177256	2186218	G2FIA4								MoG_LH123Ht-199-1-1-1-1-B/LH185	MoG_LH123Ht-199-1-1-1-1-B/LH185	13WJWE:LH185:2370	GTF-29:08:11:856		NA		72	5/19/2014	10/28/2014	78			NA	NA	255	115	0	2	NA	20.8	56	20.79	NA		17	30	NA	173.5428256	8	8	2
2177257	2186219	G2FIA4								MoG_LH123Ht-200-1-1-1-1-B/LH185	MoG_LH123Ht-200-1-1-1-1-B/LH185	13WJWE:LH185:2373	GTF-29:08:12:857		NA		72	5/19/2014	10/28/2014	69			NA	NA	234.5	102	2	8	NA	19.2	54.9	21.62	NA		17	30	NA	164.0318501	8	6	2
2177295	2186257	G2FIA4								MoG_LH145_0006/LH185	MoG_LH145_0006/LH185	13WJWE:LH185:2376	GTF-29:08:50:895		NA		72	5/19/2014	10/28/2014	61			NA	NA	235.5	110	0	0	NA	17.1	56.4	19.06	NA		17	30	NA	185.5887543	8	7	6
2177305	2186267	G2FIA4								MoG_LH145_0057/LH185	MoG_LH145_0057/LH185	13WJWE:LH185:2382	GTF-29:08:60:905		NA		72	5/19/2014	10/28/2014	75			NA	NA	244	102	3	2	NA	19	55	21.69	NA		17	30	NA	187.91155	8	3	6
2177248	2186210	G2FIA4								MoG_LH145_0162/LH185	MoG_LH145_0162/LH185	13WJWE:LH185:2388	GTF-29:08:03:848		NA		72	5/19/2014	10/28/2014	70			NA	NA	248	120	0	0	NA	17.1	56	20.9	NA		17	30	NA	187.9956442	8	4	6
2177272	2186234	G2FIA4								MoG_LH145_0173/LH185	MoG_LH145_0173/LH185	13WJWE:LH185:2391	GTF-29:08:27:872		NA		72	5/19/2014	10/28/2014	67			NA	NA	243.5	120	0	1	NA	19	56.4	22.91	NA		17	30	NA	205.7688541	8	1	1
2177252	2186214	G2FIA4								MoG_LH145_0175/LH185	MoG_LH145_0175/LH185	13WJWE:LH185:2394	GTF-29:08:07:852		NA		72	5/19/2014	10/28/2014	71			NA	NA	241	130	0	10	NA	19.1	54.7	19.75	NA		17	30	NA	187.2885062	8	6	4
2177278	2186240	G2FIA4								MoG_Mo45-030-1-1-1-1-B/LH185	MoG_Mo45-030-1-1-1-1-B/LH185	13WJWE:LH185:2397	GTF-29:08:33:878		NA		72	5/19/2014	10/28/2014	66			NA	NA	233.5	100	4	0	NA	20.1	55.9	21.85	NA		17	30	NA	193.5721732	8	8	10
2177263	2186225	G2FIA4								MoG_Mo45-074-1-1-1-1-B/LH185	MoG_Mo45-074-1-1-1-1-B/LH185	13WJWE:LH185:2403	GTF-29:08:18:863	Yes	NA	Filler	72	5/19/2014	10/28/2014	38			NA	NA	247.5	110	0	5	NA	20.5	54.6	14.07	NA	jabbed for short seed	17	30	NA	150.4965402	8	2	10
2177275	2186237	G2FIA4								MoG_Mo45-078-1-1-1-1-B/LH185	MoG_Mo45-078-1-1-1-1-B/LH185	13WJWE:LH185:2406	GTF-29:08:30:875	Yes	NA	Filler	72	5/19/2014	10/28/2014	37			NA	NA	265	90	13	6	NA	19.2	52.4	10.39	NA	jabbed for short seed	17	30	NA	90.91826045	8	7	10
2177283	2186245	G2FIA4								MoG_Mo45-085-1-1-1-1-B/LH185	MoG_Mo45-085-1-1-1-1-B/LH185	13WJWE:LH185:2409	GTF-29:08:38:883		NA		72	5/19/2014	10/28/2014	79			NA	NA	260	110	55	30	NA	21.7	52.9	16.96	NA		17	30	NA	157.631491	8	6	8
2177273	2186235	G2FIA4								MoG_Mo45-128-1-1-1-1-B/LH185	MoG_Mo45-128-1-1-1-1-B/LH185	13WJWE:LH185:2412	GTF-29:08:28:873		NA		72	5/19/2014	10/28/2014	72			NA	NA	252.5	125	0	0	NA	19.6	55.2	21.91	NA		17	30	NA	183.3518939	8	4	4
2177297	2186259	G2FIA4								MoG_NC230-010-1-1-1-1-B/LH185	MoG_NC230-010-1-1-1-1-B/LH185	13WJWE:LH185:2418	GTF-29:08:52:897		NA		72	5/19/2014	10/28/2014	65			NA	NA	248	95	0	2	NA	22.4	51.7	23.93	NA		17	30	NA	189.8038032	8	5	6
2177288	2186250	G2FIA4								MoG_NC230-183-1-1-1-1-B/LH185	MoG_NC230-183-1-1-1-1-B/LH185	13WJWE:LH185:2424	GTF-29:08:43:888		NA		72	5/19/2014	10/28/2014	74			NA	NA	236	100	0	1	NA	24.8	52.1	26.88	NA		17	30	NA	195.0520241	8	2	4
2177261	2186223	G2FIA4								MoG_Oh43_0071/LH185	MoG_Oh43_0071/LH185	13WJWE:LH185:2427	GTF-29:08:16:861		NA		72	5/19/2014	10/28/2014	64			NA	NA	228	83	0	4	NA	20.2	55.2	17.73	NA		17	30	NA	162.062813	8	6	4
2177280	2186242	G2FIA4								MoG_Oh43_0170/LH185	MoG_Oh43_0170/LH185	13WJWE:LH185:2430	GTF-29:08:35:880		NA		72	5/19/2014	10/28/2014	68			NA	NA	252.5	105	0	4	NA	16.7	55.7	18.48	NA		17	30	NA	166.8244466	8	2	3
2177260	2186222	G2FIA4								MoG_Oh43_0367/LH185	MoG_Oh43_0367/LH185	13WJWE:LH185:2433	GTF-29:08:15:860		NA		72	5/19/2014	10/28/2014	68			NA	NA	231	90	0	1	NA	19.2	54.6	20.29	NA		17	30	NA	159.1720976	8	9	10
2177299	2186261	G2FIA4								MoG_Oh43_0416/LH185	MoG_Oh43_0416/LH185	13WJWE:LH185:2436	GTF-29:08:54:899		NA		72	5/19/2014	10/28/2014	66			NA	NA	254	90	0	9	NA	17.6	53	16.93	NA		17	30	NA	157.2724801	8	1	1
2177290	2186252	G2FIA4								MoG_Oh43_0439/LH185	MoG_Oh43_0439/LH185	13WJWE:LH185:2439	GTF-29:08:45:890		NA		72	5/19/2014	10/28/2014	73			NA	NA	249.5	105	2	3	NA	19	54	20.07	NA		17	30	NA	187.8868579	8	10	6
2177296	2186258	G2FIA4								MoG_PHG83-014-1-1-1-1-B/LH185	MoG_PHG83-014-1-1-1-1-B/LH185	13WJWE:LH185:2442	GTF-29:08:51:896		NA		72	5/19/2014	10/28/2014	57			NA	NA	230.5	110	1	0	NA	17.7	55.8	19.55	NA		17	30	NA	183.0020341	8	9	5
2177268	2186230	G2FIA4								MoG_PHG83-090-1-1-1-1-B/LH185	MoG_PHG83-090-1-1-1-1-B/LH185	13WJWE:LH185:2445	GTF-29:08:23:868		NA		72	5/19/2014	10/28/2014	69			NA	NA	257.5	100	1	2	NA	21.1	54.7	20.2	NA		17	30	NA	183.4187685	8	9	7
2177304	2186266	G2FIA4								MoG_PHG83-211-1-1-1-1-B/LH185	MoG_PHG83-211-1-1-1-1-B/LH185	13WJWE:LH185:2448	GTF-29:08:59:904		NA		72	5/19/2014	10/28/2014	35			NA	NA	245	115	2	0	NA	20.8	53.9	13.18	NA		17	30	NA	132.5086276	8	9	5
2177270	2186232	G2FIA4								MoG_PHG83-224-1-1-1-1-B/LH185	MoG_PHG83-224-1-1-1-1-B/LH185	13WJWE:LH185:2454	GTF-29:08:25:870		NA		72	5/19/2014	10/28/2014	68			NA	NA	249.5	120	0	16	NA	23.2	52.6	22.69	NA		17	30	NA	179.0556749	8	7	8
2177233	2186195	G2FIA4								PB80/LH185	PB80/LH185	13WJWE:LH185:2589	GTF-28:05:02:833		NA		72	5/19/2014	10/28/2014	65			NA	NA	247	102	0	1	NA	18.2	54.3	26.85	NA		17	30	NA	224.6724342	8	7	5
2176415	2168525	G2FIA4								PHG39/PHG35	PHG39/PHG35	GTF-01:14	GTF-01:14		NA		72	5/19/2014	10/28/2014	73			NA	NA	253	133	0	3	NA	18.2	57.4	25.06	NA		17	30	NA	201.928357	8	7	10
2176416	2168526	G2FIA4								PHG39/PHM49	PHG39/PHM49	GTF-01:15	GTF-01:15		NA		72	5/19/2014	10/28/2014	65			NA	NA	252	126	0	3	NA	20.3	57.3	24.73	NA		17	30	NA	208.0605138	8	9	6
2176417	2168527	G2FIA4								PHG39/PHN82	PHG39/PHN82	GTF-01:16	GTF-01:16		NA		72	5/19/2014	10/28/2014	80			NA	NA	265	130	0	2	NA	19.9	57	21.62	NA		17	30	NA	194.3062776	8	5	9
2176418	2168528	G2FIA4								PHG39/Tx205	PHG39/Tx205	GTF-01:17	GTF-01:17		NA		72	5/19/2014	10/28/2014	69			NA	NA	265	125	0	6	NA	19.8	53.8	21.08	NA		17	30	NA	172.3499669	8	4	5
2177302	2186264	G2FIA4								PHN11_LH145_0002/LH185	PHN11_LH145_0002/LH185	13WJWE:LH185:2457	GTF-29:08:57:902		NA		72	5/19/2014	10/28/2014	67			NA	NA	232.5	125	0	0	NA	16.9	56.8	20.97	NA		17	30	NA	181.8518994	8	1	10
2177251	2186213	G2FIA4								PHN11_LH145_0003/LH185	PHN11_LH145_0003/LH185	13WJWE:LH185:2460	GTF-29:08:06:851		NA		72	5/19/2014	10/28/2014	72			NA	NA	235	100	1	0	NA	16.8	55.5	17.95	NA		17	30	NA	162.0207388	8	6	3
2177282	2186244	G2FIA4								PHN11_LH145_0028/LH185	PHN11_LH145_0028/LH185	13WJWE:LH185:2466	GTF-29:08:37:882		NA		72	5/19/2014	10/28/2014	58			NA	NA	211.5	100	0	0	NA	15.3	57	19.17	NA		17	30	NA	176.2237659	8	4	3
2177298	2186260	G2FIA4								PHN11_LH145_0062/LH185	PHN11_LH145_0062/LH185	13WJWE:LH185:2475	GTF-29:08:53:898		NA		72	5/19/2014	10/28/2014	72			NA	NA	224	100	0	0	NA	15.8	57.1	20.99	NA		17	30	NA	184.6551092	8	6	3
2177253	2186215	G2FIA4								PHN11_LH145_0085/LH185	PHN11_LH145_0085/LH185	13WJWE:LH185:2478	GTF-29:08:08:853		NA		72	5/19/2014	10/28/2014	63			NA	NA	250.5	104	0	0	NA	15.4	55.3	19.62	NA		17	30	NA	159.210273	8	9	5
2177274	2186236	G2FIA4								PHN11_Oh43_0001/LH185	PHN11_Oh43_0001/LH185	13WJWE:LH185:2481	GTF-29:08:29:874		NA		72	5/19/2014	10/28/2014	67			NA	NA	225	110	0	5	NA	17.7	53.1	18.37	NA		17	30	NA	156.4279649	8	3	4
2177266	2186228	G2FIA4								PHN11_Oh43_0075/LH185	PHN11_Oh43_0075/LH185	13WJWE:LH185:2487	GTF-29:08:21:866		NA		72	5/19/2014	10/28/2014	73			NA	NA	230	110	0	2	NA	16.7	55.8	19.17	NA		17	30	NA	180.0872223	8	6	2
2177262	2186224	G2FIA4								PHN11_Oh43_0088/LH185	PHN11_Oh43_0088/LH185	13WJWE:LH185:2490	GTF-29:08:17:862		NA		72	5/19/2014	10/28/2014	68			NA	NA	235	90	0	2	NA	19.9	53.6	20.06	NA		17	30	NA	164.9810904	8	10	8
2177255	2186217	G2FIA4								PHN11_Oh43_0142/LH185	PHN11_Oh43_0142/LH185	13WJWE:LH185:2493	GTF-29:08:10:855		NA		72	5/19/2014	10/28/2014	73			NA	NA	216	100	0	1	NA	18	56.6	20.52	NA		17	30	NA	174.5751853	8	10	10
2177271	2186233	G2FIA4								PHN11_PHG47_0251/LH185	PHN11_PHG47_0251/LH185	13WJWE:LH185:2508	GTF-29:08:26:871		NA		72	5/19/2014	10/28/2014	70			NA	NA	235	105	0	1	NA	16.6	55.5	21.49	NA		17	30	NA	188.5945373	8	2	1
2177291	2186253	G2FIA4								PHN11_PHG47_0388/LH185	PHN11_PHG47_0388/LH185	13WJWE:LH185:2517	GTF-29:08:46:891		NA		72	5/19/2014	10/28/2014	68			NA	NA	237.5	100	0	0	NA	17.5	54.7	22.81	NA		17	30	NA	201.1549943	8	9	9
2177269	2186231	G2FIA4								PHN11_PHW65_0275/LH185	PHN11_PHW65_0275/LH185	13WJWE:LH185:2526	GTF-29:08:24:869		NA		72	5/19/2014	10/28/2014	66			NA	NA	215.5	84	0	1	NA	21.3	53.9	25.07	NA		17	30	NA	187.6514701	8	4	10
2177293	2186255	G2FIA4								PHN11_PHW65_0328/LH185	PHN11_PHW65_0328/LH185	13WJWE:LH185:2535	GTF-29:08:48:893		NA		72	5/19/2014	10/28/2014	67			NA	NA	229.5	80	1	2	NA	18.7	54.7	26.07	NA		17	30	NA	162.7782357	8	8	5
2177301	2186263	G2FIA4								PHN11_PHW65_0359/LH185	PHN11_PHW65_0359/LH185	13WJWE:LH185:2538	GTF-29:08:56:901		NA		72	5/19/2014	10/28/2014	67			NA	NA	211	83	0	0	NA	20.2	54.9	19.63	NA		17	30	NA	179.2982104	8	5	10
2176419	2168529	G2FIA4								PHW52/PHG35	PHW52/PHG35	GTF-01:18	GTF-01:18		NA		72	5/19/2014	10/28/2014	65			NA	NA	247.5	125	1	0	NA	17.9	57	20.71	NA		17	30	NA	182.1704607	8	2	9
2176420	2168530	G2FIA4								PHW52/PHM49	PHW52/PHM49	GTF-01:19	GTF-01:19		NA		72	5/19/2014	10/28/2014	77			NA	NA	257	105	0	5	NA	21.2	56.4	26.14	NA		17	30	NA	226.0191316	8	8	9
2176421	2168531	G2FIA4								PHW52/PHN82	PHW52/PHN82	GTF-01:20	GTF-01:20		NA		72	5/19/2014	10/28/2014	79			NA	NA	256	103	0	0	NA	19.8	56.8	23.46	NA		17	30	NA	205.8473167	8	8	1
2176422	2168532	G2FIA4								PHW52/Tx205	PHW52/Tx205	GTF-01:21	GTF-01:21		NA		72	5/19/2014	10/28/2014	72			NA	NA	261.5	118	0	16	NA	20.5	52.4	21.92	NA		17	30	NA	185.4478574	8	7	7
2177289	2186251	G2FIA4								PHW65_MoG_0012/LH185	PHW65_MoG_0012/LH185	13WJWE:LH185:2541	GTF-29:08:44:889		NA		72	5/19/2014	10/28/2014	72			NA	NA	243.5	80	0	7	NA	23	54.2	20.46	NA		17	30	NA	178.0174671	8	2	5
2177259	2186221	G2FIA4								PHW65_MoG_0137/LH185	PHW65_MoG_0137/LH185	13WJWE:LH185:2544	GTF-29:08:14:859		NA		72	5/19/2014	10/28/2014	70			NA	NA	246	105	0	0	NA	21.6	53.4	26.66	NA		17	30	NA	216.5380466	8	8	10
2177284	2186246	G2FIA4								PHW65_MoG_0176/LH185	PHW65_MoG_0176/LH185	13WJWE:LH185:2547	GTF-29:08:39:884		NA		72	5/19/2014	10/28/2014	70			NA	NA	230.5	90	0	1	NA	17.7	53.9	18.95	NA		17	30	NA	162.4649269	8	1	9
2177279	2186241	G2FIA4								PHW65_MoG_0271/LH185	PHW65_MoG_0271/LH185	13WJWE:LH185:2550	GTF-29:08:34:879		NA		72	5/19/2014	10/28/2014	62			NA	NA	246	110	1	0	NA	20.3	53.9	25.04	NA		17	30	NA	207.5748472	8	3	3
2177265	2186227	G2FIA4								PHW65_MoG_0293/LH185	PHW65_MoG_0293/LH185	13WJWE:LH185:2553	GTF-29:08:20:865		NA		72	5/19/2014	10/28/2014	64			NA	NA	253	90	1	6	NA	21.1	52.8	22.91	NA		17	30	NA	195.7610572	8	5	3
2177238	2186200	G2FIA4								Tx204/LH185	Tx204/LH185	13WJWE:LH185:2583	GTF-28:07:01:838		NA		72	5/19/2014	10/28/2014	70			NA	NA	255	120	1	1	NA	19.7	53.8	24.37	NA		17	30	NA	209.9689036	8	5	7
2177240	2186202	G2FIA4								Tx740/LH185	Tx740-B5/LH185	13WJWE:LH185:2568	GTF-28:07:03:840		NA		72	5/19/2014	10/28/2014	70			NA	NA	270.5	132	3	1	NA	24.6	55	28.82	NA		17	30	NA	217.6373892	8	7	8
2177242	2186204	G2FIA4								Tx772/LH185	Tx772-B8/LH185	13WJWE:LH185:2571	GTF-28:07:05:842		NA		72	5/19/2014	10/28/2014	73			NA	NA	231.5	110	1	1	NA	24.1	54.3	22.24	NA		17	30	NA	179.5771343	8	8	6
2177237	2186199	G2FIA4								W10004_0032/LH185	W10004_0032/LH185	13WJWE:LH185:2601	GTF-28:05:06:837		NA		72	5/19/2014	10/28/2014	34			NA	NA	220	110	0	0	NA	18.1	56	16.4	NA		17	30	NA	147.513121	8	9	6
2177235	2186197	G2FIA4								W10004_0076/LH185	W10004_0076/LH185	13WJWE:LH185:2604	GTF-28:05:04:835		NA		72	5/19/2014	10/28/2014	64			NA	NA	240	110	6	1	NA	18.5	55	23.28	NA		17	30	NA	205.4582527	8	2	4
2177225	2186187	G2FIA4								W10005_0029/LH185	W10005_0029/LH185	13WJWE:LH185:2616	GTF-28:04:04:825		NA		72	5/19/2014	10/28/2014	72			NA	NA	250	110	1	0	NA	16.3	55.2	19.78	NA		17	30	NA	179.2982103	8	1	1
2177223	2186185	G2FIA4								W10005_0037/LH185	W10005_0037/LH185	13WJWE:LH185:2619	GTF-28:04:02:823		NA		72	5/19/2014	10/28/2014	56			NA	NA	228	115	0	0	NA	17.4	56.9	21.38	NA		17	30	NA	177.0995252	8	8	3
2177222	2186184	G2FIA4								W10005_0107/LH185	W10005_0107/LH185	13WJWE:LH185:2622	GTF-28:04:01:822		NA		72	5/19/2014	10/28/2014	62			NA	NA	240.3333333	115	0	1	NA	16.7	54.9	19.69	NA		17	30	NA	181.1830812	8	1	10
2177228	2186190	G2FIA4								W10005_0147/LH185	W10005_0147/LH185	13WJWE:LH185:2625	GTF-28:04:07:828		NA		72	5/19/2014	10/28/2014	68			NA	NA	225	100	0	0	NA	17.6	55.8	19.35	NA		17	30	NA	172.6761633	8	6	3
2177226	2186188	G2FIA4								W10005_0220/LH185	W10005_0220/LH185	13WJWE:LH185:2628	GTF-28:04:05:826		NA		72	5/19/2014	10/28/2014	69			NA	NA	250	105	0	1	NA	18.8	56.9	23.47	NA		17	30	NA	206.3922228	8	2	10
2176437	2168546	G2FIA4								Wf9/C103	Wf9/C103	GTF-01:36	GTF-01:36		NA		72	5/19/2014	10/28/2014	65			NA	NA	266	128	1	0	NA	18.7	55.9	14.58	NA		17	30	NA	129.5586728	8	5	7
2176438	2168547	G2FIA4								Wf9/H95	Wf9/H95	GTF-01:37	GTF-01:37		NA		72	5/19/2014	10/28/2014	76			NA	NA	257.5	135	5	1	NA	18.6	56.1	19.14	NA		17	30	NA	160.4075178	8	3	1
2176439	2168548	G2FIA4								Wf9/MO17	Wf9/MO17	GTF-01:38	GTF-01:38		NA		72	5/19/2014	10/28/2014	69			NA	NA	262.5	117	0	13	NA	16.7	51.9	13.02	NA		17	30	NA	130.782884	8	2	3
2176440	2168549	G2FIA4								Wf9/OH43	Wf9/OH43	GTF-01:39	GTF-01:39		NA		72	5/19/2014	10/28/2014	68			NA	NA	243	102	18	0	NA	17.6	52.8	15.34	NA		17	30	NA	154.6968064	8	9	4
2177175	2186137	G2FIA4								Z022E0003/LH185	Z022E0003/LH185	13WJWE:LH185:2868	GTF-26:02:16:775		NA		72	5/19/2014	10/28/2014	78			NA	NA	242.5	103	0	0	NA	17.9	51.8	27.38	NA		17	30	NA	233.5725495	8	4	3
2177161	2186123	G2FIA4								Z022E0005/LH185	Z022E0005/LH185	13WJWE:LH185:2835	GTF-26:02:02:761		NA		72	5/19/2014	10/28/2014	73			NA	NA	243	105	31	1	NA	18.1	55.3	23.47	NA		17	30	NA	202.1126819	8	7	8
2177184	2186146	G2FIA4								Z022E0006/LH185	Z022E0006/LH185	13WJWE:LH185:2781	GTF-26:02:25:784		NA		72	5/19/2014	10/28/2014	68			NA	NA	228	92	10	1	NA	16.9	54.6	18.52	NA		17	30	NA	189.1835211	8	3	1
2177179	2186141	G2FIA4								Z022E0008/LH185	Z022E0008/LH185	13WJWE:LH185:2838	GTF-26:02:20:779		NA		72	5/19/2014	10/28/2014	66			NA	NA	239	110	14	1	NA	18	53.2	20.94	NA		17	30	NA	205.7126469	8	4	8
2177166	2186128	G2FIA4								Z022E0009/LH185	Z022E0009/LH185	13WJWE:LH185:2856	GTF-26:02:07:766		NA		72	5/19/2014	10/28/2014	66			NA	NA	234	105	12	1	NA	19.4	54	23.38	NA		17	30	NA	194.6266259	8	5	5
2177165	2186127	G2FIA4								Z022E0017/LH185	Z022E0017/LH185	13WJWE:LH185:2814	GTF-26:02:06:765		NA		72	5/19/2014	10/28/2014	70			NA	NA	255.5	120	3	0	NA	18.2	53.4	22.96	NA		17	30	NA	203.7226539	8	1	3
2177171	2186133	G2FIA4								Z022E0023/LH185	Z022E0023/LH185	13WJWE:LH185:2817	GTF-26:02:12:771		NA		72	5/19/2014	10/28/2014	72			NA	NA	241.5	100	0	1	NA	18.5	54.5	22.05	NA		17	30	NA	206.7555116	8	6	5
2177164	2186126	G2FIA4								Z022E0025/LH185	Z022E0025/LH185	13WJWE:LH185:2784	GTF-26:02:05:764		NA		72	5/19/2014	10/28/2014	66			NA	NA	232.5	95	4	1	NA	18	54.6	22.1	NA		17	30	NA	193.6166841	8	7	4
2177182	2186144	G2FIA4								Z022E0027/LH185	Z022E0027/LH185	13WJWE:LH185:2841	GTF-26:02:23:782		NA		72	5/19/2014	10/28/2014	64			NA	NA	217	95	0	0	NA	17.9	54.7	24.04	NA		17	30	NA	189.4204792	8	9	2
2177185	2186147	G2FIA4								Z022E0042/LH185	Z022E0042/LH185	13WJWE:LH185:2844	GTF-26:02:26:785		NA		72	5/19/2014	10/28/2014	71			NA	NA	240	100	10	0	NA	18.7	52.9	20.52	NA		17	30	NA	179.3386059	8	2	6
2177187	2186149	G2FIA4								Z022E0046/LH185	Z022E0046/LH185	13WJWE:LH185:2847	GTF-26:02:28:787		NA		72	5/19/2014	10/28/2014	73			NA	NA	242.5	95	0	1	NA	18.6	55	24.62	NA		17	30	NA	214.8816684	8	1	8
2177176	2186138	G2FIA4								Z022E0048/LH185	Z022E0048/LH185	13WJWE:LH185:2820	GTF-26:02:17:776		NA		72	5/19/2014	10/28/2014	72			NA	NA	234	120	0	1	NA	19.9	54.9	26.41	NA		17	30	NA	205.473198	8	8	9
2177170	2186132	G2FIA4								Z022E0051/LH185	Z022E0051/LH185	13WJWE:LH185:2823	GTF-26:02:11:770		NA		72	5/19/2014	10/28/2014	64			NA	NA	240	100	17	1	NA	18.9	54.8	21.6	NA		17	30	NA	173.7029997	8	3	7
2177181	2186143	G2FIA4								Z022E0053/LH185	Z022E0053/LH185	13WJWE:LH185:2790	GTF-26:02:22:781		NA		72	5/19/2014	10/28/2014	66			NA	NA	234	110	0	2	NA	20.2	54.5	20.21	NA		17	30	NA	178.3706299	8	10	9
2177168	2186130	G2FIA4								Z022E0059/LH185	Z022E0059/LH185	13WJWE:LH185:2766	GTF-26:02:09:768		NA		72	5/19/2014	10/28/2014	70			NA	NA	253	102	0	4	NA	18.4	53.5	21.41	NA		17	30	NA	180.7647946	8	4	7
2177167	2186129	G2FIA4								Z022E0073/LH185	Z022E0073/LH185	13WJWE:LH185:2850	GTF-26:02:08:767		NA		72	5/19/2014	10/28/2014	64			NA	NA	237.5	100	8	1	NA	17.9	55.2	21.87	NA		17	30	NA	196.556892	8	5	10
2177186	2186148	G2FIA4								Z022E0077/LH185	Z022E0077/LH185	13WJWE:LH185:2793	GTF-26:02:27:786		NA		72	5/19/2014	10/28/2014	73			NA	NA	246.5	110	39	0	NA	16.1	54.3	18.3	NA		17	30	NA	176.026716	8	9	9
2177177	2186139	G2FIA4								Z022E0095/LH185	Z022E0095/LH185	13WJWE:LH185:2772	GTF-26:02:18:777		NA		72	5/19/2014	10/28/2014	71			NA	NA	250	110	5	0	NA	18.8	54.3	23.33	NA		17	30	NA	196.7629308	8	2	5
2177163	2186125	G2FIA4								Z022E0097/LH185	Z022E0097/LH185	13WJWE:LH185:2826	GTF-26:02:04:763		NA		72	5/19/2014	10/28/2014	73			NA	NA	265.5	110	0	1	NA	18	54.3	24.78	NA		17	30	NA	240.4051838	8	4	3
2177160	2186122	G2FIA4								Z022E0105/LH185	Z022E0105/LH185	13WJWE:LH185:2829	GTF-26:02:01:760		NA		72	5/19/2014	10/28/2014	70			NA	NA	247	117	22	0	NA	18	54.1	25.39	NA		17	30	NA	213.4286216	8	8	9
2177180	2186142	G2FIA4								Z022E0108/LH185	Z022E0108/LH185	13WJWE:LH185:2775	GTF-26:02:21:780		NA		72	5/19/2014	10/28/2014	68			NA	NA	252.5	105	0	0	NA	17.5	53.7	23.41	NA		17	30	NA	208.6755435	8	2	9
2177189	2186151	G2FIA4								Z022E0110/LH185	Z022E0110/LH185	13WJWE:LH185:2799	GTF-26:02:30:789		NA		72	5/19/2014	10/28/2014	58			NA	NA	237.5	105	0	1	NA	18.5	54.1	21.27	NA		17	30	NA	190.6697616	8	8	8
2177169	2186131	G2FIA4								Z022E0114/LH185	Z022E0114/LH185	13WJWE:LH185:2802	GTF-26:02:10:769		NA		72	5/19/2014	10/28/2014	70			NA	NA	241	90	2	3	NA	18.5	55.2	23.11	NA		17	30	NA	193.7243332	8	5	2
2177172	2186134	G2FIA4								Z022E0121/LH185	Z022E0121/LH185	13WJWE:LH185:2859	GTF-26:02:13:772		NA		72	5/19/2014	10/28/2014	79			NA	NA	252.5	122	29	2	NA	17.9	55.7	22	NA		17	30	NA	170.8894474	8	5	2
2177162	2186124	G2FIA4								Z022E0123/LH185	Z022E0123/LH185	13WJWE:LH185:2805	GTF-26:02:03:762		NA		72	5/19/2014	10/28/2014	74			NA	NA	234	104	1	1	NA	21.2	53.2	22.79	NA		17	30	NA	183.6366118	8	2	8
2177183	2186145	G2FIA4								Z022E0130/LH185	Z022E0130/LH185	13WJWE:LH185:2865	GTF-26:02:24:783		NA		72	5/19/2014	10/28/2014	62			NA	NA	251.5	85	0	0	NA	18.1	55	23.57	NA		17	30	NA	209.4448992	8	4	5
2177188	2186150	G2FIA4								Z022E0142/LH185	Z022E0142/LH185	13WJWE:LH185:2808	GTF-26:02:29:788		NA		72	5/19/2014	10/28/2014	68			NA	NA	237	94	0	1	NA	19	55.5	25.65	NA		17	30	NA	198.7647284	8	5	2
2177174	2186136	G2FIA4								Z022E0149/LH185	Z022E0149/LH185	13WJWE:LH185:2832	GTF-26:02:15:774		NA		72	5/19/2014	10/28/2014	65			NA	NA	254	100	0	0	NA	19.6	53.6	23.48	NA		17	30	NA	209.1562284	8	4	7
2177178	2186140	G2FIA4								Z022E0160/LH185	Z022E0160/LH185	13WJWE:LH185:2862	GTF-26:02:19:778		NA		72	5/19/2014	10/28/2014	69			NA	NA	221.5	115	0	0	NA	18.9	53.8	23.24	NA		17	30	NA	209.4089439	8	5	9
2177173	2186135	G2FIA4								Z022E0166/LH185	Z022E0166/LH185	13WJWE:LH185:2811	GTF-26:02:14:773		NA		72	5/19/2014	10/28/2014	67			NA	NA	242.5	125	0	1	NA	19.9	55.1	23.81	NA		17	30	NA	202.3591161	8	7	9
2176430	2210330	G2FIL1								B14A/H95	B14A/H95	GTF-01:29	GTF-01:29		NA		47	5/6/2014	9/30/2014	69	7/13/2014	7/15/2014	67.5	70	239	126	0	4	NA	NA	NA	NA	NA		17.5	30	NA	178.0433598	9	3	9
2176431	2210331	G2FIL1								B14A/MO17	B14A/MO17	GTF-01:30	GTF-01:30		NA		47	5/6/2014	9/30/2014	67	7/14/2014	7/16/2014	68	71	247	122	1	0	NA	16.3	54.1	24.46	NA		17.5	30	NA	191.4156118	9	3	10
2176432	2210332	G2FIL1								B14A/OH43	B14A/OH43	GTF-01:31	GTF-01:31		NA		47	5/6/2014	9/30/2014	65	7/10/2014	7/11/2014	65.8	66	237.6	125	0	5	NA	16.9	53.8	16.03	NA		17.5	30	NA	154.5608955	9	8	6
2176428	2210328	G2FIL1								B37/C103	B37/C103	GTF-01:27	GTF-01:27		NA		47	5/6/2014	9/30/2014	62	7/15/2014	7/22/2014	69.5	77	256	133	2	0	NA	18.6	52.4	19.12	NA		17.5	30	NA	150.0431328	9	3	8
2176429	2210329	G2FIL1								B37/H95	B37/H95	GTF-01:28	GTF-01:28		NA		47	5/6/2014	9/30/2014	67	7/14/2014	7/16/2014	68	71	261	135	0	13	NA	17.5	55.8	17.67	NA		17.5	30	NA	181.4944417	9	4	4
2176426	2210326	G2FIL1								B37/MO17	B37/MO17	GTF-01:25	GTF-01:25		NA		47	5/6/2014	9/30/2014	63	7/11/2014	7/13/2014	66	68	240	139	0	0	NA	18.9	55.4	23.9	NA		17.5	30	NA	216.4183469	9	3	2
2176427	2210327	G2FIL1								B37/OH43	B37/OH43	GTF-01:26	GTF-01:26		NA		47	5/6/2014	9/30/2014	63	7/10/2014	7/12/2014	65	67	250	126	0	3	NA	19.2	52.3	24.07	NA		17.5	30	NA	190.57692	9	4	7
2176653	2210360	G2FIL1								B47/LH195	B47/LH195	WE13-195ISO-108-X-POL-195	GTF-10:04:01:253		NA		47	5/6/2014	9/30/2014	67	7/12/2014	7/13/2014	67	68	238	110	0	1	NA	17.9	56.4	20.35	NA		17.5	30	NA	180.6587483	9	4	5
2176411	2210311	G2FIL1								B73/Mo17	B73/Mo17	GTF-01:10	GTF-01:10		NA		47	5/6/2014	9/30/2014	69	7/11/2014	7/14/2014	65.5	69	246.5	129	0	0	NA	17.8	51.9	24.3	NA		17.5	30	NA	216.0354018	9	3	9
2176423	2210323	G2FIL1								B73/PHG35	B73/PHG35	GTF-01:22	GTF-01:22		NA		47	5/6/2014	9/30/2014	66	7/10/2014	7/11/2014	65.5	66	235.5	124	0	0	NA	17.1	55.1	30.06	NA		17.5	30	NA	243.027768	9	9	1
2176424	2210324	G2FIL1								B73/PHM49	B73/PHM49	GTF-01:23	GTF-01:23		NA		47	5/6/2014	9/30/2014	42	7/13/2014	7/15/2014	67.5	70	245	125	2	0	NA	19.7	52.8	21.62	NA		17.5	30	NA	205.8690523	9	6	9
2176425	2210325	G2FIL1								B73/PHN82	B73/PHN82	GTF-01:24	GTF-01:24		NA		47	5/6/2014	9/30/2014	67	7/11/2014	7/14/2014	66	69	234	124	0	4	NA	19.2	52.7	23.33	NA		17.5	30	NA	172.9442991	9	8	7
2176410	2210310	G2FIL1								B73/Tx205	B73/Tx205	GTF-01:09	GTF-01:09		NA		47	5/6/2014	9/30/2014	70	7/14/2014	7/16/2014	68.5	71	251	131	0	2	NA	18.7	50.8	23.49	NA		17.5	30	NA	209.4947213	9	7	9
2176448	2210344	G2FIL1								CG118/CGR01	CG118/CGR01	GTF-01:45	GTF-01:45		NA		47	5/6/2014	9/30/2014	64	7/6/2014	7/7/2014	61	62	218	103	1	0	NA	14.1	57.2	20.41	NA		17.5	30	NA	187.1020619	9	10	6
2176449	2210345	G2FIL1								CG118/CGR03	CG118/CGR03	GTF-01:46	GTF-01:46		NA		47	5/6/2014	9/30/2014	56	7/6/2014	7/7/2014	61	62	216.5	111	0	0	NA	14.9	56.6	20.91	NA		17.5	30	NA	190.6607155	9	2	4
2176451	2210347	G2FIL1								CG65/LH82	CG65/LH82	GTF-01:48	GTF-01:48		NA		47	5/6/2014	9/30/2014	64	7/6/2014	7/7/2014	61	62	221.5	119	7	0	NA	16	57	23.6	NA		17.5	30	NA	194.4297786	9	6	8
2176446	2210343	G2FIL1								CGR03/LH82	CGR03/LH82	GTF-01:44	GTF-01:44		NA		47	5/6/2014	9/30/2014	70	7/7/2014	7/8/2014	62	63	210.5	107	1	0	NA	15.3	58.3	23.6	NA		17.5	30	NA	220.1720501	9	7	3
2176434	2210333	G2FIL1								F42/H95	F42/H95	GTF-01:33	GTF-01:33		NA		47	5/6/2014	9/30/2014	59	7/12/2014	7/13/2014	67.5	68	248.5	120	0	0	NA	17.2	54.3	22.36	NA		17.5	30	NA	194.7082028	9	4	7
2176435	2210334	G2FIL1								F42/MO17	F42/MO17	GTF-01:34	GTF-01:34		NA		47	5/6/2014	9/30/2014	64	7/10/2014	7/11/2014	65.5	66	233	115	0	0	NA	19	52.5	22.11	NA		17.5	30	NA	194.5124169	9	3	10
2176436	2210335	G2FIL1								F42/OH43	F42/OH43	GTF-01:35	GTF-01:35		NA		47	5/6/2014	9/30/2014	65	7/14/2014	7/15/2014	67	70	247	124	0	0	NA	20.1	50.9	17.5	NA		17.5	30	NA	143.9890766	9	7	4
2176408	2210308	G2FIL1								LH132/LH51	LH132/LH51	GTF-01:07	GTF-01:07		NA		47	5/6/2014	9/30/2014	66	7/9/2014	7/10/2014	64	65	236	122	0	0	NA	16.9	56.5	21.54	NA		17.5	30	NA	181.0087643	9	4	3
2176412	2210312	G2FIL1								LH74/PHG35	LH74/PHG35	GTF-01:11	GTF-01:11		NA		47	5/6/2014	9/30/2014	59	7/12/2014	7/13/2014	65.5	68	224	119	0	0	NA	NA	NA	NA	NA		17.5	30	NA	218.1467546	9	4	9
2176413	2210313	G2FIL1								LH74/PHM49	LH74/PHM49	GTF-01:12	GTF-01:12		NA		47	5/6/2014	9/30/2014	61	7/13/2014	7/14/2014	66	69	222	117	0	0	NA	16.8	56.6	23.15	NA		17.5	30	NA	187.9942502	9	4	6
2176414	2210314	G2FIL1								LH74/PHN82	LH74/PHN82	GTF-01:13	GTF-01:13		NA		47	5/6/2014	9/30/2014	70	7/9/2014	7/10/2014	64	65	230.5	126	0	0	NA	16.2	56.4	25.55	NA		17.5	30	NA	218.1960957	9	2	1
2176409	2210309	G2FIL1								LH74/Tx205	LH74/Tx205	GTF-01:08	GTF-01:08		NA		47	5/6/2014	9/30/2014	54	7/10/2014	7/11/2014	65	66	236.5	126	0	0	NA	16	52.1	24.24	NA		17.5	30	NA	217.3935417	9	7	10
2176415	2210315	G2FIL1								PHG39/PHG35	PHG39/PHG35	GTF-01:14	GTF-01:14		NA		47	5/6/2014	9/30/2014	41	7/12/2014	7/13/2014	67	68	249	128	0	0	NA	17.2	54.3	20.65	NA		17.5	30	NA	197.2021851	9	7	4
2176416	2210316	G2FIL1								PHG39/PHM49	PHG39/PHM49	GTF-01:15	GTF-01:15		NA		47	5/6/2014	9/30/2014	67	7/12/2014	7/14/2014	69	69	250.5	130	0	0	NA	17.6	57.7	25.02	NA		17.5	30	NA	217.103019	9	9	3
2176417	2210317	G2FIL1								PHG39/PHN82	PHG39/PHN82	GTF-01:16	GTF-01:16		NA		47	5/6/2014	9/30/2014	66	7/14/2014	7/16/2014	68.5	71	245	119	0	0	NA	19	54.9	27.46	NA		17.5	30	NA	234.5646823	9	5	3
2176418	2210318	G2FIL1								PHG39/Tx205	PHG39/Tx205	GTF-01:17	GTF-01:17		NA		47	5/6/2014	9/30/2014	61	7/14/2014	7/17/2014	69	72	255	133	0	0	NA	18.4	54.4	25.51	NA		17.5	30	NA	201.3310482	9	4	3
2176419	2210319	G2FIL1								PHW52/PHG35	PHW52/PHG35	GTF-01:18	GTF-01:18		NA		47	5/6/2014	9/30/2014	64	7/9/2014	7/10/2014	65	65	229.5	122	0	0	NA	16.3	56	22.13	NA		17.5	30	NA	208.4776024	9	2	1
2176420	2210320	G2FIL1								PHW52/PHM49	PHW52/PHM49	GTF-01:19	GTF-01:19		NA		47	5/6/2014	9/30/2014	62	7/13/2014	7/15/2014	67	70	238.5	121	0	0	NA	19.1	56	24.08	NA		17.5	30	NA	207.4803146	9	8	8
2176421	2210321	G2FIL1								PHW52/PHN82	PHW52/PHN82	GTF-01:20	GTF-01:20		NA		47	5/6/2014	9/30/2014	68	7/12/2014	7/13/2014	66	68	230.5	106	0	0	NA	19	56.4	31.76	NA		17.5	30	NA	224.5319426	9	8	8
2176422	2210322	G2FIL1								PHW52/Tx205	PHW52/Tx205	GTF-01:21	GTF-01:21		NA		47	5/6/2014	9/30/2014	67	7/13/2014	7/14/2014	69	69	243.5	127	0	2	NA	19.9	52.1	24.7	NA		17.5	30	NA	209.1721638	9	7	7
2176657	2210364	G2FIL1								Tx303/LH195	Tx303/LH195	WE13-195ISO-149-X-POL-195	GTF-10:07:01:257		NA		47	5/6/2014	9/30/2014	68	7/16/2014	7/21/2014	72	76	274	137	0	0	NA	23.6	49.3	24.22	NA		17.5	30	NA	142.1698245	9	3	1
2177373	2210361	G2FIL1								W10004_0127/LH195	W10004_0127/LH195	WE13-195ISO-202-X-POL-195	GTF-SUB		NA		47	5/6/2014	9/30/2014	60	7/12/2014	7/13/2014	68	68	242	128	0	0	NA	18.2	54.2	19.46	NA		17.5	30	NA	169.4978988	9	10	10
2177351	2210362	G2FIL1								W10004_0227/LH195	W10004_0227/LH195	WE13-195ISO-088-X-POL-195	GTF-SUB		NA		47	5/6/2014	9/30/2014	64	7/14/2014	7/15/2014	67.5	70	233	114	0	0	NA	19.8	56.3	19.36	NA		17.5	30	NA	160.1153242	9	6	8
2176437	2210336	G2FIL1								Wf9/C103	Wf9/C103	GTF-01:36	GTF-01:36		NA		47	5/6/2014	9/30/2014	63	7/13/2014	7/19/2014	68	74	252.5	137	2	0	NA	17.9	54.9	14.31	NA		17.5	30	NA	122.6929129	9	5	8
2176438	2210337	G2FIL1								Wf9/H95	Wf9/H95	GTF-01:37	GTF-01:37		NA		47	5/6/2014	9/30/2014	64	7/12/2014	7/14/2014	66	69	245	110	19	1	NA	18.9	52.6	22.93	NA		17.5	30	NA	193.2887286	9	3	10
2176439	2210338	G2FIL1								Wf9/MO17	Wf9/MO17	GTF-01:38	GTF-01:38		NA		47	5/6/2014	9/30/2014	68	7/11/2014	7/14/2014	65.5	69	238.5	118	25	0	NA	20	52.1	17.79	NA		17.5	30	NA	130.4418166	9	2	3
2176440	2210339	G2FIL1								Wf9/OH43	Wf9/OH43	GTF-01:39	GTF-01:39		NA		47	5/6/2014	9/30/2014	66	7/9/2014	7/14/2014	63.5	69	225	98	41	0	NA	17.8	51.5	10.85	NA		17.5	30	NA	122.9837512	9	9	2
2176430	2210902	G2FIN								B14A/H95	B14A/H95	GTF-01:29	GTF-01:29		NA		47	5/25/2014	11/18/2014	56	8/14/2014	8/16/2014	80.25	83	265.25	155	0	0	NA	16.4	55.1	18.63	NA		17.5	30	NA	168.2303402	10	3	3
2176432	2210906	G2FIN								B14A/OH43	B14A/OH43	GTF-01:31	GTF-01:31		NA		47	5/25/2014	11/18/2014	66	8/14/2014	8/17/2014	79.75	84	266.5	155	0	0	NA	19	51.8	17.42	NA		17.5	30	NA	152.5078155	10	8	1
2176428	2210928	G2FIN								B37/C103	B37/C103	GTF-01:27	GTF-01:27		NA		47	5/25/2014	11/18/2014	50	8/11/2014	8/13/2014	77	80	251.5	109	0	1	NA	21.2	54.1	16.67	NA		17.5	30	NA	117.3359429	10	3	5
2176429	2210929	G2FIN								B37/H95	B37/H95	GTF-01:28	GTF-01:28		NA		47	5/25/2014	11/18/2014	55	8/11/2014	8/13/2014	77	80	262	133	0	1	NA	20.2	57	18.59	NA		17.5	30	NA	159.1100934	10	4	5
2176426	2210926	G2FIN								B37/MO17	B37/MO17	GTF-01:25	GTF-01:25		NA		47	5/25/2014	11/18/2014	57	8/15/2014	8/18/2014	82	85	259	137	0	2	NA	16.6	49.4	19.66	NA		17.5	30	NA	172.8779149	10	3	10
2176427	2210927	G2FIN								B37/OH43	B37/OH43	GTF-01:26	GTF-01:26		NA		47	5/25/2014	11/18/2014	56	8/16/2014	8/19/2014	82	86	253.5	135	0	0	NA	20	50.7	16.93	NA		17.5	30	NA	146.9482213	10	4	3
2176653	2210940	G2FIN								B47/LH195	B47/LH195	WE13-195ISO-108-X-POL-195	GTF-10:04:01:253		NA		47	5/25/2014	11/18/2014	59	8/11/2014	8/14/2014	79	81	248	120	0	1	NA	19.6	50.5	14.95	NA		17.5	30	NA	145.1661592	10	4	9
2176411	2210911	G2FIN								B73/Mo17	B73/Mo17	GTF-01:10	GTF-01:10		NA		47	5/25/2014	11/18/2014	60	8/13/2014	8/16/2014	79.5	83	238.5	125	0	0	NA	18.1	47.8	23.99	NA		17.5	30	NA	195.2355413	10	3	6
2176423	2210923	G2FIN								B73/PHG35	B73/PHG35	GTF-01:22	GTF-01:22		NA		47	5/25/2014	11/18/2014	57	8/15/2014	8/18/2014	83	85	260	161	0	1	NA	18	51	21.72	NA		17.5	30	NA	187.7010447	10	9	6
2176424	2210924	G2FIN								B73/PHM49	B73/PHM49	GTF-01:23	GTF-01:23		NA		47	5/25/2014	11/18/2014	55	8/16/2014	8/19/2014	83	86	261.5	149	0	0	NA	18.8	53.3	21.36	NA		17.5	30	NA	187.2639719	10	6	2
2176425	2210925	G2FIN								B73/PHN82	B73/PHN82	GTF-01:24	GTF-01:24		NA		47	5/25/2014	11/18/2014	59	8/12/2014	8/15/2014	79	82	251.5	118	0	0	NA	21.5	50.4	18.72	NA		17.5	30	NA	173.3957324	10	8	2
2176410	2210910	G2FIN								B73/Tx205	B73/Tx205	GTF-01:09	GTF-01:09		NA		47	5/25/2014	11/18/2014	62	8/14/2014	8/16/2014	78.5	83	219.5	85	0	1	NA	19	48.4	21.01	NA		17.5	30	NA	172.7692385	10	7	3
2177303	2211156	G2FIN								B73_NC230-040-1-1-1-1/LH185	B73_NC230-040-1-1-1-1/LH185	13WJWE:LH185:2001	GTF-29:08:58:903		NA		47	5/25/2014	11/18/2014	55	8/15/2014	8/18/2014	82	85	233	112	0	0	NA	19.2	48.7	19.31	NA		17.5	30	NA	164.1454	10	5	6
2177267	2211120	G2FIN								B73_NC230-041-1-1-1-1/LH185	B73_NC230-041-1-1-1-1/LH185	13WJWE:LH185:2004	GTF-29:08:22:867		NA		47	5/25/2014	11/18/2014	30	8/13/2014	8/17/2014	83.5	84	233	112	0	0	NA	19.6	50.3	21.8	NA		17.5	30	NA	176.1291605	10	10	3
2177250	2211103	G2FIN								B73_NC230-059-1-1-1-1/LH185	B73_NC230-059-1-1-1-1/LH185	13WJWE:LH185:2007	GTF-29:08:05:850		NA		47	5/25/2014	11/18/2014	53	8/17/2014	8/19/2014	83	86	240	143	0	0	NA	23	49.4	21.8	NA		17.5	30	NA	173.4185618	10	10	4
2177247	2211100	G2FIN								B73_NC230-129-1-1-1-1/LH185	B73_NC230-129-1-1-1-1/LH185	13WJWE:LH185:2010	GTF-29:08:02:847		NA		47	5/25/2014	11/18/2014	54	8/12/2014	8/16/2014	81.25	83	243.25	123	0	1	NA	24	50.4	17.96	NA		17.5	30	NA	172.3962616	10	1	1
2176448	2210938	G2FIN								CG118/CGR01	CG118/CGR01	GTF-01:45	GTF-01:45		NA		47	5/25/2014	11/18/2014	58	8/16/2014	8/18/2014	82	85	235	124	0	0	NA	15.7	53.7	18.31	NA		17.5	30	NA	163.0520604	10	10	10
2177236	2211089	G2FIN								CG120/LH185	CG120/LH185	13WJWE:LH185:2277	GTF-28:05:05:836		NA		47	5/25/2014	11/18/2014	60	8/9/2014	8/10/2014	77.5	77	234.5	137	0	0	NA	15.8	51.2	17.72	NA		17.5	30	NA	145.5617288	10	3	4
2177234	2211087	G2FIN								CG65/LH185	CG65/LH185	13WJWE:LH185:2295	GTF-28:05:03:834		NA		47	5/25/2014	11/18/2014	53	8/12/2014	8/14/2014	80	81	233	137	0	0	NA	14.8	52.5	18.88	NA		17.5	30	NA	161.2047187	10	1	1
2177224	2211077	G2FIN								CGR01/LH185	CGR01/LH185	13WJWE:LH185:2298	GTF-28:04:03:824		NA		47	5/25/2014	11/18/2014	51	8/9/2014	8/10/2014	77	77	222.5	141	0	0	NA	17	51.8	19.17	NA		17.5	30	NA	157.7517957	10	7	7
2177227	2211080	G2FIN								CGR03/LH185	CGR03/LH185	13WJWE:LH185:2301	GTF-28:04:06:827		NA		47	5/25/2014	11/18/2014	52	8/9/2014	8/11/2014	76	78	247	109	0	0	NA	17.8	57	18.1	NA		17.5	30	NA	156.5256351	10	4	3
2176434	2210932	G2FIN								F42/H95	F42/H95	GTF-01:33	GTF-01:33		NA		47	5/25/2014	11/18/2014	60	8/17/2014	8/18/2014	83	85	242.5	120	0	0	NA	17.4	54.6	19.08	NA		17.5	30	NA	172.7406229	10	4	10
2176435	2210933	G2FIN								F42/MO17	F42/MO17	GTF-01:34	GTF-01:34		NA		47	5/25/2014	11/18/2014	59	8/13/2014	8/14/2014	83.5	81	230	157	0	0	NA	19.4	52.2	21.06	NA		17.5	30	NA	154.2757277	10	3	4
2176436	2210934	G2FIN								F42/OH43	F42/OH43	GTF-01:35	GTF-01:35		NA		47	5/25/2014	11/18/2014	60	8/7/2014	8/8/2014	74.5	75	239.5	134	0	0	NA	20	50.5	20.31	NA		17.5	30	NA	174.4022257	10	7	5
2176408	2210908	G2FIN								LH132/LH51	LH132/LH51	GTF-01:07	GTF-01:07		NA		47	5/25/2014	11/18/2014	58	8/10/2014	8/15/2014	78	82	253.5	122	0	1	NA	19.1	53.5	23.55	NA		17.5	30	NA	183.6555563	10	4	5
2177232	2211085	G2FIN								LH195/LH185	LH195/LH185	13WJWE:LH185:2595	GTF-28:05:01:832		NA		47	5/25/2014	11/18/2014	57	8/17/2014	8/19/2014	82	86	244	141	0	0	NA	18.9	49.5	22.76	NA		17.5	30	NA	200.675623	10	3	3
2176412	2210912	G2FIN								LH74/PHG35	LH74/PHG35	GTF-01:11	GTF-01:11		NA		47	5/25/2014	11/18/2014	60	8/12/2014	8/17/2014	80	84	244	136	0	0	NA	18.9	53.2	20.77	NA		17.5	30	NA	157.1993133	10	4	1
2176413	2210913	G2FIN								LH74/PHM49	LH74/PHM49	GTF-01:12	GTF-01:12		NA		47	5/25/2014	11/18/2014	60	8/11/2014	8/14/2014	78	81	161.5	106	0	0	NA	17.3	56.7	16.58	NA		17.5	30	NA	157.7142902	10	4	4
2176414	2210914	G2FIN								LH74/PHN82	LH74/PHN82	GTF-01:13	GTF-01:13		NA		47	5/25/2014	11/18/2014	58	8/17/2014	8/20/2014	83.5	87	241	156	0	4	NA	15.7	53.6	17.26	NA		17.5	30	NA	153.6094664	10	2	2
2176409	2210909	G2FIN								LH74/Tx205	LH74/Tx205	GTF-01:08	GTF-01:08		NA		47	5/25/2014	11/18/2014	56	8/11/2014	8/15/2014	79	82	253.5	138	0	1	NA	15.3	47.5	18.84	NA		17.5	30	NA	153.0359957	10	7	8
2177149	2211002	G2FIN								M0001/LH185	M0001/LH185	13WJWE:LH185:2154	GTF-25:01:41:749		NA		47	5/25/2014	11/18/2014	58	8/16/2014	8/20/2014	83	87	232.5	100	0	0	NA	16.2	53.4	20.3	NA		17.5	30	NA	170.6519942	10	8	3
2177120	2210973	G2FIN								M0003/LH185	M0003/LH185	13WJWE:LH185:2193	GTF-25:01:12:720		NA		47	5/25/2014	11/18/2014	55	8/17/2014	8/20/2014	83.5	87	234.5	106	0	1	NA	20.7	55.3	21.34	NA		17.5	30	NA	178.7611714	10	1	7
2177116	2210969	G2FIN								M0008/LH185	M0008/LH185	13WJWE:LH185:2064	GTF-25:01:08:716		NA		47	5/25/2014	11/18/2014	47	8/17/2014	8/21/2014	84.5	88	249.5	105	0	4	NA	19	50.7	22.22	NA		17.5	30	NA	159.3327065	10	2	4
2177141	2210994	G2FIN								M0012/LH185	M0012/LH185	13WJWE:LH185:2019	GTF-25:01:33:741		NA		47	5/25/2014	11/18/2014	45	8/15/2014	8/17/2014	81.5	84	218.5	86	0	0	NA	19.7	47.9	16.32	NA		17.5	30	NA	137.8671633	10	7	7
2177133	2210986	G2FIN								M0014/LH185	M0014/LH185	13WJWE:LH185:2022	GTF-25:01:25:733		NA		47	5/25/2014	11/18/2014	60	8/17/2014	8/21/2014	84.5	88	260	146	0	0	NA	17.6	53.8	17.99	NA		17.5	30	NA	150.9366888	10	5	9
2177134	2210987	G2FIN								M0022/LH185	M0022/LH185	13WJWE:LH185:2217	GTF-25:01:26:734		NA		47	5/25/2014	11/18/2014	51	8/12/2014	8/15/2014	79.5	82	259	154	0	3	NA	16.8	50.2	16.81	NA		17.5	30	NA	159.9229048	10	9	9
2177151	2211004	G2FIN								M0027/LH185	M0027/LH185	13WJWE:LH185:2016	GTF-25:01:43:751		NA		47	5/25/2014	11/18/2014	58	8/11/2014	8/14/2014	77.5	81	227.5	104	0	0	NA	20.5	52.5	18.88	NA		17.5	30	NA	163.0741533	10	5	10
2177128	2210981	G2FIN								M0028/LH185	M0028/LH185	13WJWE:LH185:2070	GTF-25:01:20:728		NA		47	5/25/2014	11/18/2014	53	8/17/2014	8/18/2014	84	85	236.5	131	0	1	NA	16	50.1	17.99	NA		17.5	30	NA	155.6152463	10	2	4
2177118	2210971	G2FIN								M0030/LH185	M0030/LH185	13WJWE:LH185:2136	GTF-25:01:10:718		NA		47	5/25/2014	11/18/2014	58	8/19/2014	8/22/2014	86	89	233.5	115	0	0	NA	17	49.3	19.26	NA		17.5	30	NA	169.2063766	10	9	6
2177155	2211008	G2FIN								M0035/LH185	M0035/LH185	13WJWE:LH185:2025	GTF-25:01:47:755		NA		47	5/25/2014	11/18/2014	55	8/12/2014	8/16/2014	83	83	230.5	94	0	0	NA	14.8	48.5	16.03	NA		17.5	30	NA	144.6880565	10	4	8
2177154	2211007	G2FIN								M0039/LH185	M0039/LH185	13WJWE:LH185:2073	GTF-25:01:46:754		NA		47	5/25/2014	11/18/2014	50	8/14/2014	8/16/2014	81	83	227	99	0	0	NA	18.7	54.8	14.16	NA		17.5	30	NA	121.1124755	10	7	2
2177129	2210982	G2FIN								M0041/LH185	M0041/LH185	13WJWE:LH185:2109	GTF-25:01:21:729		NA		47	5/25/2014	11/18/2014	55	8/21/2014	8/23/2014	83.5	90	239.5	127	0	1	NA	14.5	51	19.59	NA		17.5	30	NA	167.5460889	10	1	4
2177158	2211011	G2FIN								M0042/LH185	M0042/LH185	13WJWE:LH185:2199	GTF-25:01:50:758		NA		47	5/25/2014	11/18/2014	47	8/14/2014	8/16/2014	82	83	231	103	0	5	NA	15.6	48.5	21.47	NA		17.5	30	NA	175.8119684	10	9	4
2177156	2211009	G2FIN								M0045/LH185	M0045/LH185	13WJWE:LH185:2181	GTF-25:01:48:756		NA		47	5/25/2014	11/18/2014	57	8/20/2014	8/22/2014	87	89	257	135	0	2	NA	23.5	47	21.13	NA		17.5	30	NA	170.0575877	10	2	3
2177131	2210984	G2FIN								M0051/LH185	M0051/LH185	13WJWE:LH185:2112	GTF-25:01:23:731		NA		47	5/25/2014	11/18/2014	60	8/11/2014	8/13/2014	78.5	80	238	124	0	0	NA	15.9	49.5	16.74	NA		17.5	30	NA	151.9948901	10	7	4
2177111	2210964	G2FIN								M0052/LH185	M0052/LH185	13WJWE:LH185:2115	GTF-25:01:03:711		NA		47	5/25/2014	11/18/2014	27	8/13/2014	8/16/2014	81.5	83	227.5	103	0	2	NA	17.9	50	19.92	NA		17.5	30	NA	168.5422721	10	2	5
2177124	2210977	G2FIN								M0058/LH185	M0058/LH185	13WJWE:LH185:2043	GTF-25:01:16:724		NA		47	5/25/2014	11/18/2014	52	8/12/2014	8/16/2014	79	83	242.5	127	2	4	NA	19	52.4	19.9	NA		17.5	30	NA	174.0729876	10	5	9
2177157	2211010	G2FIN								M0075/LH185	M0075/LH185	13WJWE:LH185:2079	GTF-25:01:49:757		NA		47	5/25/2014	11/18/2014	55	8/13/2014	8/15/2014	83.5	82	248	130	0	2	NA	19.1	52.1	17.65	NA		17.5	30	NA	139.1818536	10	7	1
2177145	2210998	G2FIN								M0076/LH185	M0076/LH185	13WJWE:LH185:2118	GTF-25:01:37:745		NA		47	5/25/2014	11/18/2014	58	8/18/2014	8/22/2014	82	89	240.5	95	0	2	NA	16.7	49.5	19.02	NA		17.5	30	NA	155.2066839	10	1	8
2177142	2210995	G2FIN								M0077/LH185	M0077/LH185	13WJWE:LH185:2211	GTF-25:01:34:742		NA		47	5/25/2014	11/18/2014	56	8/17/2014	8/20/2014	83	87	233.5	113	0	3	NA	18.3	54.2	17.02	NA		17.5	30	NA	151.3687118	10	7	1
2177139	2210992	G2FIN								M0083/LH185	M0083/LH185	13WJWE:LH185:2121	GTF-25:01:31:739		NA		47	5/25/2014	11/18/2014	49	8/20/2014	8/22/2014	83.5	89	217	97	0	0	NA	15.9	50.6	22.82	NA		17.5	30	NA	180.4135162	10	5	2
2177135	2210988	G2FIN								M0085/LH185	M0085/LH185	13WJWE:LH185:2220	GTF-25:01:27:735		NA		47	5/25/2014	11/18/2014	54	8/12/2014	8/15/2014	79	82	233.5	107	0	0	NA	15.9	47.9	14.16	NA		17.5	30	NA	136.3718891	10	9	3
2177126	2210979	G2FIN								M0088/LH185	M0088/LH185	13WJWE:LH185:2244	GTF-25:01:18:726		NA		47	5/25/2014	11/18/2014	54	8/13/2014	8/14/2014	77.5	81	236	98	0	0	NA	18.2	50.1	19.81	NA		17.5	30	NA	171.9675788	10	1	1
2177137	2210990	G2FIN								M0099/LH185	M0099/LH185	13WJWE:LH185:2238	GTF-25:01:29:737		NA		47	5/25/2014	11/18/2014	59	8/17/2014	8/19/2014	83.33333333	86	249	124	0	0	NA	17.8	51.1	19.54	NA		17.5	30	NA	169.5452058	10	7	2
2177114	2210967	G2FIN								M0101/LH185	M0101/LH185	13WJWE:LH185:2142	GTF-25:01:06:714		NA		47	5/25/2014	11/18/2014	51	8/20/2014	8/22/2014	87	89	246	112	0	3	NA	16.9	51.3	20.27	NA		17.5	30	NA	164.9274391	10	6	9
2177130	2210983	G2FIN								M0106/LH185	M0106/LH185	13WJWE:LH185:2088	GTF-25:01:22:730		NA		47	5/25/2014	11/18/2014	52	8/9/2014	8/12/2014	81	79	250.5	140	0	1	NA	18.1	51.7	18.75	NA		17.5	30	NA	156.4874984	10	5	5
2177152	2211005	G2FIN								M0114/LH185	M0114/LH185	13WJWE:LH185:2205	GTF-25:01:44:752		NA		47	5/25/2014	11/18/2014	46	8/20/2014	8/23/2014	83	90	240.5	113	0	10	NA	18.1	48.2	19.46	NA		17.5	30	NA	147.8539811	10	2	8
2177123	2210976	G2FIN								M0118/LH185	M0118/LH185	13WJWE:LH185:2124	GTF-25:01:15:723		NA		47	5/25/2014	11/18/2014	53	8/11/2014	8/14/2014	82.5	81	244.5	146	0	2	NA	18.4	50.9	20.45	NA		17.5	30	NA	179.9784948	10	5	5
2177113	2210966	G2FIN								M0143/LH185	M0143/LH185	13WJWE:LH185:2229	GTF-25:01:05:713		NA		47	5/25/2014	11/18/2014	55	8/17/2014	8/19/2014	81.5	86	232	141	0	0	NA	18.1	51.3	18.68	NA		17.5	30	NA	125.488517	10	8	9
2177119	2210972	G2FIN								M0151/LH185	M0151/LH185	13WJWE:LH185:2157	GTF-25:01:11:719		NA		47	5/25/2014	11/18/2014	46	8/12/2014	8/14/2014	81	81	229	58	0	5	NA	17.3	51.2	17.79	NA		17.5	30	NA	148.0430339	10	3	5
2177115	2210968	G2FIN								M0154/LH185	M0154/LH185	13WJWE:LH185:2091	GTF-25:01:07:715		NA		47	5/25/2014	11/18/2014	57	8/9/2014	8/12/2014	83	79	248	151	0	0	NA	17.1	50.2	19.25	NA		17.5	30	NA	156.4629857	10	2	7
2177122	2210975	G2FIN								M0159/LH185	M0159/LH185	13WJWE:LH185:2187	GTF-25:01:14:722		NA		47	5/25/2014	11/18/2014	49	8/20/2014	8/22/2014	89.5	89	235.5	119	0	0	NA	17.5	48.7	19.83	NA		17.5	30	NA	176.7588632	10	1	5
2177148	2211001	G2FIN								M0163/LH185	M0163/LH185	13WJWE:LH185:2241	GTF-25:01:40:748		NA		47	5/25/2014	11/18/2014	51	8/13/2014	8/17/2014	80	84	242	103	0	1	NA	17.3	49.7	17.35	NA		17.5	30	NA	150.9524169	10	7	1
2177140	2210993	G2FIN								M0172/LH185	M0172/LH185	13WJWE:LH185:2214	GTF-25:01:32:740		NA		47	5/25/2014	11/18/2014	55	8/18/2014	8/21/2014	84	88	236.5	100	0	0	NA	16.1	50.7	15.89	NA		17.5	30	NA	144.9789475	10	10	4
2177110	2210963	G2FIN								M0186/LH185	M0186/LH185	13WJWE:LH185:2052	GTF-25:01:02:710		NA		47	5/25/2014	11/18/2014	59	8/16/2014	8/20/2014	79	87	218	118	0	1	NA	15.5	51.5	18.44	NA		17.5	30	NA	161.6081786	10	4	10
2177132	2210985	G2FIN								M0266/LH185	M0266/LH185	13WJWE:LH185:2055	GTF-25:01:24:732		NA		47	5/25/2014	11/18/2014	55	8/19/2014	8/22/2014	86.5	89	229	88	0	0	NA	19	49.4	19.04	NA		17.5	30	NA	171.7066712	10	10	8
2177150	2211003	G2FIN								M0272/LH185	M0272/LH185	13WJWE:LH185:2097	GTF-25:01:42:750		NA		47	5/25/2014	11/18/2014	51	8/13/2014	8/14/2014	80	81	254	115	0	1	NA	15.6	49	16.22	NA		17.5	30	NA	144.0218478	10	1	3
2177112	2210965	G2FIN								M0287/LH185	M0287/LH185	13WJWE:LH185:2232	GTF-25:01:04:712		NA		47	5/25/2014	11/18/2014	57	8/25/2014	8/27/2014	85.5	94	220.5	119	0	0	NA	16.2	49.7	15.67	NA		17.5	30	NA	143.2179788	10	6	1
2177127	2210980	G2FIN								M0296/LH185	M0296/LH185	13WJWE:LH185:2130	GTF-25:01:19:727		NA		47	5/25/2014	11/18/2014	51	8/13/2014	8/16/2014	83.5	83	230.5	81	0	1	NA	17.1	49.7	18.48	NA		17.5	30	NA	161.8781339	10	5	7
2177143	2210996	G2FIN								M0297/LH185	M0297/LH185	13WJWE:LH185:2175	GTF-25:01:35:743		NA		47	5/25/2014	11/18/2014	52	8/13/2014	8/15/2014	80	82	254.5	123	0	0	NA	18.1	48.3	16.08	NA		17.5	30	NA	147.945141	10	9	2
2177125	2210978	G2FIN								M0311/LH185	M0311/LH185	13WJWE:LH185:2163	GTF-25:01:17:725		NA		47	5/25/2014	11/18/2014	50	8/20/2014	8/22/2014	87	89	227	70	0	4	NA	15.7	50.9	18.89	NA		17.5	30	NA	166.7501629	10	10	10
2177138	2210991	G2FIN								M0317/LH185	M0317/LH185	13WJWE:LH185:2226	GTF-25:01:30:738		NA		47	5/25/2014	11/18/2014	51	8/20/2014	8/22/2014	85.33333333	89	229.6666667	108	0	2	NA	19.3	54.6	21.92	NA		17.5	30	NA	181.8950787	10	7	1
2177109	2210962	G2FIN								M0323/LH185	M0323/LH185	13WJWE:LH185:2037	GTF-25:01:01:709		NA		47	5/25/2014	11/18/2014	56	8/12/2014	8/16/2014	79	83	241	117	0	1	NA	17.9	51.3	22.42	NA		17.5	30	NA	194.1382564	10	5	6
2177121	2210974	G2FIN								M0325/LH185	M0325/LH185	13WJWE:LH185:2190	GTF-25:01:13:721		NA		47	5/25/2014	11/18/2014	55	8/17/2014	8/20/2014	82	87	245	118	0	1	NA	18.1	53.3	21.04	NA		17.5	30	NA	185.8045199	10	6	1
2177136	2210989	G2FIN								M0346/LH185	M0346/LH185	13WJWE:LH185:2061	GTF-25:01:28:736		NA		47	5/25/2014	11/18/2014	53	8/16/2014	8/20/2014	85	87	236.5	124	0	1	NA	16.1	48.2	20.8	NA		17.5	30	NA	182.0792219	10	6	6
2177146	2210999	G2FIN								M0352/LH185	M0352/LH185	13WJWE:LH185:2034	GTF-25:01:38:746		NA		47	5/25/2014	11/18/2014	59	8/13/2014	8/17/2014	83.5	84	247	131	0	0	NA	17	50.3	18.87	NA		17.5	30	NA	170.3346969	10	10	4
2177153	2211006	G2FIN								M0355/LH185	M0355/LH185	13WJWE:LH185:2013	GTF-25:01:45:753		NA		47	5/25/2014	11/18/2014	44	8/14/2014	8/15/2014	84	82	217	112	0	8	NA	15.9	50.9	19.4	NA		17.5	30	NA	165.8065295	10	1	9
2177147	2211000	G2FIN								M0369/LH185	M0369/LH185	13WJWE:LH185:2169	GTF-25:01:39:747		NA		47	5/25/2014	11/18/2014	59	8/14/2014	8/18/2014	82.5	85	241	103	0	0	NA	16.9	50.5	18.49	NA		17.5	30	NA	159.7808784	10	2	6
2177144	2210997	G2FIN								M0378/LH185	M0378/LH185	13WJWE:LH185:2046	GTF-25:01:36:744		NA		47	5/25/2014	11/18/2014	53	8/20/2014	8/22/2014	85.33333333	89	237.6666667	138	0	2	NA	15.4	46.9	17.11	NA		17.5	30	NA	155.5317313	10	5	4
2177258	2211111	G2FIN								Mo44_LH145_0127/LH185	Mo44_LH145_0127/LH185	13WJWE:LH185:2313	GTF-29:08:13:858		NA		47	5/25/2014	11/18/2014	55	8/17/2014	8/19/2014	84	86	251	118	0	0	NA	15	53.6	20.35	NA		17.5	30	NA	181.9778046	10	9	1
2177249	2211102	G2FIN								Mo44_LH145_0138/LH185	Mo44_LH145_0138/LH185	13WJWE:LH185:2316	GTF-29:08:04:849		NA		47	5/25/2014	11/18/2014	48	8/15/2014	8/18/2014	85	85	248.6666667	152	0	1	NA	14.7	51.4	20.8	NA		17.5	30	NA	166.7618406	10	10	9
2177254	2211107	G2FIN								Mo44_PHG47_0072/LH185	Mo44_PHG47_0072/LH185	13WJWE:LH185:2328	GTF-29:08:09:854		NA		47	5/25/2014	11/18/2014	54	8/13/2014	8/15/2014	78.33333333	82	248.3333333	134	0	0	NA	17.5	52	21.67	NA		17.5	30	NA	184.8872402	10	5	1
2177276	2211129	G2FIN								Mo44_PHW65_0025/LH185	Mo44_PHW65_0025/LH185	13WJWE:LH185:2340	GTF-29:08:31:876		NA		47	5/25/2014	11/18/2014	56	8/20/2014	8/22/2014	86	89	239.5	107	0	2	NA	17.2	49.8	17.1	NA		17.5	30	NA	158.3796573	10	4	9
2177300	2211153	G2FIN								Mo44_PHW65_0126/LH185	Mo44_PHW65_0126/LH185	13WJWE:LH185:2349	GTF-29:08:55:900		NA		47	5/25/2014	11/18/2014	54	8/14/2014	8/18/2014	81	85	241	126	0	3	NA	19.2	53.8	21.34	NA		17.5	30	NA	181.4014933	10	6	9
2177277	2211130	G2FIN								Mo44_PHW65_0193/LH185	Mo44_PHW65_0193/LH185	13WJWE:LH185:2355	GTF-29:08:32:877		NA		47	5/25/2014	11/18/2014	60	8/20/2014	8/23/2014	87	90	245.5	120	0	0	NA	16.9	51.8	18.55	NA		17.5	30	NA	167.4385171	10	1	4
2177285	2211138	G2FIN								MoG_LH123Ht-014-1-1-1-1-B/LH185	MoG_LH123Ht-014-1-1-1-1-B/LH185	13WJWE:LH185:2358	GTF-29:08:40:885		NA		47	5/25/2014	11/18/2014	61	8/13/2014	8/14/2014	79.5	81	269.5	138	0	0	NA	18.8	51.4	15.13	NA		17.5	30	NA	142.2186395	10	1	6
2177292	2211145	G2FIN								MoG_LH123Ht-031-1-1-1-1-B/LH185	MoG_LH123Ht-031-1-1-1-1-B/LH185	13WJWE:LH185:2361	GTF-29:08:47:892		NA		47	5/25/2014	11/18/2014	57	8/13/2014	8/14/2014	83.5	81	249.5	129	0	0	NA	19.5	50.5	18.37	NA		17.5	30	NA	152.9358934	10	9	4
2177294	2211147	G2FIN								MoG_LH123Ht-045-1-1-1-1-B/LH185	MoG_LH123Ht-045-1-1-1-1-B/LH185	13WJWE:LH185:2364	GTF-29:08:49:894		NA		47	5/25/2014	11/18/2014	54	8/12/2014	8/16/2014	79	83	233.5	102	0	2	NA	17.9	52.5	17.25	NA		17.5	30	NA	139.2117318	10	1	4
2177287	2211140	G2FIN								MoG_LH123Ht-074-1-1-1-1-B/LH185	MoG_LH123Ht-074-1-1-1-1-B/LH185	13WJWE:LH185:2367	GTF-29:08:42:887		NA		47	5/25/2014	11/18/2014	52	8/12/2014	8/14/2014	80	81	228	124	0	1	NA	16.8	52.5	18.13	NA		17.5	30	NA	151.4212616	10	3	4
2177256	2211109	G2FIN								MoG_LH123Ht-199-1-1-1-1-B/LH185	MoG_LH123Ht-199-1-1-1-1-B/LH185	13WJWE:LH185:2370	GTF-29:08:11:856		NA		47	5/25/2014	11/18/2014	52	8/19/2014	8/22/2014	83	89	251.3333333	105	0	1	NA	20.6	51.9	22.49	NA		17.5	30	NA	161.7268846	10	8	3
2177257	2211110	G2FIN								MoG_LH123Ht-200-1-1-1-1-B/LH185	MoG_LH123Ht-200-1-1-1-1-B/LH185	13WJWE:LH185:2373	GTF-29:08:12:857		NA		47	5/25/2014	11/18/2014	56	8/17/2014	8/18/2014	81.5	85	245.5	124	0	0	NA	18.4	50.5	18.66	NA		17.5	30	NA	144.9818932	10	6	7
2177295	2211148	G2FIN								MoG_LH145_0006/LH185	MoG_LH145_0006/LH185	13WJWE:LH185:2376	GTF-29:08:50:895		NA		47	5/25/2014	11/18/2014	55	8/19/2014	8/22/2014	86	89	244	134	0	1	NA	17.2	51.9	19.82	NA		17.5	30	NA	172.6509884	10	7	10
2177305	2211158	G2FIN								MoG_LH145_0057/LH185	MoG_LH145_0057/LH185	13WJWE:LH185:2382	GTF-29:08:60:905		NA		47	5/25/2014	11/18/2014	37	8/17/2014	8/20/2014	84	87	117	47	0	0	NA	19.3	48.8	18.64	NA		17.5	30	NA	158.2539376	10	3	3
2177248	2211101	G2FIN								MoG_LH145_0162/LH185	MoG_LH145_0162/LH185	13WJWE:LH185:2388	GTF-29:08:03:848		NA		47	5/25/2014	11/18/2014	55	8/23/2014	8/25/2014	83.66666667	92	242.6666667	116	0	2	NA	17.1	51.4	23.5	NA		17.5	30	NA	180.695079	10	4	3
2177272	2211125	G2FIN								MoG_LH145_0173/LH185	MoG_LH145_0173/LH185	13WJWE:LH185:2391	GTF-29:08:27:872		NA		47	5/25/2014	11/18/2014	60	8/13/2014	8/16/2014	79.5	83	242	113	0	0	NA	18.1	51.1	17.55	NA		17.5	30	NA	165.1094432	10	1	4
2177252	2211105	G2FIN								MoG_LH145_0175/LH185	MoG_LH145_0175/LH185	13WJWE:LH185:2394	GTF-29:08:07:852		NA		47	5/25/2014	11/18/2014	55	8/16/2014	8/18/2014	86.66666667	85	240.3333333	141	0	0	NA	20.5	49.3	15.07	NA		17.5	30	NA	140.2242742	10	6	6
2177278	2211131	G2FIN								MoG_Mo45-030-1-1-1-1-B/LH185	MoG_Mo45-030-1-1-1-1-B/LH185	13WJWE:LH185:2397	GTF-29:08:33:878		NA		47	5/25/2014	11/18/2014	56	8/17/2014	8/20/2014	80	87	252	122	0	1	NA	20.2	52.4	21.41	NA		17.5	30	NA	181.0845116	10	8	7
2177263	2211116	G2FIN								MoG_Mo45-074-1-1-1-1-B/LH185	MoG_Mo45-074-1-1-1-1-B/LH185	13WJWE:LH185:2403	GTF-29:08:18:863		NA		47	5/25/2014	11/18/2014	53	8/13/2014	8/16/2014	83.5	83	240	98	0	4	NA	18.1	52.3	20.04	NA		17.5	30	NA	168.6980276	10	2	2
2177275	2211128	G2FIN								MoG_Mo45-078-1-1-1-1-B/LH185	MoG_Mo45-078-1-1-1-1-B/LH185	13WJWE:LH185:2406	GTF-29:08:30:875		NA		47	5/25/2014	11/18/2014	57	8/12/2014	8/16/2014	79	83	232	95	0	0	NA	24.5	50.8	13.88	NA		17.5	30	NA	110.248198	10	7	5
2177283	2211136	G2FIN								MoG_Mo45-085-1-1-1-1-B/LH185	MoG_Mo45-085-1-1-1-1-B/LH185	13WJWE:LH185:2409	GTF-29:08:38:883		NA		47	5/25/2014	11/18/2014	57	8/16/2014	8/19/2014	82	86	259.5	118	0	0	NA	23.2	49.5	19.17	NA		17.5	30	NA	173.5760532	10	6	2
2177273	2211126	G2FIN								MoG_Mo45-128-1-1-1-1-B/LH185	MoG_Mo45-128-1-1-1-1-B/LH185	13WJWE:LH185:2412	GTF-29:08:28:873		NA		47	5/25/2014	11/18/2014	59	8/12/2014	8/15/2014	79	82	252.5	137	0	0	NA	19.4	53.9	20.53	NA		17.5	30	NA	172.4077552	10	4	5
2177297	2211150	G2FIN								MoG_NC230-010-1-1-1-1-B/LH185	MoG_NC230-010-1-1-1-1-B/LH185	13WJWE:LH185:2418	GTF-29:08:52:897		NA		47	5/25/2014	11/18/2014	43	8/20/2014	8/22/2014	87	89	247	143	0	0	NA	24.4	51.7	21.41	NA		17.5	30	NA	170.283883	10	5	9
2177288	2211141	G2FIN								MoG_NC230-183-1-1-1-1-B/LH185	MoG_NC230-183-1-1-1-1-B/LH185	13WJWE:LH185:2424	GTF-29:08:43:888		NA		47	5/25/2014	11/18/2014	59	8/24/2014	8/26/2014	91	93	243	124	0	0	NA	24.9	50	20.02	NA		17.5	30	NA	158.1754549	10	2	4
2177261	2211114	G2FIN								MoG_Oh43_0071/LH185	MoG_Oh43_0071/LH185	13WJWE:LH185:2427	GTF-29:08:16:861		NA		47	5/25/2014	11/18/2014	59	8/17/2014	8/18/2014	83.33333333	85	232.3333333	109	0	1	NA	23.3	47.4	15.05	NA		17.5	30	NA	139.3911233	10	6	6
2177280	2211133	G2FIN								MoG_Oh43_0170/LH185	MoG_Oh43_0170/LH185	13WJWE:LH185:2430	GTF-29:08:35:880		NA		47	5/25/2014	11/18/2014	52	8/13/2014	8/16/2014	80	83	240.5	101	0	0	NA	18.7	49.4	16.45	NA		17.5	30	NA	146.464648	10	2	2
2177260	2211113	G2FIN								MoG_Oh43_0367/LH185	MoG_Oh43_0367/LH185	13WJWE:LH185:2433	GTF-29:08:15:860		NA		47	5/25/2014	11/18/2014	52	8/18/2014	8/20/2014	83.66666667	87	239	125	0	2	NA	19.7	48.7	19.24	NA		17.5	30	NA	164.5877507	10	9	2
2177299	2211152	G2FIN								MoG_Oh43_0416/LH185	MoG_Oh43_0416/LH185	13WJWE:LH185:2436	GTF-29:08:54:899		NA		47	5/25/2014	11/18/2014	60	8/13/2014	8/17/2014	83.5	84	242.5	141	0	0	NA	17.3	48.5	15.86	NA		17.5	30	NA	148.8200231	10	1	10
2177290	2211143	G2FIN								MoG_Oh43_0439/LH185	MoG_Oh43_0439/LH185	13WJWE:LH185:2439	GTF-29:08:45:890		NA		47	5/25/2014	11/18/2014	56	8/19/2014	8/20/2014	86	87	227	115	0	1	NA	21	52.2	17.42	NA		17.5	30	NA	144.780584	10	10	3
2177296	2211149	G2FIN								MoG_PHG83-014-1-1-1-1-B/LH185	MoG_PHG83-014-1-1-1-1-B/LH185	13WJWE:LH185:2442	GTF-29:08:51:896		NA		47	5/25/2014	11/18/2014	56	8/13/2014	8/16/2014	83.5	83	242	115	0	0	NA	17.1	51.5	15.24	NA		17.5	30	NA	141.6600026	10	9	6
2177268	2211121	G2FIN								MoG_PHG83-090-1-1-1-1-B/LH185	MoG_PHG83-090-1-1-1-1-B/LH185	13WJWE:LH185:2445	GTF-29:08:23:868		NA		47	5/25/2014	11/18/2014	NA			91	NA	243	NA	NA	NA	NA	NA	NA	NA	NA	planting error	17.5	30	NA	178.1578225	10	9	3
2177304	2211157	G2FIN								MoG_PHG83-211-1-1-1-1-B/LH185	MoG_PHG83-211-1-1-1-1-B/LH185	13WJWE:LH185:2448	GTF-29:08:59:904		NA		47	5/25/2014	11/18/2014	45	8/14/2014	8/16/2014	81	83	249	124	0	0	NA	19.7	54.2	12.12	NA		17.5	30	NA	102.3889872	10	9	7
2177270	2211123	G2FIN								MoG_PHG83-224-1-1-1-1-B/LH185	MoG_PHG83-224-1-1-1-1-B/LH185	13WJWE:LH185:2454	GTF-29:08:25:870		NA		47	5/25/2014	11/18/2014	49	8/17/2014	8/20/2014	81.5	87	236	106	0	1	NA	23.6	47	16.34	NA		17.5	30	NA	154.3121285	10	7	3
2177233	2211086	G2FIN								PB80/LH185	PB80/LH185	13WJWE:LH185:2589	GTF-28:05:02:833		NA		47	5/25/2014	11/18/2014	58	8/20/2014	8/22/2014	87	89	234	115	0	0	NA	18.7	50.4	22.64	NA		17.5	30	NA	193.0026244	10	7	5
2176415	2210915	G2FIN								PHG39/PHG35	PHG39/PHG35	GTF-01:14	GTF-01:14		NA		47	5/25/2014	11/18/2014	56	8/23/2014	8/25/2014	88.5	92	219.5	121	0	0	NA	17.5	52.9	18.32	NA		17.5	30	NA	152.7550992	10	7	3
2176416	2210916	G2FIN								PHG39/PHM49	PHG39/PHM49	GTF-01:15	GTF-01:15		NA		47	5/25/2014	11/18/2014	59	8/21/2014	8/23/2014	90	90	230	108	0	1	NA	18.5	54.7	22.41	NA		17.5	30	NA	187.2895892	10	9	6
2176417	2210917	G2FIN								PHG39/PHN82	PHG39/PHN82	GTF-01:16	GTF-01:16		NA		47	5/25/2014	11/18/2014	55	8/20/2014	8/22/2014	87	89	238.5	116	0	1	NA	16.8	56.6	17.25	NA		17.5	30	NA	166.5919876	10	5	4
2176418	2210918	G2FIN								PHG39/Tx205	PHG39/Tx205	GTF-01:17	GTF-01:17		NA		47	5/25/2014	11/18/2014	53	8/23/2014	8/26/2014	88.5	93	249	138	0	1	NA	20.3	50.6	18.54	NA		17.5	30	NA	160.5479259	10	4	10
2177302	2211155	G2FIN								PHN11_LH145_0002/LH185	PHN11_LH145_0002/LH185	13WJWE:LH185:2457	GTF-29:08:57:902		NA		47	5/25/2014	11/18/2014	37	8/20/2014	8/22/2014	87	89	234	118	0	1	NA	15.7	53	18.45	NA		17.5	30	NA	163.6285294	10	1	3
2177251	2211104	G2FIN								PHN11_LH145_0003/LH185	PHN11_LH145_0003/LH185	13WJWE:LH185:2460	GTF-29:08:06:851		NA		47	5/25/2014	11/18/2014	56	8/19/2014	8/22/2014	86.66666667	89	242.6666667	147	0	0	NA	15.4	50	15.24	NA		17.5	30	NA	143.5149015	10	6	1
2177282	2211135	G2FIN								PHN11_LH145_0028/LH185	PHN11_LH145_0028/LH185	13WJWE:LH185:2466	GTF-29:08:37:882		NA		47	5/25/2014	11/18/2014	56	8/18/2014	8/22/2014	85.5	89	238.5	115	0	0	NA	15.6	52.3	15.8	NA		17.5	30	NA	145.6621467	10	4	3
2177298	2211151	G2FIN								PHN11_LH145_0062/LH185	PHN11_LH145_0062/LH185	13WJWE:LH185:2475	GTF-29:08:53:898		NA		47	5/25/2014	11/18/2014	52	8/19/2014	8/22/2014	86	89	244	117	0	0	NA	16	52.4	17.83	NA		17.5	30	NA	157.5671615	10	6	2
2177253	2211106	G2FIN								PHN11_LH145_0085/LH185	PHN11_LH145_0085/LH185	13WJWE:LH185:2478	GTF-29:08:08:853		NA		47	5/25/2014	11/18/2014	57	8/20/2014	8/23/2014	87.33333333	90	241	105	0	0	NA	14.9	50.2	17.57	NA		17.5	30	NA	158.4510562	10	9	7
2177274	2211127	G2FIN								PHN11_Oh43_0001/LH185	PHN11_Oh43_0001/LH185	13WJWE:LH185:2481	GTF-29:08:29:874		NA		47	5/25/2014	11/18/2014	56	8/20/2014	8/22/2014	87	89	252.5	121	0	1	NA	16.6	50.2	19.58	NA		17.5	30	NA	170.7396297	10	3	2
2177266	2211119	G2FIN								PHN11_Oh43_0075/LH185	PHN11_Oh43_0075/LH185	13WJWE:LH185:2487	GTF-29:08:21:866		NA		47	5/25/2014	11/18/2014	58	8/20/2014	8/22/2014	87.5	89	241	104	0	0	NA	16.3	50.5	17.24	NA		17.5	30	NA	166.7229148	10	6	1
2177262	2211115	G2FIN								PHN11_Oh43_0088/LH185	PHN11_Oh43_0088/LH185	13WJWE:LH185:2490	GTF-29:08:17:862		NA		47	5/25/2014	11/18/2014	57	8/20/2014	8/22/2014	87	89	252.5	122	0	2	NA	17.7	49.9	20.85	NA		17.5	30	NA	165.4214803	10	10	4
2177255	2211108	G2FIN								PHN11_Oh43_0142/LH185	PHN11_Oh43_0142/LH185	13WJWE:LH185:2493	GTF-29:08:10:855		NA		47	5/25/2014	11/18/2014	52	8/20/2014	8/22/2014	86.66666667	89	267.6666667	97	0	0	NA	18.2	50.9	17.02	NA		17.5	30	NA	149.35811	10	10	9
2177271	2211124	G2FIN								PHN11_PHG47_0251/LH185	PHN11_PHG47_0251/LH185	13WJWE:LH185:2508	GTF-29:08:26:871		NA		47	5/25/2014	11/18/2014	59	8/21/2014	8/23/2014	87.5	90	251	129	0	1	NA	14.8	49.9	17.77	NA		17.5	30	NA	158.8501852	10	2	2
2177291	2211144	G2FIN								PHN11_PHG47_0388/LH185	PHN11_PHG47_0388/LH185	13WJWE:LH185:2517	GTF-29:08:46:891		NA		47	5/25/2014	11/18/2014	57	8/21/2014	8/23/2014	88	90	248	116	5	0	NA	15.5	50	20.63	NA		17.5	30	NA	180.3279322	10	9	9
2177269	2211122	G2FIN								PHN11_PHW65_0275/LH185	PHN11_PHW65_0275/LH185	13WJWE:LH185:2526	GTF-29:08:24:869		NA		47	5/25/2014	11/18/2014	60	8/19/2014	8/21/2014	86.5	88	235.5	94	0	0	NA	22.8	51.7	20.83	NA		17.5	30	NA	159.5633152	10	4	9
2177293	2211146	G2FIN								PHN11_PHW65_0328/LH185	PHN11_PHW65_0328/LH185	13WJWE:LH185:2535	GTF-29:08:48:893		NA		47	5/25/2014	11/18/2014	57	8/20/2014	8/21/2014	87	88	259	127	0	0	NA	19.1	49.5	24.55	NA		17.5	30	NA	208.9464997	10	8	2
2177301	2211154	G2FIN								PHN11_PHW65_0359/LH185	PHN11_PHW65_0359/LH185	13WJWE:LH185:2538	GTF-29:08:56:901		NA		47	5/25/2014	11/18/2014	54	8/20/2014	8/22/2014	87	89	254	124	0	3	NA	16.9	52.1	18.67	NA		17.5	30	NA	163.2226497	10	5	6
2176419	2210919	G2FIN								PHW52/PHG35	PHW52/PHG35	GTF-01:18	GTF-01:18		NA		47	5/25/2014	11/18/2014	58	8/20/2014	8/22/2014	83	89	245.5	131	0	2	NA	17.1	52.6	17.62	NA		17.5	30	NA	163.9678671	10	2	7
2176420	2210920	G2FIN								PHW52/PHM49	PHW52/PHM49	GTF-01:19	GTF-01:19		NA		47	5/25/2014	11/18/2014	56	8/19/2014	8/22/2014	82	89	249	121	0	0	NA	19.4	54.3	20.67	NA		17.5	30	NA	176.15199	10	8	7
2176421	2210921	G2FIN								PHW52/PHN82	PHW52/PHN82	GTF-01:20	GTF-01:20		NA		47	5/25/2014	11/18/2014	54	8/12/2014	8/17/2014	77.5	84	239	137	0	1	NA	20.3	52.9	18.64	NA		17.5	30	NA	162.9393335	10	8	10
2176422	2210922	G2FIN								PHW52/Tx205	PHW52/Tx205	GTF-01:21	GTF-01:21		NA		47	5/25/2014	11/18/2014	57	8/24/2014	8/26/2014	86	93	235.5	149	0	0	NA	18	48.8	23.35	NA		17.5	30	NA	189.6122983	10	7	5
2177289	2211142	G2FIN								PHW65_MoG_0012/LH185	PHW65_MoG_0012/LH185	13WJWE:LH185:2541	GTF-29:08:44:889		NA		47	5/25/2014	11/18/2014	58	8/14/2014	8/17/2014	84	84	242.5	115	0	0	NA	22.2	52.5	22.52	NA		17.5	30	NA	177.5501076	10	2	8
2177259	2211112	G2FIN								PHW65_MoG_0137/LH185	PHW65_MoG_0137/LH185	13WJWE:LH185:2544	GTF-29:08:14:859		NA		47	5/25/2014	11/18/2014	57	8/13/2014	8/15/2014	84.66666667	82	244.6666667	107	0	2	NA	24.2	47.9	20.01	NA		17.5	30	NA	172.700119	10	8	6
2177284	2211137	G2FIN								PHW65_MoG_0176/LH185	PHW65_MoG_0176/LH185	13WJWE:LH185:2547	GTF-29:08:39:884		NA		47	5/25/2014	11/18/2014	65	8/11/2014	8/14/2014	82	81	242.5	119	0	1	NA	19.1	49.2	17.84	NA		17.5	30	NA	159.4427506	10	1	5
2177279	2211132	G2FIN								PHW65_MoG_0271/LH185	PHW65_MoG_0271/LH185	13WJWE:LH185:2550	GTF-29:08:34:879		NA		47	5/25/2014	11/18/2014	55	8/13/2014	8/15/2014	81	82	250.5	113	0	1	NA	17.1	49.2	21.81	NA		17.5	30	NA	187.8451226	10	3	1
2177265	2211118	G2FIN								PHW65_MoG_0293/LH185	PHW65_MoG_0293/LH185	13WJWE:LH185:2553	GTF-29:08:20:865		NA		47	5/25/2014	11/18/2014	60	8/13/2014	8/16/2014	80	83	224	104	0	0	NA	21.9	50.3	20.08	NA		17.5	30	NA	164.9870375	10	5	1
2177238	2211097	G2FIN								Tx204/LH185	Tx204/LH185	13WJWE:LH185:2583	GTF-28:07:01:838		NA		47	5/25/2014	11/18/2014	58	8/20/2014	8/22/2014	81.25	89	234.25	109	0	1	NA	17.5	49.7	20.71	NA		17.5	30	NA	184.241941	10	5	4
2176657	2210944	G2FIN								Tx303/LH195	Tx303/LH195	WE13-195ISO-149-X-POL-195	GTF-10:07:01:257		NA		47	5/25/2014	11/18/2014	55	8/18/2014	8/20/2014	82.5	87	240	97	0	0	NA	31.7	50.5	14.57	NA		17.5	30	NA	129.6882354	10	3	9
2177240	2211093	G2FIN								Tx740/LH185	Tx740-B5/LH185	13WJWE:LH185:2568	GTF-28:07:03:840		NA		47	5/25/2014	11/18/2014	59	8/20/2014	8/22/2014	86	89	245.5	138	0	0	NA	24.6	51.8	7.75	NA		17.5	30	NA	101.4519817	10	7	10
2177242	2211095	G2FIN								Tx772/LH185	Tx772-B8/LH185	13WJWE:LH185:2571	GTF-28:07:05:842		NA		47	5/25/2014	11/18/2014	58	8/23/2014	8/26/2014	87.5	93	233.5	117	0	1	NA	26.1	51.2	17.81	NA		17.5	30	NA	153.6478135	10	8	2
2177237	2211090	G2FIN								W10004_0032/LH185	W10004_0032/LH185	13WJWE:LH185:2601	GTF-28:05:06:837		NA		47	5/25/2014	11/18/2014	57	8/12/2014	8/13/2014	81	80	224.5	111	0	0	NA	16.5	53.2	19.63	NA		17.5	30	NA	170.1384376	10	9	10
2177235	2211088	G2FIN								W10004_0076/LH185	W10004_0076/LH185	13WJWE:LH185:2604	GTF-28:05:04:835		NA		47	5/25/2014	11/18/2014	60	8/9/2014	8/10/2014	80.5	77	228.5	123	0	0	NA	16	50.6	18.05	NA		17.5	30	NA	155.4183558	10	2	3
2177373	2210941	G2FIN								W10004_0127/LH195	W10004_0127/LH195	WE13-195ISO-202-X-POL-195	GTF-SUB		NA		47	5/25/2014	11/18/2014	56	8/11/2014	8/15/2014	77	82	260	108	0	0	NA	16.5	52.8	16.98	NA		17.5	30	NA	146.1371984	10	10	1
2177351	2210942	G2FIN								W10004_0227/LH195	W10004_0227/LH195	WE13-195ISO-088-X-POL-195	GTF-SUB		NA		47	5/25/2014	11/18/2014	60	8/26/2014	8/28/2014	92	95	272	101	0	0	NA	19.5	52.5	17	NA		17.5	30	NA	158.5642915	10	6	9
2177225	2211078	G2FIN								W10005_0029/LH185	W10005_0029/LH185	13WJWE:LH185:2616	GTF-28:04:04:825		NA		47	5/25/2014	11/18/2014	59	8/18/2014	8/21/2014	85	88	240	118	0	0	NA	16.2	50.4	15.88	NA		17.5	30	NA	140.0005039	10	1	10
2177223	2211076	G2FIN								W10005_0037/LH185	W10005_0037/LH185	13WJWE:LH185:2619	GTF-28:04:02:823		NA		47	5/25/2014	11/18/2014	59	8/20/2014	8/22/2014	86.66666667	89	228	125	0	0	NA	16.3	52.1	16.65	NA		17.5	30	NA	153.280807	10	8	1
2177222	2211075	G2FIN								W10005_0107/LH185	W10005_0107/LH185	13WJWE:LH185:2622	GTF-28:04:01:822		NA		47	5/25/2014	11/18/2014	53	8/23/2014	8/25/2014	87	92	229.3333333	140	0	0	NA	14.8	49.1	18.6	NA		17.5	30	NA	152.9655787	10	1	10
2177226	2211079	G2FIN								W10005_0220/LH185	W10005_0220/LH185	13WJWE:LH185:2628	GTF-28:04:05:826		NA		47	5/25/2014	11/18/2014	55	8/20/2014	8/22/2014	87	89	246	101	0	0	NA	17.4	56.2	19.65	NA		17.5	30	NA	170.7566729	10	2	2
2176437	2210935	G2FIN								Wf9/C103	Wf9/C103	GTF-01:36	GTF-01:36		NA		47	5/25/2014	11/18/2014	59	8/20/2014	8/21/2014	86	88	263.5	147	0	1	NA	26.1	52.6	10.28	NA		17.5	30	NA	93.14601919	10	5	7
2176438	2210904	G2FIN								Wf9/H95	Wf9/H95	GTF-01:37	GTF-01:37		NA		47	5/25/2014	11/18/2014	56	8/25/2014	8/26/2014	91.25	93	257.5	139	0	4	NA	20	52.2	12.71	NA		17.5	30	NA	131.9789885	10	3	3
2176440	2210937	G2FIN								Wf9/OH43	Wf9/OH43	GTF-01:39	GTF-01:39		NA		47	5/25/2014	11/18/2014	55	8/18/2014	8/20/2014	85	87	250	143	0	1	NA	17.9	49.4	17.38	NA		17.5	30	NA	147.5102774	10	9	5
2177175	2211028	G2FIN								Z022E0003/LH185	Z022E0003/LH185	13WJWE:LH185:2868	GTF-26:02:16:775		NA		47	5/25/2014	11/18/2014	59	8/20/2014	8/22/2014	87	89	232.5	91	0	0	NA	18.2	46.4	24.75	NA		17.5	30	NA	206.9617081	10	4	7
2177161	2211014	G2FIN								Z022E0005/LH185	Z022E0005/LH185	13WJWE:LH185:2835	GTF-26:02:02:761		NA		47	5/25/2014	11/18/2014	52	8/20/2014	8/23/2014	83	90	233	122	0	0	NA	18.4	48.1	19.87	NA		17.5	30	NA	169.9010958	10	7	3
2177184	2211037	G2FIN								Z022E0006/LH185	Z022E0006/LH185	13WJWE:LH185:2781	GTF-26:02:25:784		NA		47	5/25/2014	11/18/2014	58	8/16/2014	8/19/2014	85.5	86	251.5	134	0	0	NA	16.7	50.3	19.68	NA		17.5	30	NA	171.4855309	10	3	6
2177179	2211032	G2FIN								Z022E0008/LH185	Z022E0008/LH185	13WJWE:LH185:2838	GTF-26:02:20:779		NA		47	5/25/2014	11/18/2014	57	8/20/2014	8/22/2014	83	89	241	114	0	0	NA	17.5	47.2	18.39	NA		17.5	30	NA	161.7419464	10	4	1
2177166	2211019	G2FIN								Z022E0009/LH185	Z022E0009/LH185	13WJWE:LH185:2856	GTF-26:02:07:766		NA		47	5/25/2014	11/18/2014	59	8/14/2014	8/16/2014	82	83	234	118	0	0	NA	16.6	49.1	18.2	NA		17.5	30	NA	174.4354703	10	5	10
2177165	2211018	G2FIN								Z022E0017/LH185	Z022E0017/LH185	13WJWE:LH185:2814	GTF-26:02:06:765		NA		47	5/25/2014	11/18/2014	51	8/20/2014	8/22/2014	89.5	89	232.5	120	0	1	NA	16	48.5	21.33	NA		17.5	30	NA	181.3649874	10	1	6
2177171	2211024	G2FIN								Z022E0023/LH185	Z022E0023/LH185	13WJWE:LH185:2817	GTF-26:02:12:771		NA		47	5/25/2014	11/18/2014	44	8/13/2014	8/16/2014	79.5	83	244.5	134	0	0	NA	17.4	50.9	24.36	NA		17.5	30	NA	206.0752534	10	6	4
2177164	2211017	G2FIN								Z022E0025/LH185	Z022E0025/LH185	13WJWE:LH185:2784	GTF-26:02:05:764		NA		47	5/25/2014	11/18/2014	56	8/14/2014	8/16/2014	80	83	224	116	0	1	NA	17.5	48.3	19.19	NA		17.5	30	NA	164.530081	10	7	3
2177182	2211035	G2FIN								Z022E0027/LH185	Z022E0027/LH185	13WJWE:LH185:2841	GTF-26:02:23:782		NA		47	5/25/2014	11/18/2014	59	8/12/2014	8/15/2014	81	82	235	96	0	0	NA	17.5	50.7	21.87	NA		17.5	30	NA	176.9504935	10	9	4
2177185	2211038	G2FIN								Z022E0042/LH185	Z022E0042/LH185	13WJWE:LH185:2844	GTF-26:02:26:785		NA		47	5/25/2014	11/18/2014	56	8/23/2014	8/25/2014	88.5	92	249.5	98	0	1	NA	20.2	48.6	22.1	NA		17.5	30	NA	186.0371274	10	2	9
2177187	2211040	G2FIN								Z022E0046/LH185	Z022E0046/LH185	13WJWE:LH185:2847	GTF-26:02:28:787		NA		47	5/25/2014	11/18/2014	53	8/14/2014	8/18/2014	84	85	225.5	92	0	0	NA	18.6	49.5	24.03	NA		17.5	30	NA	187.4753807	10	1	5
2177176	2211029	G2FIN								Z022E0048/LH185	Z022E0048/LH185	13WJWE:LH185:2820	GTF-26:02:17:776		NA		47	5/25/2014	11/18/2014	56	8/12/2014	8/14/2014	83	81	227	105	0	0	NA	19.6	48.5	22.7	NA		17.5	30	NA	188.9623437	10	8	5
2177170	2211023	G2FIN								Z022E0051/LH185	Z022E0051/LH185	13WJWE:LH185:2823	GTF-26:02:11:770		NA		47	5/25/2014	11/18/2014	49	8/19/2014	8/22/2014	83	89	247.5	106	0	0	NA	16.4	49.6	21.68	NA		17.5	30	NA	173.0442962	10	3	6
2177181	2211034	G2FIN								Z022E0053/LH185	Z022E0053/LH185	13WJWE:LH185:2790	GTF-26:02:22:781		NA		47	5/25/2014	11/18/2014	50	8/25/2014	8/27/2014	88.5	94	218.5	95	0	1	NA	18.2	49.6	22.22	NA		17.5	30	NA	176.111118	10	10	3
2177168	2211021	G2FIN								Z022E0059/LH185	Z022E0059/LH185	13WJWE:LH185:2766	GTF-26:02:09:768		NA		47	5/25/2014	11/18/2014	53	8/13/2014	8/15/2014	83.5	82	235	97	0	1	NA	19.1	47.6	20.44	NA		17.5	30	NA	169.699471	10	4	4
2177167	2211020	G2FIN								Z022E0073/LH185	Z022E0073/LH185	13WJWE:LH185:2850	GTF-26:02:08:767		NA		47	5/25/2014	11/18/2014	52	8/19/2014	8/20/2014	86.5	87	226.5	103	0	0	NA	NA	NA	NA	NA	harvest error	17.5	30	NA	147.9118962	10	5	3
2177186	2211039	G2FIN								Z022E0077/LH185	Z022E0077/LH185	13WJWE:LH185:2793	GTF-26:02:27:786		NA		47	5/25/2014	11/18/2014	59	8/18/2014	8/20/2014	84.5	87	239.5	125	0	0	NA	16	49.6	16.26	NA		17.5	30	NA	146.2943742	10	9	3
2177177	2211030	G2FIN								Z022E0095/LH185	Z022E0095/LH185	13WJWE:LH185:2772	GTF-26:02:18:777		NA		47	5/25/2014	11/18/2014	52	8/20/2014	8/22/2014	81.66666667	89	236	97	0	4	NA	18.6	48.5	19.36	NA		17.5	30	NA	169.9644114	10	2	9
2177163	2211016	G2FIN								Z022E0097/LH185	Z022E0097/LH185	13WJWE:LH185:2826	GTF-26:02:04:763		NA		47	5/25/2014	11/18/2014	53	8/16/2014	8/20/2014	84	87	227	131	0	1	NA	16.8	50.6	24.72	NA		17.5	30	NA	215.5501978	10	4	8
2177160	2211013	G2FIN								Z022E0105/LH185	Z022E0105/LH185	13WJWE:LH185:2829	GTF-26:02:01:760		NA		47	5/25/2014	11/18/2014	56	8/20/2014	8/22/2014	84	89	223	114	0	0	NA	20.4	47.5	19.92	NA		17.5	30	NA	175.6193387	10	8	1
2177180	2211033	G2FIN								Z022E0108/LH185	Z022E0108/LH185	13WJWE:LH185:2775	GTF-26:02:21:780		NA		47	5/25/2014	11/18/2014	57	8/20/2014	8/22/2014	83	89	242	129	0	1	NA	17	49.8	20.65	NA		17.5	30	NA	175.4693168	10	2	7
2177189	2211042	G2FIN								Z022E0110/LH185	Z022E0110/LH185	13WJWE:LH185:2799	GTF-26:02:30:789		NA		47	5/25/2014	11/18/2014	50	8/17/2014	8/18/2014	84	85	231	107	0	0	NA	20.3	47.1	19.92	NA		17.5	30	NA	167.0254835	10	8	10
2177169	2211022	G2FIN								Z022E0114/LH185	Z022E0114/LH185	13WJWE:LH185:2802	GTF-26:02:10:769		NA		47	5/25/2014	11/18/2014	49	8/19/2014	8/21/2014	86.5	88	244.5	123	0	4	NA	18.3	49.8	19.56	NA		17.5	30	NA	177.9206912	10	5	6
2177172	2211025	G2FIN								Z022E0121/LH185	Z022E0121/LH185	13WJWE:LH185:2859	GTF-26:02:13:772		NA		47	5/25/2014	11/18/2014	58	8/13/2014	8/15/2014	82	82	232.5	102	0	1	NA	18.3	48.1	20.19	NA		17.5	30	NA	185.8182491	10	5	4
2177162	2211015	G2FIN								Z022E0123/LH185	Z022E0123/LH185	13WJWE:LH185:2805	GTF-26:02:03:762		NA		47	5/25/2014	11/18/2014	55	8/18/2014	8/20/2014	84.5	87	211	91	0	2	NA	22.1	46.6	20.05	NA		17.5	30	NA	166.5143465	10	2	5
2177183	2211036	G2FIN								Z022E0130/LH185	Z022E0130/LH185	13WJWE:LH185:2865	GTF-26:02:24:783		NA		47	5/25/2014	11/18/2014	56	8/14/2014	8/17/2014	79.5	84	240.5	122	0	1	NA	17.8	49.5	20.08	NA		17.5	30	NA	183.5933278	10	4	9
2177188	2211041	G2FIN								Z022E0142/LH185	Z022E0142/LH185	13WJWE:LH185:2808	GTF-26:02:29:788		NA		47	5/25/2014	11/18/2014	50	8/20/2014	8/22/2014	84	89	238	107	0	0	NA	18.5	51.3	20.43	NA		17.5	30	NA	178.506576	10	5	7
2177174	2211027	G2FIN								Z022E0149/LH185	Z022E0149/LH185	13WJWE:LH185:2832	GTF-26:02:15:774		NA		47	5/25/2014	11/18/2014	36	8/20/2014	8/22/2014	87	89	237.5	107	0	1	NA	18.2	52.7	17.48	NA		17.5	30	NA	162.109216	10	4	1
2177178	2211031	G2FIN								Z022E0160/LH185	Z022E0160/LH185	13WJWE:LH185:2862	GTF-26:02:19:778		NA		47	5/25/2014	11/18/2014	53	8/22/2014	8/25/2014	88	92	251	102	1	1	NA	18.8	49.4	20.28	NA		17.5	30	NA	183.8799054	10	5	3
2177173	2211026	G2FIN								Z022E0166/LH185	Z022E0166/LH185	13WJWE:LH185:2811	GTF-26:02:14:773		NA		47	5/25/2014	11/18/2014	56	8/17/2014	8/18/2014	83.5	85	233	115	0	0	NA	16.3	50.4	18.21	NA		17.5	30	NA	168.4919842	10	7	4
2176430	2235430	G2FMN								B14A/H95	B14A/H95	GTF-01:29	GTF-01:29		NA		40	5/16/2014	10/16/2014	74	8/3/2014	8/8/2014	77	84	193	95	2	2	NA	25.7	55	14.06	NA		22	30	NA	96.4657088	11	3	4
2176432	2235431	G2FMN								B14A/OH43	B14A/OH43	GTF-01:31	GTF-01:31		NA		40	5/16/2014	10/16/2014	63	8/1/2014	8/5/2014	75	81	181.5	62	1	0	NA	26.9	54.2	10.27	NA		22	30	NA	85.12899533	11	8	1
2176428	2235428	G2FMN								B37/C103	B37/C103	GTF-01:27	GTF-01:27		NA		40	5/16/2014	10/16/2014	52	8/3/2014	8/7/2014	77	83	230	95	6	0	NA	27.9	53.8	10.72	NA		22	30	NA	89.25699407	11	3	3
2176429	2235429	G2FMN								B37/H95	B37/H95	GTF-01:28	GTF-01:28		NA		40	5/16/2014	10/16/2014	66	8/1/2014	8/5/2014	76	81	206.5	86	22	0	NA	22.8	56.4	9.15	NA		22	30	NA	76.42314624	11	4	3
2176426	2235426	G2FMN								B37/MO17	B37/MO17	GTF-01:25	GTF-01:25		NA		40	5/16/2014	10/16/2014	68	8/1/2014	8/3/2014	75.5	79	182	65	5	0	NA	27.3	54.1	16.27	NA		22	30	NA	113.7258943	11	3	3
2176427	2235427	G2FMN								B37/OH43	B37/OH43	GTF-01:26	GTF-01:26		NA		40	5/16/2014	10/16/2014	64	7/29/2014	8/2/2014	73	78	196	75	5	0	NA	26.2	54.9	12.25	NA		22	30	NA	84.66106763	11	4	3
2176411	2235411	G2FMN								B73/Mo17	B73/Mo17	GTF-01:10	GTF-01:10	Yes	NA		40	5/16/2014	10/16/2014	NA			75	NA	238	NA	NA	NA	NA	NA	NA	NA	NA		22	30	NA	128.8864514	11	3	8
2176423	2235423	G2FMN								B73/PHG35	B73/PHG35	GTF-01:22	GTF-01:22	Yes	NA		40	5/16/2014	10/16/2014	NA			75	NA	215	NA	NA	NA	NA	NA	NA	NA	NA	planter issue	22	30	NA	89.98145985	11	9	7
2176424	2235424	G2FMN								B73/PHM49	B73/PHM49	GTF-01:23	GTF-01:23	Yes	NA		40	5/16/2014	10/16/2014	NA			75	NA	216	NA	NA	NA	NA	NA	NA	NA	NA		22	30	NA	110.6416636	11	6	3
2176425	2235425	G2FMN								B73/PHN82	B73/PHN82	GTF-01:24	GTF-01:24		NA		40	5/16/2014	10/16/2014	72	8/1/2014	8/4/2014	76	80	160	98	12	8	NA	28.2	53.7	11.46	NA		22	30	NA	104.6989857	11	8	8
2176410	2235410	G2FMN								B73/Tx205	B73/Tx205	GTF-01:09	GTF-01:09	Yes	NA		40	5/16/2014	10/16/2014	NA			76	NA	245	NA	NA	NA	NA	NA	NA	NA	NA		22	30	NA	106.9792494	11	7	1
2176834	2235525	G2FMN								CG105/CG102	CG105/CG102	13WJWE:CG102:1128	GTF-16:04:01:434	Yes	NA		40	5/16/2014	10/16/2014	NA			NA	NA	NA	NA	NA	NA	NA	NA	NA	NA	NA		22	30	NA	NA	11	4	3
2176449	2235440	G2FMN								CG118/CGR03	CG118/CGR03	GTF-01:46	GTF-01:46		NA		40	5/16/2014	10/16/2014	43	7/28/2014	7/29/2014	71	74	176.5	53	0	0	NA	20.6	59.8	13.07	NA		22	30	NA	112.9409239	11	2	9
2176850	2235541	G2FMN								CG120/CG102	CG120/CG102	13WJWE:CG102:1137	GTF-17:07:05:450		NA		40	5/16/2014	10/16/2014	72	7/24/2014	7/25/2014	68	70	173	61	0	0	NA	26	55.1	19.89	NA		22	30	NA	123.5666868	11	9	1
2176851	2235542	G2FMN								CG121/CG102	CG121/CG102	13WJWE:CG102:1139	GTF-17:07:06:451		NA		40	5/16/2014	10/16/2014	51	7/26/2014	7/28/2014	69	73	168	60	0	1	NA	22.4	57.9	12.82	NA		22	30	NA	91.42227388	11	3	9
2176836	2235527	G2FMN								CG122/CG102	CG122/CG102	13WJWE:CG102:1140	GTF-16:04:03:436	Yes	NA		40	5/16/2014	10/16/2014	NA			NA	NA	NA	NA	NA	NA	NA	NA	NA	NA	NA		22	30	NA	NA	11	6	6
2176839	2235530	G2FMN								CG123/CG102	CG123/CG102	13WJWE:CG102:1142	GTF-16:04:06:439		NA		40	5/16/2014	10/16/2014	58	7/23/2014	7/23/2014	67.5	68	166	75	1	0	NA	24.6	56.2	24.8	NA		22	30	NA	117.4687303	11	7	3
2176846	2235537	G2FMN								CG65/CG102	CG65/CG102	13WJWE:CG102:1146	GTF-17:07:01:446		NA		40	5/16/2014	10/16/2014	60	7/26/2014	7/27/2014	69	72	174.5	48	0	0	NA	26.1	54.8	22.69	NA		22	30	NA	140.5450195	11	3	7
2176843	2235534	G2FMN								CGR03/CG102	CGR03/CG102	13WJWE:CG102:1149	GTF-16:04:10:443		NA		40	5/16/2014	10/16/2014	49	7/24/2014	7/25/2014	70	70	172	55	0	1	NA	20.6	59.1	18.65	NA		22	30	NA	112.3799379	11	5	3
2176848	2235539	G2FMN								cgx333/CG102	cgx333/CG102	13WJWE:CG102:1151	GTF-17:07:03:448		NA		40	5/16/2014	10/16/2014	56	7/26/2014	7/27/2014	69.5	72	180	61	1	0	NA	23.8	56.8	18.53	NA		22	30	NA	120.5246754	11	5	8
2176434	2235432	G2FMN								F42/H95	F42/H95	GTF-01:33	GTF-01:33		NA		40	5/16/2014	10/16/2014	66	8/1/2014	8/5/2014	76	81	202.5	84	4	0	NA	28	53.9	11.43	NA		22	30	NA	98.10012935	11	4	3
2176435	2235433	G2FMN								F42/MO17	F42/MO17	GTF-01:34	GTF-01:34		NA		40	5/16/2014	10/16/2014	51	7/31/2014	8/3/2014	75.5	79	201.5	85	0	0	NA	25.5	55.7	15.08	NA		22	30	NA	103.2684649	11	3	9
2176436	2235434	G2FMN								F42/OH43	F42/OH43	GTF-01:35	GTF-01:35		NA		40	5/16/2014	10/16/2014	53	7/29/2014	8/2/2014	73	78	199.5	75	2	0	NA	29	53.6	13.86	NA		22	30	NA	89.4603918	11	7	5
2176408	2235408	G2FMN								LH132/LH51	LH132/LH51	GTF-01:07	GTF-01:07	Yes	NA		40	5/16/2014	10/16/2014	NA			75	NA	217	NA	NA	NA	NA	NA	NA	NA	NA		22	30	NA	152.5563221	11	4	4
2176412	2235412	G2FMN								LH74/PHG35	LH74/PHG35	GTF-01:11	GTF-01:11		NA		40	5/16/2014	10/16/2014	50	7/30/2014	7/31/2014	74	76	174	76	0	0	NA	22.2	58	15.46	NA		22	30	NA	127.0511437	11	4	5
2176413	2235413	G2FMN								LH74/PHM49	LH74/PHM49	GTF-01:12	GTF-01:12		NA		40	5/16/2014	10/16/2014	59	7/30/2014	7/31/2014	74.5	76	186	80	1	0	NA	24.8	56.1	9.99	NA		22	30	NA	89.92396789	11	4	10
2176414	2235414	G2FMN								LH74/PHN82	LH74/PHN82	GTF-01:13	GTF-01:13		NA		40	5/16/2014	10/16/2014	53	7/31/2014	8/1/2014	74.5	77	167.5	75	9	0	NA	23.3	57.4	15.09	NA		22	30	NA	120.9295879	11	2	1
2176409	2235409	G2FMN								LH74/Tx205	LH74/Tx205	GTF-01:08	GTF-01:08		NA		40	5/16/2014	10/16/2014	45	8/1/2014	8/3/2014	75.5	79	188.5	65	2	0	NA	24.5	55.7	10.42	NA		22	30	NA	116.2593905	11	7	8
2176404	2235404	G2FMN								LH82/CGR01	LH82/CGR01	GTF-01:03	GTF-01:03		NA		40	5/16/2014	10/16/2014	46	7/28/2014	7/29/2014	71.5	74	164	59	1	0	NA	22.9	57.8	15.01	NA		22	30	NA	130.609746	11	5	9
2176750	2235472	G2FMN								M0008/CG102	M0008/CG102	13WJWE:CG102:1032	GTF-13:01:30:350		NA		40	5/16/2014	10/16/2014	65	7/26/2014	7/28/2014	70.5	73	182.5	77	2	0	NA	24.5	56.8	19.36	NA		22	30	NA	119.1566678	11	6	1
2176738	2235460	G2FMN								M0012/CG102	M0012/CG102	13WJWE:CG102:1010	GTF-13:01:18:338		NA		40	5/16/2014	10/16/2014	50	7/25/2014	7/27/2014	70.5	72	187.5	81	3	1	NA	26.8	54.4	17.16	NA		22	30	NA	114.7971112	11	7	1
2176730	2235452	G2FMN								M0014/CG102	M0014/CG102	13WJWE:CG102:1011	GTF-13:01:10:330		NA		40	5/16/2014	10/16/2014	67	7/27/2014	7/28/2014	71	73	187	70	6	0	NA	24.3	56.4	17.87	NA		22	30	NA	126.6038027	11	4	4
2176751	2235473	G2FMN								M0015/CG102	M0015/CG102	13WJWE:CG102:1034	GTF-13:01:31:351		NA		40	5/16/2014	10/16/2014	55	7/28/2014	7/30/2014	72.5	75	189	68	0	0	NA	23.9	56.9	21.05	NA		22	30	NA	132.5762308	11	4	5
2176755	2235477	G2FMN								M0022/CG102	M0022/CG102	13WJWE:CG102:1109	GTF-13:01:35:355		NA		40	5/16/2014	10/16/2014	42	7/29/2014	7/30/2014	73	75	194.5	78	0	0	NA	25.9	55.1	13.13	NA		22	30	NA	104.4695617	11	4	5
2176762	2235484	G2FMN								M0024/CG102	M0024/CG102	13WJWE:CG102:1020	GTF-13:01:42:362		NA		40	5/16/2014	10/16/2014	59	7/27/2014	7/29/2014	72	74	192.5	93	1	0	NA	24.3	56.2	19.31	NA		22	30	NA	106.5193555	11	2	1
2176721	2235443	G2FMN								M0027/CG102	M0027/CG102	13WJWE:CG102:1008	GTF-13:01:01:321		NA		40	5/16/2014	10/16/2014	45	7/25/2014	7/27/2014	69	72	176.5	47	1	0	NA	22.8	57.9	16.06	NA		22	30	NA	110.9104616	11	6	8
2176728	2235450	G2FMN								M0028/CG102	M0028/CG102	13WJWE:CG102:1035	GTF-13:01:08:328	Yes	NA		40	5/16/2014	10/16/2014	NA			71	NA	197	NA	NA	NA	NA	NA	NA	NA	NA		22	30	NA	143.7657413	11	3	2
2176766	2235488	G2FMN								M0030/CG102	M0030/CG102	13WJWE:CG102:1068	GTF-13:01:46:366		NA		40	5/16/2014	10/16/2014	62	7/28/2014	7/29/2014	73	74	162	65	2	0	NA	24.6	56.3	17.33	NA		22	30	NA	109.3503956	11	9	2
2176770	2235492	G2FMN								M0033/CG102	M0033/CG102	13WJWE:CG102:1098	GTF-13:01:50:370		NA		40	5/16/2014	10/16/2014	50	7/29/2014	7/30/2014	74	75	161	58	3	0	NA	21.4	58.5	11.21	NA		22	30	NA	73.73583601	11	6	5
2176735	2235457	G2FMN								M0035/CG102	M0035/CG102	13WJWE:CG102:1013	GTF-13:01:15:335		NA		40	5/16/2014	10/16/2014	57	7/25/2014	7/27/2014	69.5	72	166	53	0	0	NA	22.3	58.2	18.05	NA		22	30	NA	130.433839	11	4	4
2176764	2235486	G2FMN								M0038/CG102	M0038/CG102	13WJWE:CG102:1025	GTF-13:01:44:364		NA		40	5/16/2014	10/16/2014	61	7/27/2014	7/28/2014	71.5	73	175	60	1	0	NA	26.4	54.9	22.94	NA		22	30	NA	152.8928217	11	1	9
2176768	2235490	G2FMN								M0039/CG102	M0039/CG102	13WJWE:CG102:1037	GTF-13:01:48:368		NA		40	5/16/2014	10/16/2014	49	7/26/2014	7/26/2014	71	71	198	74	5	0	NA	25.8	55.5	19.21	NA		22	30	NA	119.2838698	11	4	3
2176763	2235485	G2FMN								M0041/CG102	M0041/CG102	13WJWE:CG102:1055	GTF-13:01:43:363		NA		40	5/16/2014	10/16/2014	66	7/25/2014	7/27/2014	70	72	186	74	13	0	NA	27.4	54.1	23.88	NA		22	30	NA	145.0846255	11	7	9
2176729	2235451	G2FMN								M0051/CG102	M0051/CG102	13WJWE:CG102:1056	GTF-13:01:09:329		NA		40	5/16/2014	10/16/2014	53	7/29/2014	7/30/2014	72.5	75	182.5	50	3	3	NA	24.8	55.8	14.82	NA		22	30	NA	118.3534958	11	4	3
2176725	2235447	G2FMN								M0052/CG102	M0052/CG102	13WJWE:CG102:1058	GTF-13:01:05:325		NA		40	5/16/2014	10/16/2014	67	7/26/2014	7/28/2014	71	73	183.5	75	13	1	NA	24.9	56.4	20.99	NA		22	30	NA	126.791593	11	4	10
2176727	2235449	G2FMN								M0058/CG102	M0058/CG102	13WJWE:CG102:1022	GTF-13:01:07:327		NA		40	5/16/2014	10/16/2014	42	7/26/2014	7/28/2014	71	73	179	72	0	0	NA	23.3	57.3	14.94	NA		22	30	NA	89.87099493	11	1	2
2176753	2235475	G2FMN								M0062/CG102	M0062/CG102	13WJWE:CG102:1038	GTF-13:01:33:353	Yes	NA		40	5/16/2014	10/16/2014	NA			70	NA	193	NA	NA	NA	NA	NA	NA	NA	NA		22	30	NA	148.0952967	11	2	1
2176743	2235465	G2FMN								M0067/CG102	M0067/CG102	13WJWE:CG102:1101	GTF-13:01:23:343		NA		40	5/16/2014	10/16/2014	62	7/28/2014	7/29/2014	72	74	191	68	16	0	NA	27.8	53.5	23.93	NA		22	30	NA	139.9953728	11	8	4
2176724	2235446	G2FMN								M0075/CG102	M0075/CG102	13WJWE:CG102:1040	GTF-13:01:04:324		NA		40	5/16/2014	10/16/2014	44	7/28/2014	7/29/2014	71.33333333	74	180.6666667	80	2	0	NA	28.7	53.6	16.02	NA		22	30	NA	103.4413035	11	3	9
2176758	2235480	G2FMN								M0076/CG102	M0076/CG102	13WJWE:CG102:1059	GTF-13:01:38:358	Yes	NA		40	5/16/2014	10/16/2014	NA			71	NA	180	NA	NA	NA	NA	NA	NA	NA	NA		22	30	NA	107.4368419	11	8	5
2176726	2235448	G2FMN								M0083/CG102	M0083/CG102	13WJWE:CG102:1061	GTF-13:01:06:326		NA		40	5/16/2014	10/16/2014	57	7/25/2014	7/27/2014	70.5	72	178	66	0	0	NA	23.7	57	18.48	NA		22	30	NA	127.7384949	11	4	1
2176723	2235445	G2FMN								M0087/CG102	M0087/CG102	13WJWE:CG102:1041	GTF-13:01:03:323		NA		40	5/16/2014	10/16/2014	57	7/24/2014	7/26/2014	68.66666667	71	185	78	0	0	NA	24.5	56.3	20.34	NA		22	30	NA	120.4578106	11	5	5
2176734	2235456	G2FMN								M0092/CG102	M0092/CG102	13WJWE:CG102:1043	GTF-13:01:14:334		NA		40	5/16/2014	10/16/2014	46	7/26/2014	7/28/2014	69.5	73	194	70	1	0	NA	25.9	55.1	20.11	NA		22	30	NA	121.4033737	11	9	3
2176747	2235469	G2FMN								M0101/CG102	M0101/CG102	13WJWE:CG102:1071	GTF-13:01:27:347		NA		40	5/16/2014	10/16/2014	55	7/28/2014	7/29/2014	72	74	195.5	96	0	8	NA	23.4	56.9	17.18	NA		22	30	NA	118.3103559	11	3	10
2176754	2235476	G2FMN								M0114/CG102	M0114/CG102	13WJWE:CG102:1103	GTF-13:01:34:354		NA		40	5/16/2014	10/16/2014	65	7/28/2014	7/29/2014	73	74	164	72	1	0	NA	28.8	53	22.23	NA		22	30	NA	132.4554725	11	4	9
2176739	2235461	G2FMN								M0125/CG102	M0125/CG102	13WJWE:CG102:1104	GTF-13:01:19:339	Yes	NA		40	5/16/2014	10/16/2014	NA			NA	NA	NA	NA	NA	NA	NA	NA	NA	NA	NA		22	30	NA	NA	11	5	2
2176731	2235453	G2FMN								M0154/CG102	M0154/CG102	13WJWE:CG102:1046	GTF-13:01:11:331		NA		40	5/16/2014	10/16/2014	65	7/24/2014	7/26/2014	68.5	71	189.5	77	1	0	NA	24.9	56.3	20.41	NA		22	30	NA	134.2680596	11	8	6
2176732	2235454	G2FMN								M0172/CG102	M0172/CG102	13WJWE:CG102:1107	GTF-13:01:12:332		NA		40	5/16/2014	10/16/2014	71	7/26/2014	7/28/2014	71	73	176.5	62	0	0	NA	21.8	58.3	20.45	NA		22	30	NA	129.024951	11	1	9
2176756	2235478	G2FMN								M0186/CG102	M0186/CG102	13WJWE:CG102:1026	GTF-13:01:36:356		NA		40	5/16/2014	10/16/2014	55	7/28/2014	7/29/2014	72	74	190.5	63	7	0	NA	24.2	56.2	18.49	NA		22	30	NA	132.4673559	11	3	4
2176745	2235467	G2FMN								M0262/CG102	M0262/CG102	13WJWE:CG102:1016	GTF-13:01:25:345		NA		40	5/16/2014	10/16/2014	66	7/28/2014	7/29/2014	71.5	74	197.5	75	4	0	NA	23	57.1	21.81	NA		22	30	NA	136.0617338	11	9	10
2176765	2235487	G2FMN								M0264/CG102	M0264/CG102	13WJWE:CG102:1047	GTF-13:01:45:365		NA		40	5/16/2014	10/16/2014	50	7/27/2014	7/29/2014	70.5	74	186.5	59	1	0	NA	24.7	56.2	14.42	NA		22	30	NA	102.7702849	11	4	7
2176761	2235483	G2FMN								M0266/CG102	M0266/CG102	13WJWE:CG102:1028	GTF-13:01:41:361		NA		40	5/16/2014	10/16/2014	56	7/27/2014	7/30/2014	71.5	75	187.5	65	0	0	NA	23.4	57	17.08	NA		22	30	NA	117.2551649	11	1	9
2176741	2235463	G2FMN								M0276/CG102	M0276/CG102	13WJWE:CG102:1074	GTF-13:01:21:341		NA		40	5/16/2014	10/16/2014	60	7/26/2014	7/27/2014	70.5	72	183	55	3	0	NA	24.1	56.8	20.66	NA		22	30	NA	113.1138183	11	10	3
2176769	2235491	G2FMN								M0287/CG102	M0287/CG102	13WJWE:CG102:1116	GTF-13:01:49:369		NA		40	5/16/2014	10/16/2014	58	7/30/2014	7/31/2014	75	76	190	73	6	0	NA	22.9	57.2	13.96	NA		22	30	NA	90.07209129	11	9	7
2176748	2235470	G2FMN								M0297/CG102	M0297/CG102	13WJWE:CG102:1088	GTF-13:01:28:348		NA		40	5/16/2014	10/16/2014	40	7/29/2014	7/29/2014	72.5	74	194.5	86	0	0	NA	22.9	57.6	13.34	NA		22	30	NA	99.56655113	11	8	4
2176737	2235459	G2FMN								M0309/CG102	M0309/CG102	13WJWE:CG102:1050	GTF-13:01:17:337		NA		40	5/16/2014	10/16/2014	56	7/25/2014	7/26/2014	70.5	71	183	61	0	0	NA	25.8	55.4	19.97	NA		22	30	NA	124.3089776	11	6	4
2176759	2235481	G2FMN								M0311/CG102	M0311/CG102	13WJWE:CG102:1082	GTF-13:01:39:359		NA		40	5/16/2014	10/16/2014	61	7/28/2014	7/29/2014	72	74	189	72	3	0	NA	21.6	58.6	18.49	NA		22	30	NA	130.6633466	11	6	8
2176752	2235474	G2FMN								M0317/CG102	M0317/CG102	13WJWE:CG102:1113	GTF-13:01:32:352		NA		40	5/16/2014	10/16/2014	64	7/25/2014	7/27/2014	70	72	179	79	24	1	NA	24.6	56.4	17.98	NA		22	30	NA	113.4518242	11	3	3
2176733	2235455	G2FMN								M0323/CG102	M0323/CG102	13WJWE:CG102:1019	GTF-13:01:13:333		NA		40	5/16/2014	10/16/2014	58	7/29/2014	7/30/2014	72	75	205	81	9	0	NA	26.7	54.2	19.35	NA		22	30	NA	127.2195609	11	2	9
2176760	2235482	G2FMN								M0325/CG102	M0325/CG102	13WJWE:CG102:1095	GTF-13:01:40:360		NA		40	5/16/2014	10/16/2014	59	7/26/2014	7/28/2014	71	73	209.5	90	7	0	NA	22.9	57.4	18.13	NA		22	30	NA	121.6225043	11	8	7
2176749	2235471	G2FMN								M0326/CG102	M0326/CG102	13WJWE:CG102:1067	GTF-13:01:29:349		NA		40	5/16/2014	10/16/2014	70	7/25/2014	7/27/2014	70	72	187	94	3	4	NA	28.2	53.6	25.22	NA		22	30	NA	151.5374505	11	10	9
2176767	2235489	G2FMN								M0341/CG102	M0341/CG102	13WJWE:CG102:1029	GTF-13:01:47:367		NA		40	5/16/2014	10/16/2014	38	7/30/2014	7/31/2014	75	76	186	74	0	0	NA	25	55.7	13.35	NA		22	30	NA	83.79015216	11	5	3
2176742	2235464	G2FMN								M0346/CG102	M0346/CG102	13WJWE:CG102:1031	GTF-13:01:22:342		NA		40	5/16/2014	10/16/2014	54	7/27/2014	7/28/2014	71	73	187	74	1	0	NA	23.3	57.1	18.12	NA		22	30	NA	120.2069214	11	10	4
2176722	2235444	G2FMN								M0352/CG102	M0352/CG102	13WJWE:CG102:1017	GTF-13:01:02:322	Yes	NA		40	5/16/2014	10/16/2014	NA			69.33333333	NA	194.6666667	NA	NA	NA	NA	NA	NA	NA	NA	planter issue	22	30	NA	103.8314455	11	9	6
2176757	2235479	G2FMN								M0354/CG102	M0354/CG102	13WJWE:CG102:1076	GTF-13:01:37:357		NA		40	5/16/2014	10/16/2014	70	7/28/2014	7/29/2014	71.5	74	188	79	4	2	NA	23.1	57.4	21.57	NA		22	30	NA	130.575142	11	3	9
2176746	2235468	G2FMN								M0355/CG102	M0355/CG102	13WJWE:CG102:1007	GTF-13:01:26:346		NA		40	5/16/2014	10/16/2014	53	7/26/2014	7/28/2014	70.5	73	194.5	71	1	0	NA	22.6	57.9	16.15	NA		22	30	NA	112.6774819	11	5	10
2176736	2235458	G2FMN								M0360/CG102	M0360/CG102	13WJWE:CG102:1053	GTF-13:01:16:336		NA		40	5/16/2014	10/16/2014	65	7/26/2014	7/28/2014	70	73	196.5	94	5	10	NA	21.7	58.2	21.24	NA		22	30	NA	133.8393804	11	6	10
2176744	2235466	G2FMN								M0378/CG102	M0378/CG102	13WJWE:CG102:1023	GTF-13:01:24:344		NA		40	5/16/2014	10/16/2014	41	7/27/2014	7/29/2014	71.5	74	208	93	6	0	NA	22.8	57.2	14.16	NA		22	30	NA	110.346672	11	4	10
2176907	2235598	G2FMN								Mo44_LH145_0047/CG102	Mo44_LH145_0047/CG102	13WJWE:CG102:1158	GTF-18:08:54:507		NA		40	5/16/2014	10/16/2014	43	7/23/2014	7/25/2014	68	70	201	79	0	0	NA	22.5	58.2	17.08	NA		22	30	NA	110.7745562	11	2	3
2176856	2235602	G2FMN								Mo44_LH145_0127/CG102	Mo44_LH145_0127/CG102	13WJWE:CG102:1154	GTF-18:08:03:456	Yes	NA		40	5/16/2014	10/16/2014	NA			65.75	NA	184	NA	NA	NA	NA	NA	NA	NA	NA	planter issue	22	30	NA	165.2512938	11	3	10
2176857	2235548	G2FMN								Mo44_LH145_0138/CG102	Mo44_LH145_0138/CG102	13WJWE:CG102:1152	GTF-18:08:04:457		NA		40	5/16/2014	10/16/2014	60	7/25/2014	7/26/2014	69.4	71	201	70	0	3	NA	25	55.6	21.78	NA		22	30	NA	150.0748448	11	5	8
2176875	2235566	G2FMN								Mo44_PHG47_0072/CG102	Mo44_PHG47_0072/CG102	13WJWE:CG102:1163	GTF-18:08:22:475		NA		40	5/16/2014	10/16/2014	65	7/24/2014	7/25/2014	69.5	70	197	89	0	0	NA	23.1	57.4	27.32	NA		22	30	NA	157.7417295	11	10	6
2176869	2235560	G2FMN								Mo44_PHG47_0125/CG102	Mo44_PHG47_0125/CG102	13WJWE:CG102:1161	GTF-18:08:16:469		NA		40	5/16/2014	10/16/2014	53	7/23/2014	7/24/2014	67	69	172	74	2	0	NA	23.6	56.8	17.66	NA		22	30	NA	126.7719269	11	5	1
2176901	2235592	G2FMN								Mo44_PHW65_0025/CG102	Mo44_PHW65_0025/CG102	13WJWE:CG102:1172	GTF-18:08:48:501		NA		40	5/16/2014	10/16/2014	64	7/26/2014	7/27/2014	71	72	180	70	2	1	NA	22	58.2	24.21	NA		22	30	NA	158.0301099	11	8	4
2176894	2235585	G2FMN								Mo44_PHW65_0075/CG102	Mo44_PHW65_0075/CG102	13WJWE:CG102:1176	GTF-18:08:41:494		NA		40	5/16/2014	10/16/2014	58	7/26/2014	7/27/2014	71	72	190	58	2	0	NA	22	57.7	20.14	NA		22	30	NA	131.4632967	11	1	4
2176896	2235587	G2FMN								Mo44_PHW65_0126/CG102	Mo44_PHW65_0126/CG102	13WJWE:CG102:1173	GTF-18:08:43:496		NA		40	5/16/2014	10/16/2014	55	7/25/2014	7/27/2014	70	72	185	85	0	0	NA	23.8	57.3	24.9	NA		22	30	NA	158.7832798	11	10	5
2176866	2235557	G2FMN								Mo44_PHW65_0193/CG102	Mo44_PHW65_0193/CG102	13WJWE:CG102:1169	GTF-18:08:13:466		NA		40	5/16/2014	10/16/2014	66	7/25/2014	7/26/2014	68.66666667	71	180	83	0	1	NA	22.7	57.6	19.67	NA		22	30	NA	134.1810964	11	7	3
2176888	2235579	G2FMN								MoG_LH145_0006/CG102	MoG_LH145_0006/CG102	13WJWE:CG102:1188	GTF-18:08:35:488		NA		40	5/16/2014	10/16/2014	66	7/25/2014	7/26/2014	69.5	71	196	111	0	7	NA	23.7	56.9	22.74	NA		22	30	NA	136.0457498	11	9	4
2176899	2235590	G2FMN								MoG_LH145_0038/CG102	MoG_LH145_0038/CG102	13WJWE:CG102:1191	GTF-18:08:46:499		NA		40	5/16/2014	10/16/2014	74	7/25/2014	7/26/2014	70	71	203	99	7	0	NA	22.4	58.4	24.44	NA		22	30	NA	158.7133187	11	6	10
2176903	2235594	G2FMN								MoG_LH145_0162/CG102	MoG_LH145_0162/CG102	13WJWE:CG102:1187	GTF-18:08:50:503		NA		40	5/16/2014	10/16/2014	61	7/26/2014	7/27/2014	71	72	181	70	2	4	NA	23	56.9	20.98	NA		22	30	NA	135.1906509	11	6	7
2176891	2235582	G2FMN								MoG_LH145_0173/CG102	MoG_LH145_0173/CG102	13WJWE:CG102:1190	GTF-18:08:38:491		NA		40	5/16/2014	10/16/2014	61	7/24/2014	7/25/2014	69	70	203	85	1	2	NA	22.4	58.2	21.8	NA		22	30	NA	141.5691631	11	8	8
2176877	2235568	G2FMN								MoG_LH145_0175/CG102	MoG_LH145_0175/CG102	13WJWE:CG102:1194	GTF-18:08:24:477		NA		40	5/16/2014	10/16/2014	60	7/26/2014	7/26/2014	71	71	209	113	5	33	NA	22.2	57.8	15.38	NA		22	30	NA	100.1351107	11	7	2
2176862	2235553	G2FMN								MoG_Mo45-085-1-1-1-1-B/CG102	MoG_Mo45-085-1-1-1-1-B/CG102	13WJWE:CG102:1206	GTF-18:08:09:462		NA		40	5/16/2014	10/16/2014	47	7/26/2014	7/27/2014	70.5	72	186.5	85	12	27	NA	22.8	57.2	17.42	NA		22	30	NA	124.5534649	11	3	9
2176904	2235595	G2FMN								MoG_NC230-011-1-1-1-1-B/CG102	MoG_NC230-011-1-1-1-1-B/CG102	13WJWE:CG102:1208	GTF-18:08:51:504		NA		40	5/16/2014	10/16/2014	61	7/26/2014	7/27/2014	71	72	208	94	12	23	NA	24.6	56	22.52	NA		22	30	NA	142.0987253	11	3	4
2176900	2235591	G2FMN								MoG_NC230-183-1-1-1-1-B/CG102	MoG_NC230-183-1-1-1-1-B/CG102	13WJWE:CG102:1209	GTF-18:08:47:500		NA		40	5/16/2014	10/16/2014	72	7/26/2014	7/27/2014	71	72	186	82	12	1	NA	27.7	54.4	21.6	NA		22	30	NA	130.6900423	11	10	5
2176882	2235573	G2FMN								MoG_Oh43_0071/CG102	MoG_Oh43_0071/CG102	13WJWE:CG102:1214	GTF-18:08:29:482		NA		40	5/16/2014	10/16/2014	50	7/26/2014	7/27/2014	71	72	196.5	82	3	0	NA	25.7	55.8	20.34	NA		22	30	NA	134.7825165	11	2	7
2176897	2235588	G2FMN								MoG_Oh43_0170/CG102	MoG_Oh43_0170/CG102	13WJWE:CG102:1218	GTF-18:08:44:497		NA		40	5/16/2014	10/16/2014	66	7/23/2014	7/25/2014	68	70	196	85	2	2	NA	24.6	56.3	25.87	NA		22	30	NA	163.2368571	11	8	10
2176892	2235583	G2FMN								MoG_Oh43_0439/CG102	MoG_Oh43_0439/CG102	13WJWE:CG102:1215	GTF-18:08:39:492		NA		40	5/16/2014	10/16/2014	41	7/27/2014	7/28/2014	72	73	181	85	8	25	NA	23	57.3	15.54	NA		22	30	NA	100.1364497	11	8	1
2176910	2235601	G2FMN								MoG_PHG83-014-1-1-1-1-B/CG102	MoG_PHG83-014-1-1-1-1-B/CG102	13WJWE:CG102:1226	GTF-18:08:57:510		NA		40	5/16/2014	10/16/2014	49	7/26/2014	7/27/2014	71	72	184	85	1	0	NA	24.1	56.6	20.47	NA		22	30	NA	130.0199721	11	6	2
2176889	2235580	G2FMN								MoG_PHG83-211-1-1-1-1-B/CG102	MoG_PHG83-211-1-1-1-1-B/CG102	13WJWE:CG102:1221	GTF-18:08:36:489		NA		40	5/16/2014	10/16/2014	53	7/26/2014	7/27/2014	71	72	199	97	9	3	NA	23.7	56.9	19.56	NA		22	30	NA	124.8946509	11	8	5
2176847	2235538	G2FMN								PB80/CG102	PB80/CG102	13WJWE:CG102:1293	GTF-17:07:02:447		NA		40	5/16/2014	10/16/2014	51	7/28/2014	7/30/2014	72	75	183	75	2	0	NA	25.9	55	16.56	NA		22	30	NA	114.9067811	11	4	7
2176415	2235415	G2FMN								PHG39/PHG35	PHG39/PHG35	GTF-01:14	GTF-01:14		NA		40	5/16/2014	10/16/2014	63	8/2/2014	8/4/2014	76.5	80	197.5	79	0	3	NA	24.3	56.3	13.55	NA		22	30	NA	116.4026184	11	7	4
2176416	2235416	G2FMN								PHG39/PHM49	PHG39/PHM49	GTF-01:15	GTF-01:15	Yes	NA		40	5/16/2014	10/16/2014	NA			75	NA	218	NA	NA	NA	NA	NA	NA	NA	NA	planter issue	22	30	NA	127.0382561	11	9	9
2176417	2235417	G2FMN								PHG39/PHN82	PHG39/PHN82	GTF-01:16	GTF-01:16		NA		40	5/16/2014	10/16/2014	69	8/1/2014	8/4/2014	76.5	80	177	73	4	0	NA	26.5	55	14.73	NA		22	30	NA	110.4602751	11	5	5
2176418	2235418	G2FMN								PHG39/Tx205	PHG39/Tx205	GTF-01:17	GTF-01:17		NA		40	5/16/2014	10/16/2014	54	8/4/2014	8/6/2014	77	82	210	77	1	0	NA	22.5	55.5	5.63	NA		22	30	NA	62.24217033	11	4	5
2176854	2235545	G2FMN								PHN11_LH145_0002/CG102	PHN11_LH145_0002/CG102	13WJWE:CG102:1227	GTF-18:08:01:454	Yes	NA		40	5/16/2014	10/16/2014	NA			66.83333333	NA	192.1666667	NA	NA	NA	NA	NA	NA	NA	NA		22	30	NA	147.7706805	11	3	6
2176873	2235564	G2FMN								PHN11_LH145_0003/CG102	PHN11_LH145_0003/CG102	13WJWE:CG102:1235	GTF-18:08:20:473	Yes	NA		40	5/16/2014	10/16/2014	NA			65	NA	167	NA	NA	NA	NA	NA	NA	NA	NA		22	30	NA	116.6322096	11	9	9
2176868	2235559	G2FMN								PHN11_LH145_0028/CG102	PHN11_LH145_0028/CG102	13WJWE:CG102:1232	GTF-18:08:15:468		NA		40	5/16/2014	10/16/2014	55	7/21/2014	7/23/2014	66.66666667	68	178.6666667	76	0	3	NA	18.4	61.1	17.34	NA		22	30	NA	122.3617405	11	5	5
2176876	2235567	G2FMN								PHN11_LH145_0036/CG102	PHN11_LH145_0036/CG102	13WJWE:CG102:1238	GTF-18:08:23:476		NA		40	5/16/2014	10/16/2014	60	7/23/2014	7/24/2014	68	69	151	36	0	0	NA	22.3	58.3	22.68	NA		22	30	NA	147.4736805	11	6	3
2176871	2235562	G2FMN								PHN11_LH145_0058/CG102	PHN11_LH145_0058/CG102	13WJWE:CG102:1233	GTF-18:08:18:471		NA		40	5/16/2014	10/16/2014	59	7/21/2014	7/23/2014	65.5	68	170.5	75	0	0	NA	21.6	58.9	18.9	NA		22	30	NA	125.5976095	11	3	7
2176883	2235574	G2FMN								PHN11_LH145_0062/CG102	PHN11_LH145_0062/CG102	13WJWE:CG102:1230	GTF-18:08:30:483		NA		40	5/16/2014	10/16/2014	62	7/23/2014	7/25/2014	67.5	70	178	59	0	1	NA	22.1	58.3	19.69	NA		22	30	NA	133.5438449	11	1	5
2176867	2235558	G2FMN								PHN11_LH145_0085/CG102	PHN11_LH145_0085/CG102	13WJWE:CG102:1229	GTF-18:08:14:467		NA		40	5/16/2014	10/16/2014	57	7/25/2014	7/26/2014	69	71	203.6666667	71	0	7	NA	20.5	59.4	18.34	NA		22	30	NA	137.0941065	11	10	6
2176887	2235578	G2FMN								PHN11_Oh43_0001/CG102	PHN11_Oh43_0001/CG102	13WJWE:CG102:1245	GTF-18:08:34:487		NA		40	5/16/2014	10/16/2014	60	7/21/2014	7/23/2014	67	68	199	71	0	0	NA	22	57.9	23.64	NA		22	30	NA	146.293798	11	5	6
2176874	2235565	G2FMN								PHN11_Oh43_0075/CG102	PHN11_Oh43_0075/CG102	13WJWE:CG102:1244	GTF-18:08:21:474		NA		40	5/16/2014	10/16/2014	56	7/25/2014	7/27/2014	69.5	72	191.5	89	0	1	NA	21.8	58.6	21.61	NA		22	30	NA	149.3725055	11	8	9
2176890	2235581	G2FMN								PHN11_Oh43_0088/CG102	PHN11_Oh43_0088/CG102	13WJWE:CG102:1239	GTF-18:08:37:490		NA		40	5/16/2014	10/16/2014	63	7/23/2014	7/25/2014	68	70	195	70	0	1	NA	25.4	55.8	27.17	NA		22	30	NA	169.6207253	11	6	4
2176884	2235575	G2FMN								PHN11_Oh43_0142/CG102	PHN11_Oh43_0142/CG102	13WJWE:CG102:1242	GTF-18:08:31:484		NA		40	5/16/2014	10/16/2014	72	7/22/2014	7/24/2014	66	69	188.5	81	0	0	NA	25.6	55.4	29.37	NA		22	30	NA	162.4423466	11	7	10
2176886	2235577	G2FMN								PHN11_Oh43_0184/CG102	PHN11_Oh43_0184/CG102	13WJWE:CG102:1241	GTF-18:08:33:486		NA		40	5/16/2014	10/16/2014	62	7/21/2014	7/24/2014	67.5	69	180	78	0	0	NA	25.3	55.7	23.46	NA		22	30	NA	145.9771738	11	10	5
2176881	2235572	G2FMN								PHN11_PHG47_0023/CG102	PHN11_PHG47_0023/CG102	13WJWE:CG102:1259	GTF-18:08:28:481		NA		40	5/16/2014	10/16/2014	54	7/25/2014	7/26/2014	69.5	71	188.5	70	2	0	NA	23.5	56.6	22.09	NA		22	30	NA	135.7143969	11	6	4
2176864	2235555	G2FMN								PHN11_PHG47_0048/CG102	PHN11_PHG47_0048/CG102	13WJWE:CG102:1253	GTF-18:08:11:464	Yes	NA		40	5/16/2014	10/16/2014	NA			67.5	NA	180.5	NA	NA	NA	NA	NA	NA	NA	NA	planter issue	22	30	NA	145.3984882	11	2	9
2176860	2235551	G2FMN								PHN11_PHG47_0172/CG102	PHN11_PHG47_0172/CG102	13WJWE:CG102:1254	GTF-18:08:07:460		NA		40	5/16/2014	10/16/2014	55	7/23/2014	7/25/2014	67.66666667	70	181	76	0	0	NA	22.4	57.8	20.97	NA		22	30	NA	134.7273119	11	9	4
2176879	2235570	G2FMN								PHN11_PHG47_0251/CG102	PHN11_PHG47_0251/CG102	13WJWE:CG102:1257	GTF-18:08:26:479		NA		40	5/16/2014	10/16/2014	61	7/24/2014	7/25/2014	69.5	70	189.5	70	0	0	NA	21.7	58.2	23.62	NA		22	30	NA	150.8801006	11	7	3
2176861	2235552	G2FMN								PHN11_PHG47_0287/CG102	PHN11_PHG47_0287/CG102	13WJWE:CG102:1256	GTF-18:08:08:461		NA		40	5/16/2014	10/16/2014	56	7/23/2014	7/24/2014	68.33333333	69	181.6666667	86	1	0	NA	22.1	58.1	21.27	NA		22	30	NA	132.0118554	11	10	6
2176878	2235569	G2FMN								PHN11_PHG47_0385/CG102	PHN11_PHG47_0385/CG102	13WJWE:CG102:1248	GTF-18:08:25:478		NA		40	5/16/2014	10/16/2014	72	7/24/2014	7/25/2014	69.5	70	195	72	0	0	NA	20.1	60	24.71	NA		22	30	NA	151.2379818	11	6	9
2176859	2235550	G2FMN								PHN11_PHG47_0388/CG102	PHN11_PHG47_0388/CG102	13WJWE:CG102:1250	GTF-18:08:06:459		NA		40	5/16/2014	10/16/2014	64	7/26/2014	7/27/2014	69.5	72	188.5	68	6	0	NA	22.1	57.6	19.88	NA		22	30	NA	142.7257811	11	3	3
2176909	2235600	G2FMN								PHN11_PHG47_0390/CG102	PHN11_PHG47_0390/CG102	13WJWE:CG102:1251	GTF-18:08:56:509		NA		40	5/16/2014	10/16/2014	67	7/26/2014	7/28/2014	71	73	179	60	0	0	NA	30.5	52.4	33.27	NA		22	30	NA	193.5031572	11	3	4
2176902	2235593	G2FMN								PHN11_PHW65_0275/CG102	PHN11_PHW65_0275/CG102	13WJWE:CG102:1266	GTF-18:08:49:502		NA		40	5/16/2014	10/16/2014	64	7/27/2014	7/30/2014	72	75	199	67	3	1	NA	24.5	56	20.96	NA		22	30	NA	132.4307016	11	1	9
2176880	2235571	G2FMN								PHN11_PHW65_0294/CG102	PHN11_PHW65_0294/CG102	13WJWE:CG102:1265	GTF-18:08:27:480		NA		40	5/16/2014	10/16/2014	58	7/26/2014	7/27/2014	71	72	190.5	84	2	0	NA	25.2	55.8	25.27	NA		22	30	NA	149.7810583	11	8	8
2176858	2235549	G2FMN								PHN11_PHW65_0312/CG102	PHN11_PHW65_0312/CG102	13WJWE:CG102:1260	GTF-18:08:05:458		NA		40	5/16/2014	10/16/2014	44	7/22/2014	7/23/2014	68.33333333	68	173	58	1	1	NA	21	59.3	19.48	NA		22	30	NA	134.5496754	11	5	8
2176870	2235561	G2FMN								PHN11_PHW65_0328/CG102	PHN11_PHW65_0328/CG102	13WJWE:CG102:1263	GTF-18:08:17:470		NA		40	5/16/2014	10/16/2014	56	7/26/2014	7/27/2014	70.5	72	200	79	21	3	NA	23.5	56.7	17.46	NA		22	30	NA	153.074754	11	7	7
2176906	2235597	G2FMN								PHN11_PHW65_0359/CG102	PHN11_PHW65_0359/CG102	13WJWE:CG102:1268	GTF-18:08:53:506		NA		40	5/16/2014	10/16/2014	70	7/24/2014	7/25/2014	69	70	185	85	0	0	NA	22.1	58.4	26.79	NA		22	30	NA	174.6467954	11	2	5
2176419	2235419	G2FMN								PHW52/PHG35	PHW52/PHG35	GTF-01:18	GTF-01:18	Yes	NA		40	5/16/2014	10/16/2014	NA			75	NA	208	NA	NA	NA	NA	NA	NA	NA	NA		22	30	NA	150.3877785	11	2	5
2176420	2235420	G2FMN								PHW52/PHM49	PHW52/PHM49	GTF-01:19	GTF-01:19		NA		40	5/16/2014	10/16/2014	55	8/2/2014	8/6/2014	76.5	82	172.5	72	0	0	NA	27.2	54.5	9.72	NA		22	30	NA	86.20983604	11	8	7
2176421	2235421	G2FMN								PHW52/PHN82	PHW52/PHN82	GTF-01:20	GTF-01:20	Yes	NA		40	5/16/2014	10/16/2014	NA			74	NA	198	NA	NA	NA	NA	NA	NA	NA	NA		22	30	NA	112.7892857	11	8	3
2176422	2235422	G2FMN								PHW52/Tx205	PHW52/Tx205	GTF-01:21	GTF-01:21		NA		40	5/16/2014	10/16/2014	48	8/6/2014	8/6/2014	80	82	192	50	1	0	NA	30.8	52.7	13.05	NA		22	30	NA	72.14714962	11	7	9
2176905	2235596	G2FMN								PHW65_MoG_0137/CG102	PHW65_MoG_0137/CG102	13WJWE:CG102:1275	GTF-18:08:52:505		NA		40	5/16/2014	10/16/2014	64	7/26/2014	7/27/2014	71	72	188	90	29	0	NA	23.4	56.9	22.31	NA		22	30	NA	143.0140778	11	2	8
2176898	2235589	G2FMN								PHW65_MoG_0176/CG102	PHW65_MoG_0176/CG102	13WJWE:CG102:1271	GTF-18:08:45:498		NA		40	5/16/2014	10/16/2014	55	7/22/2014	7/24/2014	67	69	170	63	0	0	NA	22.9	57.6	26.22	NA		22	30	NA	169.1755182	11	7	5
2176895	2235586	G2FMN								PHW65_MoG_0271/CG102	PHW65_MoG_0271/CG102	13WJWE:CG102:1272	GTF-18:08:42:495		NA		40	5/16/2014	10/16/2014	58	7/27/2014	7/27/2014	72	72	229	120	6	0	NA	26.5	54.6	16.64	NA		22	30	NA	102.3507692	11	8	10
2176865	2235556	G2FMN								PHW65_MoG_0293/CG102	PHW65_MoG_0293/CG102	13WJWE:CG102:1274	GTF-18:08:12:465		NA		40	5/16/2014	10/16/2014	63	7/25/2014	7/27/2014	70.5	72	200.5	75	9	3	NA	24.8	56.3	27.93	NA		22	30	NA	156.297066	11	1	4
2176872	2235563	G2FMN								PHW65_MoG_0511/CG102	PHW65_MoG_0511/CG102	13WJWE:CG102:1269	GTF-18:08:19:472		NA		40	5/16/2014	10/16/2014	63	7/22/2014	7/24/2014	66.5	69	190.5	87	0	0	NA	21.7	58.5	25.35	NA		22	30	NA	157.1702409	11	2	6
2176849	2235540	G2FMN								W10004_0032/CG102	W10004_0032/CG102	13WJWE:CG102:1301	GTF-17:07:04:449	Yes	NA		40	5/16/2014	10/16/2014	NA			70	NA	185	NA	NA	NA	NA	NA	NA	NA	NA		22	30	NA	121.269142	11	2	3
2176852	2235543	G2FMN								W10004_0097/CG102	W10004_0097/CG102	13WJWE:CG102:1304	GTF-17:07:07:452		NA		40	5/16/2014	10/16/2014	61	7/27/2014	7/28/2014	70.5	73	185.5	68	3	0	NA	22.4	57.7	17.42	NA		22	30	NA	125.3740435	11	2	8
2176841	2235791	G2FMN								W10005_0029/CG102	W10005_0029/CG102	13WJWE:CG102:1308	GTF-16:04:08:441		NA		40	5/16/2014	10/16/2014	54	7/22/2014	7/25/2014	67	70	166	65	0	0	NA	20.8	59.5	15.93	NA		22	30	NA	105.5823702	11	5	1
2176842	2235533	G2FMN								W10005_0107/CG102	W10005_0107/CG102	13WJWE:CG102:1311	GTF-16:04:09:442		NA		40	5/16/2014	10/16/2014	62	7/25/2014	7/26/2014	69	71	180.5	75	0	0	NA	21.2	58.7	22.61	NA		22	30	NA	115.079508	11	1	6
2176838	2235529	G2FMN								W10005_0147/CG102	W10005_0147/CG102	13WJWE:CG102:1313	GTF-16:04:05:438	Yes	NA		40	5/16/2014	10/16/2014	NA			NA	NA	NA	NA	NA	NA	NA	NA	NA	NA	NA		22	30	NA	NA	11	1	7
2176437	2235435	G2FMN								Wf9/C103	Wf9/C103	GTF-01:36	GTF-01:36		NA		40	5/16/2014	10/16/2014	38	8/1/2014	8/7/2014	77	83	171	67	0	0	NA	26.3	54.7	7.06	NA		22	30	NA	43.54343026	11	5	8
2176438	2235436	G2FMN								Wf9/H95	Wf9/H95	GTF-01:37	GTF-01:37		NA		40	5/16/2014	10/16/2014	48	8/1/2014	8/5/2014	75.5	81	192.5	42	0	0	NA	27.3	54.4	10.54	NA		22	30	NA	71.82282629	11	3	4
2176439	2235437	G2FMN								Wf9/MO17	Wf9/MO17	GTF-01:38	GTF-01:38	Yes	NA		40	5/16/2014	10/16/2014	NA			74	NA	235	NA	NA	NA	NA	NA	NA	NA	NA		22	30	NA	83.05597887	11	2	10
2176440	2235438	G2FMN								Wf9/OH43	Wf9/OH43	GTF-01:39	GTF-01:39		NA		40	5/16/2014	10/16/2014	68	7/29/2014	8/2/2014	72	78	178	59	12	0	NA	27.1	54.2	9.27	NA		22	30	NA	59.38606636	11	9	9
2176430	2211530	G2FMO1								B14A/H95	B14A/H95	GTF-01:29	GTF-01:29		NA		35	5/7/2014	10/22/2014	54	7/15/2014	7/16/2014	68	70	229.5	120	0	20	NA	16.9	NA	10.83	NA		17	36	NA	104.2645797	12	3	5
2176432	2211531	G2FMO1								B14A/OH43	B14A/OH43	GTF-01:31	GTF-01:31		NA		35	5/7/2014	10/22/2014	42	7/13/2014	7/14/2014	66	68	231.5	113	0	5	NA	16.4	NA	16.66	NA		17	36	NA	129.3656119	12	8	4
2176428	2211528	G2FMO1								B37/C103	B37/C103	GTF-01:27	GTF-01:27		NA		35	5/7/2014	10/22/2014	49	7/13/2014	7/14/2014	67	68	243	119	3	0	NA	17.8	NA	17.67	NA		17	36	NA	133.2270557	12	3	3
2176429	2211529	G2FMO1								B37/H95	B37/H95	GTF-01:28	GTF-01:28		NA		35	5/7/2014	10/22/2014	54	7/14/2014	7/15/2014	67.5	69	231	87	0	2	NA	16.7	NA	12.09	NA		17	36	NA	106.4232483	12	4	9
2176426	2211526	G2FMO1								B37/MO17	B37/MO17	GTF-01:25	GTF-01:25		NA		35	5/7/2014	10/22/2014	54	7/13/2014	7/14/2014	66.5	68	234	119	0	3	NA	18	NA	19.22	NA		17	36	NA	161.9214919	12	3	8
2176427	2211527	G2FMO1								B37/OH43	B37/OH43	GTF-01:26	GTF-01:26		NA		35	5/7/2014	10/22/2014	53	7/12/2014	7/13/2014	66.5	67	241.5	122	7	2	NA	17.8	NA	22.18	NA		17	36	NA	156.926113	12	4	4
2176411	2211511	G2FMO1								B73/Mo17	B73/Mo17	GTF-01:10	GTF-01:10		NA		35	5/7/2014	10/22/2014	54	7/13/2014	7/14/2014	66	68	226.5	117	0	0	NA	17.8	NA	18.4	NA		17	36	NA	149.853425	12	3	5
2176423	2211523	G2FMO1								B73/PHG35	B73/PHG35	GTF-01:22	GTF-01:22	Yes	NA		35	5/7/2014	10/22/2014	54	7/16/2014	7/16/2014	68.5	70	211	82	0	16	NA	16.5	NA	14.71	NA	wet edge of field; plot was yellow and/or border germinated poorly	17	36	NA	135.8191909	12	9	6
2176424	2211524	G2FMO1								B73/PHM49	B73/PHM49	GTF-01:23	GTF-01:23		NA		35	5/7/2014	10/22/2014	54	7/13/2014	7/14/2014	67	68	219.5	121	0	1	NA	16.2	NA	36.28	NA		17	36	NA	222.6088791	12	6	7
2176425	2211525	G2FMO1								B73/PHN82	B73/PHN82	GTF-01:24	GTF-01:24		NA		35	5/7/2014	10/22/2014	54	7/13/2014	7/17/2014	65.5	71	232.5	117	42	0	NA	17.7	NA	16.5	NA		17	36	NA	144.973565	12	8	1
2176410	2211510	G2FMO1								B73/Tx205	B73/Tx205	GTF-01:09	GTF-01:09	Yes	NA		35	5/7/2014	10/22/2014	54			68	NA	233	NA	1	34	NA	16.8	NA	9.11	NA	>= 50% plants with brittle snap at flowering	17	36	NA	124.5244687	12	7	1
2177303	2211754	G2FMO1								B73_NC230-040-1-1-1-1/LH185	B73_NC230-040-1-1-1-1/LH185	13WJWE:LH185:2001	GTF-29:08:58:903		NA		35	5/7/2014	10/22/2014	51	7/14/2014	7/13/2014	66.5	67	254.5	116	1	1	NA	16.7	NA	18.97	NA		17	36	NA	156.2831783	12	5	5
2177267	2211718	G2FMO1								B73_NC230-041-1-1-1-1/LH185	B73_NC230-041-1-1-1-1/LH185	13WJWE:LH185:2004	GTF-29:08:22:867		NA		35	5/7/2014	10/22/2014	53	7/11/2014	7/11/2014	64.5	65	200	97	0	1	NA	17.3	NA	19.21	NA		17	36	NA	158.5288471	12	10	1
2177250	2211701	G2FMO1								B73_NC230-059-1-1-1-1/LH185	B73_NC230-059-1-1-1-1/LH185	13WJWE:LH185:2007	GTF-29:08:05:850		NA		35	5/7/2014	10/22/2014	54	7/13/2014	7/14/2014	66	68	215.5	109	8	1	NA	18.8	NA	19.22	NA		17	36	NA	155.3472498	12	10	10
2177247	2211698	G2FMO1								B73_NC230-129-1-1-1-1/LH185	B73_NC230-129-1-1-1-1/LH185	13WJWE:LH185:2010	GTF-29:08:02:847		NA		35	5/7/2014	10/22/2014	53	7/10/2014	7/11/2014	64	65	210	79	0	3	NA	18	NA	23.34	NA		17	36	NA	164.4837094	12	1	4
2176448	2211546	G2FMO1								CG118/CGR01	CG118/CGR01	GTF-01:45	GTF-01:45		NA		35	5/7/2014	10/22/2014	54	7/4/2014	7/4/2014	57.5	58	200	91	6	6	NA	15.1	NA	11.88	NA		17	36	NA	104.3414269	12	10	8
2176449	2211547	G2FMO1								CG118/CGR03	CG118/CGR03	GTF-01:46	GTF-01:46		NA		35	5/7/2014	10/22/2014	54	7/5/2014	7/5/2014	58.5	59	202.5	111	0	3	NA	15.5	NA	15.89	NA		17	36	NA	132.7508563	12	2	5
2176451	2211549	G2FMO1								CG65/LH82	CG65/LH82	GTF-01:48	GTF-01:48		NA		35	5/7/2014	10/22/2014	54	7/6/2014	7/5/2014	60.5	59	180	80	0	3	NA	15.4	NA	20.41	NA		17	36	NA	145.4515694	12	6	4
2176446	2211545	G2FMO1								CGR03/LH82	CGR03/LH82	GTF-01:44	GTF-01:44		NA		35	5/7/2014	10/22/2014	54	7/7/2014	7/7/2014	60.75	61	178	94	0	0	NA	16	NA	15.37	NA		17	36	NA	135.1812199	12	7	10
2176433	2211532	G2FMO1								F42/C103	F42/C103	GTF-01:32	GTF-01:32		NA		35	5/7/2014	10/22/2014	49	7/14/2014	7/17/2014	68	71	259.5	111	0	0	NA	19.1	NA	23.04	NA		17	36	NA	156.2864724	12	1	8
2176434	2211533	G2FMO1								F42/H95	F42/H95	GTF-01:33	GTF-01:33		NA		35	5/7/2014	10/22/2014	52	7/15/2014	7/15/2014	66.5	69	238	119	1	3	NA	16.2	NA	17.55	NA		17	36	NA	151.1910072	12	4	3
2176435	2211534	G2FMO1								F42/MO17	F42/MO17	GTF-01:34	GTF-01:34		NA		35	5/7/2014	10/22/2014	54	7/9/2014	7/11/2014	63.5	65	231	126	0	0	NA	16.9	NA	21.72	NA		17	36	NA	168.7197323	12	3	7
2176436	2211535	G2FMO1								F42/OH43	F42/OH43	GTF-01:35	GTF-01:35		NA		35	5/7/2014	10/22/2014	54	7/11/2014	7/13/2014	64	67	240	126	5	2	NA	17.7	NA	20.23	NA		17	36	NA	153.5473665	12	7	3
2176408	2211508	G2FMO1								LH132/LH51	LH132/LH51	GTF-01:07	GTF-01:07	Yes	NA		35	5/7/2014	10/22/2014	54	7/14/2014	7/13/2014	66	67	210	90	0	0	NA	16.7	NA	27.48	NA	wet edge of field; plot was yellow and/or border germinated poorly	17	36	NA	190.1725792	12	4	1
2176412	2211512	G2FMO1								LH74/PHG35	LH74/PHG35	GTF-01:11	GTF-01:11	Yes	NA		35	5/7/2014	10/22/2014	54			63	NA	199	NA	0	33	NA	16.3	NA	11.37	NA	>= 50% plants with brittle snap at flowering	17	36	NA	109.0268903	12	4	2
2176413	2211513	G2FMO1								LH74/PHM49	LH74/PHM49	GTF-01:12	GTF-01:12		NA		35	5/7/2014	10/22/2014	54	7/12/2014	7/12/2014	65	66	219.5	110	0	4	NA	16.8	NA	20.26	NA		17	36	NA	165.4193672	12	4	3
2176414	2211514	G2FMO1								LH74/PHN82	LH74/PHN82	GTF-01:13	GTF-01:13		NA		35	5/7/2014	10/22/2014	54	7/12/2014	7/12/2014	65.5	66	206.5	101	0	0	NA	16.5	NA	23.09	NA		17	36	NA	150.1883395	12	2	1
2176409	2211509	G2FMO1								LH74/Tx205	LH74/Tx205	GTF-01:08	GTF-01:08	Yes	NA		35	5/7/2014	10/22/2014	54			NA	NA	224	NA	0	41	NA	15.5	NA	10.42	NA	>= 50% plants with brittle snap at flowering	17	36	NA	86.05930213	12	7	4
2176404	2211504	G2FMO1								LH82/CGR01	LH82/CGR01	GTF-01:03	GTF-01:03		NA		35	5/7/2014	10/22/2014	54	7/8/2014	7/7/2014	60.5	61	194	98	0	0	NA	15.9	NA	20.81	NA		17	36	NA	156.1410359	12	5	3
2177149	2211624	G2FMO1								M0001/LH185	M0001/LH185	13WJWE:LH185:2154	GTF-25:01:41:749	Yes	NA		35	5/7/2014	10/22/2014	54	7/10/2014	7/10/2014	63.5	64	215.5	96	0	0	NA	15.4	NA	20.35	NA	wet edge of field; plot was yellow and/or border germinated poorly	17	36	NA	166.2283151	12	8	8
2177120	2211595	G2FMO1								M0003/LH185	M0003/LH185	13WJWE:LH185:2193	GTF-25:01:12:720		NA		35	5/7/2014	10/22/2014	54	7/12/2014	7/12/2014	64	66	213	72	0	0	NA	17.5	NA	18.75	NA		17	36	NA	157.1623401	12	1	7
2177116	2211591	G2FMO1								M0008/LH185	M0008/LH185	13WJWE:LH185:2064	GTF-25:01:08:716		NA		35	5/7/2014	10/22/2014	54	7/13/2014	7/12/2014	65.5	66	219.5	91	16	0	NA	16.5	NA	22.03	NA		17	36	NA	171.8975391	12	2	1
2177141	2211616	G2FMO1								M0012/LH185	M0012/LH185	13WJWE:LH185:2019	GTF-25:01:33:741		NA		35	5/7/2014	10/22/2014	39	7/9/2014	7/10/2014	63	64	205.5	93	1	0	NA	16.6	NA	17.36	NA		17	36	NA	136.5555785	12	7	8
2177133	2211608	G2FMO1								M0014/LH185	M0014/LH185	13WJWE:LH185:2022	GTF-25:01:25:733		NA		35	5/7/2014	10/22/2014	54	7/10/2014	7/10/2014	63	64	211	82	5	0	NA	17.3	NA	19.5	NA		17	36	NA	157.2057499	12	5	4
2177134	2211609	G2FMO1								M0022/LH185	M0022/LH185	13WJWE:LH185:2217	GTF-25:01:26:734		NA		35	5/7/2014	10/22/2014	52	7/13/2014	7/13/2014	66	67	218	105	0	2	NA	15.7	NA	20.94	NA		17	36	NA	160.6444217	12	9	4
2177151	2211626	G2FMO1								M0027/LH185	M0027/LH185	13WJWE:LH185:2016	GTF-25:01:43:751		NA		35	5/7/2014	10/22/2014	54	7/10/2014	7/10/2014	62.5	64	234	113	0	0	NA	16.2	NA	21.14	NA		17	36	NA	160.2216046	12	5	2
2177128	2211603	G2FMO1								M0028/LH185	M0028/LH185	13WJWE:LH185:2070	GTF-25:01:20:728		NA		35	5/7/2014	10/22/2014	51	7/12/2014	7/12/2014	65.5	66	220.5	113	11	0	NA	15.9	NA	19.56	NA		17	36	NA	135.1721047	12	2	5
2177118	2211593	G2FMO1								M0030/LH185	M0030/LH185	13WJWE:LH185:2136	GTF-25:01:10:718		NA		35	5/7/2014	10/22/2014	54	7/11/2014	7/10/2014	64	64	219	121	0	4	NA	15.7	NA	22.3	NA		17	36	NA	162.5767907	12	9	3
2177155	2211630	G2FMO1								M0035/LH185	M0035/LH185	13WJWE:LH185:2025	GTF-25:01:47:755		NA		35	5/7/2014	10/22/2014	54	7/10/2014	7/12/2014	63.5	66	218	90	2	3	NA	15	NA	18.11	NA		17	36	NA	139.5311822	12	4	5
2177154	2211629	G2FMO1								M0039/LH185	M0039/LH185	13WJWE:LH185:2073	GTF-25:01:46:754		NA		35	5/7/2014	10/22/2014	36	7/10/2014	7/10/2014	63	64	206.5	107	0	0	NA	15.7	NA	17.49	NA		17	36	NA	147.7112719	12	7	9
2177129	2211604	G2FMO1								M0041/LH185	M0041/LH185	13WJWE:LH185:2109	GTF-25:01:21:729	Yes	NA		35	5/7/2014	10/22/2014	54	7/9/2014	7/9/2014	62.5	63	207.5	84	0	0	NA	16.1	NA	25.25	NA	wet edge of field; plot was yellow and/or border germinated poorly	17	36	NA	171.2956677	12	1	8
2177158	2211633	G2FMO1								M0042/LH185	M0042/LH185	13WJWE:LH185:2199	GTF-25:01:50:758		NA		35	5/7/2014	10/22/2014	53	7/12/2014	7/13/2014	65.5	67	222	110	12	1	NA	16.2	NA	20.86	NA		17	36	NA	156.8628032	12	9	4
2177156	2211631	G2FMO1								M0045/LH185	M0045/LH185	13WJWE:LH185:2181	GTF-25:01:48:756		NA		35	5/7/2014	10/22/2014	54	7/9/2014	7/9/2014	62.5	63	206.5	100	1	0	NA	17.2	NA	24.33	NA		17	36	NA	158.190097	12	2	10
2177131	2211606	G2FMO1								M0051/LH185	M0051/LH185	13WJWE:LH185:2112	GTF-25:01:23:731		NA		35	5/7/2014	10/22/2014	54	7/13/2014	7/12/2014	65	66	221	106	17	1	NA	16.5	NA	16.16	NA		17	36	NA	149.0462369	12	7	1
2177111	2211586	G2FMO1								M0052/LH185	M0052/LH185	13WJWE:LH185:2115	GTF-25:01:03:711		NA		35	5/7/2014	10/22/2014	54	7/10/2014	7/11/2014	63.5	65	217	91	13	0	NA	16.6	NA	15.79	NA		17	36	NA	152.6741612	12	2	1
2177124	2211599	G2FMO1								M0058/LH185	M0058/LH185	13WJWE:LH185:2043	GTF-25:01:16:724		NA		35	5/7/2014	10/22/2014	54	7/14/2014	7/14/2014	65.5	68	229	105	20	0	NA	17.7	NA	15.39	NA		17	36	NA	128.836391	12	5	8
2177157	2211632	G2FMO1								M0075/LH185	M0075/LH185	13WJWE:LH185:2079	GTF-25:01:49:757		NA		35	5/7/2014	10/22/2014	51	7/12/2014	7/10/2014	64.5	64	215	98	26	0	NA	16.1	NA	12.7	NA		17	36	NA	133.3541716	12	7	10
2177145	2211620	G2FMO1								M0076/LH185	M0076/LH185	13WJWE:LH185:2118	GTF-25:01:37:745		NA		35	5/7/2014	10/22/2014	41	7/12/2014	7/10/2014	64.5	64	221.5	117	9	0	NA	16.9	NA	14.56	NA		17	36	NA	128.5856339	12	1	4
2177142	2211617	G2FMO1								M0077/LH185	M0077/LH185	13WJWE:LH185:2211	GTF-25:01:34:742		NA		35	5/7/2014	10/22/2014	35	7/14/2014	7/14/2014	66.5	68	220.5	92	0	0	NA	18.1	NA	14.24	NA		17	36	NA	104.6527863	12	7	6
2177139	2211614	G2FMO1								M0083/LH185	M0083/LH185	13WJWE:LH185:2121	GTF-25:01:31:739		NA		35	5/7/2014	10/22/2014	54	7/9/2014	7/10/2014	62	64	199	95	0	6	NA	17.1	NA	17.93	NA		17	36	NA	158.9993157	12	5	7
2177135	2211610	G2FMO1								M0085/LH185	M0085/LH185	13WJWE:LH185:2220	GTF-25:01:27:735		NA		35	5/7/2014	10/22/2014	39	7/13/2014	7/13/2014	64	67	206	81	0	6	NA	15.1	NA	15.2	NA		17	36	NA	130.0325077	12	9	8
2177126	2211601	G2FMO1								M0088/LH185	M0088/LH185	13WJWE:LH185:2244	GTF-25:01:18:726		NA		35	5/7/2014	10/22/2014	53	7/12/2014	7/12/2014	64.5	66	220	117	0	2	NA	16.7	NA	20.78	NA		17	36	NA	168.3098208	12	1	10
2177137	2211612	G2FMO1								M0099/LH185	M0099/LH185	13WJWE:LH185:2238	GTF-25:01:29:737		NA		35	5/7/2014	10/22/2014	54	7/13/2014	7/14/2014	66.5	68	236	110	1	0	NA	16.1	NA	21.86	NA		17	36	NA	156.3088542	12	7	7
2177114	2211589	G2FMO1								M0101/LH185	M0101/LH185	13WJWE:LH185:2142	GTF-25:01:06:714		NA		35	5/7/2014	10/22/2014	54	7/10/2014	7/11/2014	63.5	65	222.5	114	3	1	NA	17.3	NA	27.1	NA		17	36	NA	182.5358343	12	6	4
2177130	2211605	G2FMO1								M0106/LH185	M0106/LH185	13WJWE:LH185:2088	GTF-25:01:22:730		NA		35	5/7/2014	10/22/2014	54	7/11/2014	7/12/2014	64	66	220.5	116	22	1	NA	16	NA	19.12	NA		17	36	NA	126.4783621	12	5	4
2177152	2211627	G2FMO1								M0114/LH185	M0114/LH185	13WJWE:LH185:2205	GTF-25:01:44:752		NA		35	5/7/2014	10/22/2014	48	7/10/2014	7/11/2014	63	65	209	100	1	8	NA	15.3	NA	15.67	NA		17	36	NA	131.9003035	12	2	4
2177123	2211598	G2FMO1								M0118/LH185	M0118/LH185	13WJWE:LH185:2124	GTF-25:01:15:723		NA		35	5/7/2014	10/22/2014	54	7/12/2014	7/12/2014	64.5	66	207	99	1	1	NA	16.7	NA	19.29	NA		17	36	NA	152.5058466	12	5	10
2177113	2211588	G2FMO1								M0143/LH185	M0143/LH185	13WJWE:LH185:2229	GTF-25:01:05:713		NA		35	5/7/2014	10/22/2014	54	7/11/2014	7/11/2014	64	65	200.5	112	2	0	NA	17	NA	21.41	NA		17	36	NA	138.2818637	12	8	7
2177119	2211594	G2FMO1								M0151/LH185	M0151/LH185	13WJWE:LH185:2157	GTF-25:01:11:719		NA		35	5/7/2014	10/22/2014	44	7/11/2014	7/11/2014	64	65	208	77	1	0	NA	16.4	NA	17.5	NA		17	36	NA	147.9034124	12	3	8
2177115	2211590	G2FMO1								M0154/LH185	M0154/LH185	13WJWE:LH185:2091	GTF-25:01:07:715		NA		35	5/7/2014	10/22/2014	54	7/9/2014	7/10/2014	62.5	64	207	92	1	0	NA	15.9	NA	20.64	NA		17	36	NA	153.3929052	12	2	9
2177122	2211597	G2FMO1								M0159/LH185	M0159/LH185	13WJWE:LH185:2187	GTF-25:01:14:722		NA		35	5/7/2014	10/22/2014	54	7/12/2014	7/13/2014	65	67	203	97	0	2	NA	15.5	NA	13.16	NA		17	36	NA	125.4453707	12	1	10
2177148	2211623	G2FMO1								M0163/LH185	M0163/LH185	13WJWE:LH185:2241	GTF-25:01:40:748		NA		35	5/7/2014	10/22/2014	54	7/16/2014	7/15/2014	67	69	218	97	0	5	NA	16.5	NA	17.11	NA		17	36	NA	120.9087732	12	7	4
2177140	2211615	G2FMO1								M0172/LH185	M0172/LH185	13WJWE:LH185:2214	GTF-25:01:32:740		NA		35	5/7/2014	10/22/2014	43	7/12/2014	7/11/2014	64.5	65	200	80	1	1	NA	15.9	NA	14.86	NA		17	36	NA	108.879694	12	10	1
2177110	2211585	G2FMO1								M0186/LH185	M0186/LH185	13WJWE:LH185:2052	GTF-25:01:02:710		NA		35	5/7/2014	10/22/2014	54	7/10/2014	7/11/2014	62.5	65	208	98	2	0	NA	16.9	NA	22.42	NA		17	36	NA	179.325989	12	4	9
2177132	2211607	G2FMO1								M0266/LH185	M0266/LH185	13WJWE:LH185:2055	GTF-25:01:24:732		NA		35	5/7/2014	10/22/2014	53	7/13/2014	7/15/2014	65.5	69	217.5	91	4	0	NA	15.8	NA	19.74	NA		17	36	NA	154.35469	12	10	3
2177150	2211625	G2FMO1								M0272/LH185	M0272/LH185	13WJWE:LH185:2097	GTF-25:01:42:750		NA		35	5/7/2014	10/22/2014	42	7/13/2014	7/13/2014	65.5	67	214	93	0	1	NA	15.6	NA	16.85	NA		17	36	NA	144.9900806	12	1	8
2177112	2211587	G2FMO1								M0287/LH185	M0287/LH185	13WJWE:LH185:2232	GTF-25:01:04:712		NA		35	5/7/2014	10/22/2014	49	7/13/2014	7/14/2014	65.5	68	216.5	114	4	0	NA	15.1	NA	18.45	NA		17	36	NA	149.128499	12	6	3
2177127	2211602	G2FMO1								M0296/LH185	M0296/LH185	13WJWE:LH185:2130	GTF-25:01:19:727		NA		35	5/7/2014	10/22/2014	49	7/11/2014	7/11/2014	64	65	192.5	81	1	1	NA	18	NA	22.56	NA		17	36	NA	157.089509	12	5	6
2177143	2211618	G2FMO1								M0297/LH185	M0297/LH185	13WJWE:LH185:2175	GTF-25:01:35:743		NA		35	5/7/2014	10/22/2014	52	7/11/2014	7/12/2014	63.5	66	209	81	1	0	NA	15.3	NA	21.38	NA		17	36	NA	147.1891808	12	9	7
2177125	2211600	G2FMO1								M0311/LH185	M0311/LH185	13WJWE:LH185:2163	GTF-25:01:17:725		NA		35	5/7/2014	10/22/2014	54	7/12/2014	7/11/2014	64	65	221	100	8	1	NA	16.2	NA	12.56	NA		17	36	NA	138.2963486	12	10	8
2177138	2211613	G2FMO1								M0317/LH185	M0317/LH185	13WJWE:LH185:2226	GTF-25:01:30:738		NA		35	5/7/2014	10/22/2014	48	7/13/2014	7/11/2014	65	65	218.5	112	4	0	NA	17.1	NA	21.67	NA		17	36	NA	158.7023961	12	7	3
2177109	2211584	G2FMO1								M0323/LH185	M0323/LH185	13WJWE:LH185:2037	GTF-25:01:01:709		NA		35	5/7/2014	10/22/2014	54	7/12/2014	7/13/2014	64.5	67	222	123	2	2	NA	16.1	NA	22.49	NA		17	36	NA	155.6313089	12	5	8
2177121	2211596	G2FMO1								M0325/LH185	M0325/LH185	13WJWE:LH185:2190	GTF-25:01:13:721		NA		35	5/7/2014	10/22/2014	54	7/12/2014	7/11/2014	64.5	65	227.5	118	5	3	NA	16.9	NA	21.21	NA		17	36	NA	161.2730068	12	6	2
2177136	2211611	G2FMO1								M0346/LH185	M0346/LH185	13WJWE:LH185:2061	GTF-25:01:28:736		NA		35	5/7/2014	10/22/2014	54	7/12/2014	7/12/2014	64	66	221	106	0	10	NA	16	NA	15.65	NA		17	36	NA	134.5867038	12	6	10
2177146	2211621	G2FMO1								M0352/LH185	M0352/LH185	13WJWE:LH185:2034	GTF-25:01:38:746		NA		35	5/7/2014	10/22/2014	54	7/9/2014	7/9/2014	62	63	199.5	101	2	4	NA	16	NA	17.36	NA		17	36	NA	116.3033156	12	10	4
2177153	2211628	G2FMO1								M0355/LH185	M0355/LH185	13WJWE:LH185:2013	GTF-25:01:45:753		NA		35	5/7/2014	10/22/2014	54	7/10/2014	7/10/2014	63.5	64	211.5	93	0	0	NA	15.7	NA	23.9	NA		17	36	NA	156.1971257	12	1	4
2177147	2211622	G2FMO1								M0369/LH185	M0369/LH185	13WJWE:LH185:2169	GTF-25:01:39:747		NA		35	5/7/2014	10/22/2014	54	7/11/2014	7/11/2014	64	65	208.5	98	11	1	NA	17.2	NA	20.17	NA		17	36	NA	133.7078579	12	2	4
2177144	2211619	G2FMO1								M0378/LH185	M0378/LH185	13WJWE:LH185:2046	GTF-25:01:36:744		NA		35	5/7/2014	10/22/2014	54	7/12/2014	7/13/2014	64.5	67	224	114	10	3	NA	14.6	NA	17.23	NA		17	36	NA	133.8061392	12	5	3
2177258	2211709	G2FMO1								Mo44_LH145_0127/LH185	Mo44_LH145_0127/LH185	13WJWE:LH185:2313	GTF-29:08:13:858		NA		35	5/7/2014	10/22/2014	54	7/9/2014	7/8/2014	62	62	192.5	112	4	0	NA	15.1	NA	17.68	NA		17	36	NA	145.0204945	12	9	6
2177249	2211700	G2FMO1								Mo44_LH145_0138/LH185	Mo44_LH145_0138/LH185	13WJWE:LH185:2316	GTF-29:08:04:849		NA		35	5/7/2014	10/22/2014	54	7/10/2014	7/10/2014	63.5	64	220.5	84	0	0	NA	15.1	NA	21.33	NA		17	36	NA	157.1383789	12	10	3
2177254	2211705	G2FMO1								Mo44_PHG47_0072/LH185	Mo44_PHG47_0072/LH185	13WJWE:LH185:2328	GTF-29:08:09:854		NA		35	5/7/2014	10/22/2014	54	7/11/2014	7/10/2014	65	64	216.5	96	2	3	NA	15.4	NA	19.09	NA		17	36	NA	129.3381762	12	5	8
2177276	2211727	G2FMO1								Mo44_PHW65_0025/LH185	Mo44_PHW65_0025/LH185	13WJWE:LH185:2340	GTF-29:08:31:876		NA		35	5/7/2014	10/22/2014	54	7/9/2014	7/9/2014	63.5	63	195	78	0	0	NA	16	NA	19.24	NA		17	36	NA	140.4977051	12	4	2
2177300	2211751	G2FMO1								Mo44_PHW65_0126/LH185	Mo44_PHW65_0126/LH185	13WJWE:LH185:2349	GTF-29:08:55:900		NA		35	5/7/2014	10/22/2014	54	7/11/2014	7/10/2014	65.5	64	200.5	97	0	0	NA	17.7	NA	18.39	NA		17	36	NA	124.5476176	12	6	8
2177277	2211728	G2FMO1								Mo44_PHW65_0193/LH185	Mo44_PHW65_0193/LH185	13WJWE:LH185:2355	GTF-29:08:32:877		NA		35	5/7/2014	10/22/2014	50	7/9/2014	7/10/2014	62.5	64	196	81	0	0	NA	16.5	NA	18.46	NA		17	36	NA	112.5525171	12	1	2
2177285	2211736	G2FMO1								MoG_LH123Ht-014-1-1-1-1-B/LH185	MoG_LH123Ht-014-1-1-1-1-B/LH185	13WJWE:LH185:2358	GTF-29:08:40:885		NA		35	5/7/2014	10/22/2014	52	7/11/2014	7/11/2014	65	65	234.5	83	5	3	NA	15.7	NA	15.93	NA		17	36	NA	124.8466581	12	1	5
2177292	2211743	G2FMO1								MoG_LH123Ht-031-1-1-1-1-B/LH185	MoG_LH123Ht-031-1-1-1-1-B/LH185	13WJWE:LH185:2361	GTF-29:08:47:892		NA		35	5/7/2014	10/22/2014	47	7/14/2014	7/16/2014	66.5	70	230	90	8	3	NA	17.5	NA	13.12	NA		17	36	NA	102.0356521	12	9	5
2177294	2211745	G2FMO1								MoG_LH123Ht-045-1-1-1-1-B/LH185	MoG_LH123Ht-045-1-1-1-1-B/LH185	13WJWE:LH185:2364	GTF-29:08:49:894		NA		35	5/7/2014	10/22/2014	54	7/13/2014	7/14/2014	66.5	68	214.5	95	0	1	NA	15.6	NA	16.78	NA		17	36	NA	142.7664326	12	1	5
2177287	2211738	G2FMO1								MoG_LH123Ht-074-1-1-1-1-B/LH185	MoG_LH123Ht-074-1-1-1-1-B/LH185	13WJWE:LH185:2367	GTF-29:08:42:887		NA		35	5/7/2014	10/22/2014	51	7/13/2014	7/15/2014	67	69	225	105	0	1	NA	16.4	NA	17.5	NA		17	36	NA	104.4216583	12	3	4
2177256	2211707	G2FMO1								MoG_LH123Ht-199-1-1-1-1-B/LH185	MoG_LH123Ht-199-1-1-1-1-B/LH185	13WJWE:LH185:2370	GTF-29:08:11:856		NA		35	5/7/2014	10/22/2014	54	7/13/2014	7/14/2014	66	68	234.5	124	0	3	NA	18.1	NA	20.84	NA		17	36	NA	155.0710875	12	8	10
2177257	2211708	G2FMO1								MoG_LH123Ht-200-1-1-1-1-B/LH185	MoG_LH123Ht-200-1-1-1-1-B/LH185	13WJWE:LH185:2373	GTF-29:08:12:857		NA		35	5/7/2014	10/22/2014	51	7/14/2014	7/15/2014	67	69	239.5	121	1	2	NA	16	NA	17.21	NA		17	36	NA	137.8105377	12	6	1
2177295	2211746	G2FMO1								MoG_LH145_0006/LH185	MoG_LH145_0006/LH185	13WJWE:LH185:2376	GTF-29:08:50:895		NA		35	5/7/2014	10/22/2014	54	7/10/2014	7/10/2014	63.5	64	216	97	0	0	NA	16.8	NA	21.21	NA		17	36	NA	160.9192303	12	7	9
2177305	2211756	G2FMO1								MoG_LH145_0057/LH185	MoG_LH145_0057/LH185	13WJWE:LH185:2382	GTF-29:08:60:905		NA		35	5/7/2014	10/22/2014	42	7/13/2014	7/12/2014	65	66	233	101	13	0	NA	15.5	NA	15.08	NA		17	36	NA	137.081054	12	3	8
2177248	2211699	G2FMO1								MoG_LH145_0162/LH185	MoG_LH145_0162/LH185	13WJWE:LH185:2388	GTF-29:08:03:848		NA		35	5/7/2014	10/22/2014	54	7/9/2014	7/10/2014	62	64	210	106	0	0	NA	17.5	NA	20.85	NA		17	36	NA	154.3720178	12	4	3
2177272	2211723	G2FMO1								MoG_LH145_0173/LH185	MoG_LH145_0173/LH185	13WJWE:LH185:2391	GTF-29:08:27:872		NA		35	5/7/2014	10/22/2014	50	7/10/2014	7/9/2014	63.5	63	225	118	0	4	NA	16.8	NA	15.58	NA		17	36	NA	130.5875849	12	1	3
2177252	2211703	G2FMO1								MoG_LH145_0175/LH185	MoG_LH145_0175/LH185	13WJWE:LH185:2394	GTF-29:08:07:852		NA		35	5/7/2014	10/22/2014	50	7/11/2014	7/12/2014	64.5	66	207.5	100	2	8	NA	15.8	NA	19.46	NA		17	36	NA	161.7052098	12	6	3
2177278	2211729	G2FMO1								MoG_Mo45-030-1-1-1-1-B/LH185	MoG_Mo45-030-1-1-1-1-B/LH185	13WJWE:LH185:2397	GTF-29:08:33:878		NA		35	5/7/2014	10/22/2014	45	7/11/2014	7/13/2014	64	67	213.5	84	0	0	NA	16.7	NA	18.26	NA		17	36	NA	157.2204153	12	8	6
2177263	2211714	G2FMO1								MoG_Mo45-074-1-1-1-1-B/LH185	MoG_Mo45-074-1-1-1-1-B/LH185	13WJWE:LH185:2403	GTF-29:08:18:863		NA		35	5/7/2014	10/22/2014	53	7/16/2014	7/17/2014	67.5	71	206	98	2	5	NA	16.6	NA	16.32	NA		17	36	NA	133.652445	12	2	8
2177275	2211726	G2FMO1								MoG_Mo45-078-1-1-1-1-B/LH185	MoG_Mo45-078-1-1-1-1-B/LH185	13WJWE:LH185:2406	GTF-29:08:30:875		NA		35	5/7/2014	10/22/2014	54	7/11/2014	7/11/2014	65	65	207	87	0	1	NA	17.2	NA	18.1	NA		17	36	NA	135.2545473	12	7	4
2177283	2211734	G2FMO1								MoG_Mo45-085-1-1-1-1-B/LH185	MoG_Mo45-085-1-1-1-1-B/LH185	13WJWE:LH185:2409	GTF-29:08:38:883		NA		35	5/7/2014	10/22/2014	54	7/10/2014	7/11/2014	64	65	228.5	100	2	10	NA	17.6	NA	17.46	NA		17	36	NA	129.4367282	12	6	1
2177273	2211724	G2FMO1								MoG_Mo45-128-1-1-1-1-B/LH185	MoG_Mo45-128-1-1-1-1-B/LH185	13WJWE:LH185:2412	GTF-29:08:28:873		NA		35	5/7/2014	10/22/2014	51	7/12/2014	7/13/2014	65.5	67	234	111	0	3	NA	16.5	NA	20.5	NA		17	36	NA	163.2145361	12	4	4
2177297	2211748	G2FMO1								MoG_NC230-010-1-1-1-1-B/LH185	MoG_NC230-010-1-1-1-1-B/LH185	13WJWE:LH185:2418	GTF-29:08:52:897		NA		35	5/7/2014	10/22/2014	53	7/11/2014	7/13/2014	65	67	229.5	110	4	0	NA	18	NA	24.04	NA		17	36	NA	163.2736944	12	5	3
2177288	2211739	G2FMO1								MoG_NC230-183-1-1-1-1-B/LH185	MoG_NC230-183-1-1-1-1-B/LH185	13WJWE:LH185:2424	GTF-29:08:43:888		NA		35	5/7/2014	10/22/2014	54	7/12/2014	7/13/2014	64.5	67	223.5	114	6	0	NA	18.3	NA	22.59	NA		17	36	NA	153.3536017	12	2	7
2177261	2211712	G2FMO1								MoG_Oh43_0071/LH185	MoG_Oh43_0071/LH185	13WJWE:LH185:2427	GTF-29:08:16:861		NA		35	5/7/2014	10/22/2014	44	7/11/2014	7/11/2014	64	65	210	107	0	4	NA	16.1	NA	18.26	NA		17	36	NA	137.0414347	12	6	8
2177280	2211731	G2FMO1								MoG_Oh43_0170/LH185	MoG_Oh43_0170/LH185	13WJWE:LH185:2430	GTF-29:08:35:880		NA		35	5/7/2014	10/22/2014	48	7/11/2014	7/10/2014	64.5	64	211	82	0	1	NA	15.7	NA	13.67	NA		17	36	NA	109.5629249	12	2	10
2177260	2211711	G2FMO1								MoG_Oh43_0367/LH185	MoG_Oh43_0367/LH185	13WJWE:LH185:2433	GTF-29:08:15:860		NA		35	5/7/2014	10/22/2014	53	7/11/2014	7/14/2014	64.5	68	210.5	85	3	4	NA	16.4	NA	17.16	NA		17	36	NA	135.839542	12	9	8
2177299	2211750	G2FMO1								MoG_Oh43_0416/LH185	MoG_Oh43_0416/LH185	13WJWE:LH185:2436	GTF-29:08:54:899		NA		35	5/7/2014	10/22/2014	50	7/11/2014	7/11/2014	64.5	65	238	112	14	4	NA	16.3	NA	15.2	NA		17	36	NA	132.3607996	12	1	7
2177290	2211741	G2FMO1								MoG_Oh43_0439/LH185	MoG_Oh43_0439/LH185	13WJWE:LH185:2439	GTF-29:08:45:890		NA		35	5/7/2014	10/22/2014	54	7/11/2014	7/12/2014	63.5	66	217.5	112	2	3	NA	15.9	NA	18.88	NA		17	36	NA	153.8270485	12	10	3
2177296	2211747	G2FMO1								MoG_PHG83-014-1-1-1-1-B/LH185	MoG_PHG83-014-1-1-1-1-B/LH185	13WJWE:LH185:2442	GTF-29:08:51:896		NA		35	5/7/2014	10/22/2014	46	7/13/2014	7/13/2014	65.5	67	212	91	5	0	NA	16.7	NA	16.88	NA		17	36	NA	126.6377421	12	9	2
2177268	2211719	G2FMO1								MoG_PHG83-090-1-1-1-1-B/LH185	MoG_PHG83-090-1-1-1-1-B/LH185	13WJWE:LH185:2445	GTF-29:08:23:868		NA		35	5/7/2014	10/22/2014	54	7/13/2014	7/13/2014	66	67	239	107	0	4	NA	16.9	NA	22.03	NA		17	36	NA	150.8770756	12	9	10
2177304	2211755	G2FMO1								MoG_PHG83-211-1-1-1-1-B/LH185	MoG_PHG83-211-1-1-1-1-B/LH185	13WJWE:LH185:2448	GTF-29:08:59:904		NA		35	5/7/2014	10/22/2014	14	7/12/2014	7/12/2014	65.5	66	201	83	0	1	NA	17.6	NA	8.05	NA		17	36	NA	75.17877828	12	9	6
2177270	2211721	G2FMO1								MoG_PHG83-224-1-1-1-1-B/LH185	MoG_PHG83-224-1-1-1-1-B/LH185	13WJWE:LH185:2454	GTF-29:08:25:870		NA		35	5/7/2014	10/22/2014	54	7/10/2014	7/10/2014	63.5	64	239.5	136	0	17	NA	16.7	NA	17.31	NA		17	36	NA	116.460304	12	7	6
2176415	2211515	G2FMO1								PHG39/PHG35	PHG39/PHG35	GTF-01:14	GTF-01:14		NA		35	5/7/2014	10/22/2014	54	7/13/2014	7/13/2014	67	67	234.5	106	0	8	NA	15.9	NA	20.67	NA		17	36	NA	157.5653475	12	7	3
2176416	2211516	G2FMO1								PHG39/PHM49	PHG39/PHM49	GTF-01:15	GTF-01:15		NA		35	5/7/2014	10/22/2014	54	7/13/2014	7/14/2014	66.5	68	221.5	99	0	0	NA	17.7	NA	23.84	NA		17	36	NA	176.4862103	12	9	5
2176417	2211517	G2FMO1								PHG39/PHN82	PHG39/PHN82	GTF-01:16	GTF-01:16		NA		35	5/7/2014	10/22/2014	54	7/14/2014	7/14/2014	66.5	68	222.5	110	0	0	NA	17.1	NA	26.27	NA		17	36	NA	192.4302511	12	5	7
2176418	2211518	G2FMO1								PHG39/Tx205	PHG39/Tx205	GTF-01:17	GTF-01:17		NA		35	5/7/2014	10/22/2014	54	7/19/2014	7/17/2014	70	71	239	140	2	12	NA	16.5	NA	14.72	NA		17	36	NA	106.9288691	12	4	7
2177302	2211753	G2FMO1								PHN11_LH145_0002/LH185	PHN11_LH145_0002/LH185	13WJWE:LH185:2457	GTF-29:08:57:902		NA		35	5/7/2014	10/22/2014	54	7/8/2014	7/8/2014	61.5	62	195.5	82	0	0	NA	15.7	NA	21.82	NA		17	36	NA	157.4597109	12	1	1
2177251	2211702	G2FMO1								PHN11_LH145_0003/LH185	PHN11_LH145_0003/LH185	13WJWE:LH185:2460	GTF-29:08:06:851	Yes	NA		35	5/7/2014	10/22/2014	54	7/8/2014	7/8/2014	61.5	62	180	55	0	0	NA	15.7	NA	10.69	NA	wet edge of field; plot was yellow and/or border germinated poorly	17	36	NA	118.1124043	12	6	8
2177282	2211733	G2FMO1								PHN11_LH145_0028/LH185	PHN11_LH145_0028/LH185	13WJWE:LH185:2466	GTF-29:08:37:882		NA		35	5/7/2014	10/22/2014	32	7/9/2014	7/9/2014	62	63	182	71	0	2	NA	14.9	NA	10.25	NA		17	36	NA	102.0632683	12	4	7
2177298	2211749	G2FMO1								PHN11_LH145_0062/LH185	PHN11_LH145_0062/LH185	13WJWE:LH185:2475	GTF-29:08:53:898		NA		35	5/7/2014	10/22/2014	54	7/9/2014	7/8/2014	62	62	202.5	80	0	0	NA	16.7	NA	19.6	NA		17	36	NA	152.838189	12	6	10
2177253	2211704	G2FMO1								PHN11_LH145_0085/LH185	PHN11_LH145_0085/LH185	13WJWE:LH185:2478	GTF-29:08:08:853		NA		35	5/7/2014	10/22/2014	52	7/8/2014	7/8/2014	62.5	62	210.5	84	0	0	NA	15.2	NA	22.75	NA		17	36	NA	170.052441	12	9	9
2177274	2211725	G2FMO1								PHN11_Oh43_0001/LH185	PHN11_Oh43_0001/LH185	13WJWE:LH185:2481	GTF-29:08:29:874		NA		35	5/7/2014	10/22/2014	47	7/12/2014	7/12/2014	64.5	66	213	99	1	8	NA	15.5	NA	14.44	NA		17	36	NA	107.1778664	12	3	6
2177266	2211717	G2FMO1								PHN11_Oh43_0075/LH185	PHN11_Oh43_0075/LH185	13WJWE:LH185:2487	GTF-29:08:21:866		NA		35	5/7/2014	10/22/2014	52	7/11/2014	7/11/2014	64	65	207	89	0	4	NA	16.4	NA	14.77	NA		17	36	NA	122.7256233	12	6	7
2177262	2211713	G2FMO1								PHN11_Oh43_0088/LH185	PHN11_Oh43_0088/LH185	13WJWE:LH185:2490	GTF-29:08:17:862		NA		35	5/7/2014	10/22/2014	54	7/12/2014	7/12/2014	64.5	66	200.5	73	0	1	NA	17.7	NA	17.12	NA		17	36	NA	135.2552693	12	10	8
2177255	2211706	G2FMO1								PHN11_Oh43_0142/LH185	PHN11_Oh43_0142/LH185	13WJWE:LH185:2493	GTF-29:08:10:855		NA		35	5/7/2014	10/22/2014	51	7/8/2014	7/8/2014	61.5	62	205	94	1	7	NA	17.1	NA	14.23	NA		17	36	NA	128.3830698	12	10	2
2177271	2211722	G2FMO1								PHN11_PHG47_0251/LH185	PHN11_PHG47_0251/LH185	13WJWE:LH185:2508	GTF-29:08:26:871		NA		35	5/7/2014	10/22/2014	48	7/10/2014	7/9/2014	63.5	63	218.5	94	0	0	NA	15.9	NA	21.09	NA		17	36	NA	148.9141573	12	2	5
2177291	2211742	G2FMO1								PHN11_PHG47_0388/LH185	PHN11_PHG47_0388/LH185	13WJWE:LH185:2517	GTF-29:08:46:891		NA		35	5/7/2014	10/22/2014	54	7/11/2014	7/11/2014	64	65	211	110	2	1	NA	15.4	NA	20.2	NA		17	36	NA	155.1287567	12	9	5
2177269	2211720	G2FMO1								PHN11_PHW65_0275/LH185	PHN11_PHW65_0275/LH185	13WJWE:LH185:2526	GTF-29:08:24:869		NA		35	5/7/2014	10/22/2014	51	7/12/2014	7/13/2014	64.5	67	197.5	84	0	0	NA	18.5	NA	22.18	NA		17	36	NA	165.9902379	12	4	2
2177293	2211744	G2FMO1								PHN11_PHW65_0328/LH185	PHN11_PHW65_0328/LH185	13WJWE:LH185:2535	GTF-29:08:48:893		NA		35	5/7/2014	10/22/2014	54	7/11/2014	7/11/2014	64.5	65	216.5	90	0	2	NA	16.2	NA	16.89	NA		17	36	NA	128.2323537	12	8	6
2177301	2211752	G2FMO1								PHN11_PHW65_0359/LH185	PHN11_PHW65_0359/LH185	13WJWE:LH185:2538	GTF-29:08:56:901		NA		35	5/7/2014	10/22/2014	54	7/10/2014	7/10/2014	64	64	194.5	90	0	5	NA	16.8	NA	14.69	NA		17	36	NA	126.1106872	12	5	3
2176419	2211519	G2FMO1								PHW52/PHG35	PHW52/PHG35	GTF-01:18	GTF-01:18		NA		35	5/7/2014	10/22/2014	54	7/13/2014	7/12/2014	65.5	66	206.5	108	0	7	NA	16.9	NA	16.29	NA		17	36	NA	130.7992642	12	2	2
2176420	2211520	G2FMO1								PHW52/PHM49	PHW52/PHM49	GTF-01:19	GTF-01:19		NA		35	5/7/2014	10/22/2014	54	7/13/2014	7/14/2014	66.5	68	206.5	107	0	3	NA	17.7	NA	25.25	NA		17	36	NA	165.9702929	12	8	6
2176421	2211521	G2FMO1								PHW52/PHN82	PHW52/PHN82	GTF-01:20	GTF-01:20		NA		35	5/7/2014	10/22/2014	54	7/12/2014	7/13/2014	65	67	217	87	0	2	NA	15.8	NA	19.94	NA		17	36	NA	172.7515214	12	8	6
2176422	2211522	G2FMO1								PHW52/Tx205	PHW52/Tx205	GTF-01:21	GTF-01:21		NA		35	5/7/2014	10/22/2014	54	7/13/2014	7/14/2014	67.5	68	224.5	106	0	29	NA	17	NA	15.54	NA		17	36	NA	124.5324106	12	7	10
2177289	2211740	G2FMO1								PHW65_MoG_0012/LH185	PHW65_MoG_0012/LH185	13WJWE:LH185:2541	GTF-29:08:44:889		NA		35	5/7/2014	10/22/2014	53	7/13/2014	7/13/2014	65	67	212.5	78	0	0	NA	18.4	NA	24.33	NA		17	36	NA	181.7245398	12	2	3
2177259	2211710	G2FMO1								PHW65_MoG_0137/LH185	PHW65_MoG_0137/LH185	13WJWE:LH185:2544	GTF-29:08:14:859		NA		35	5/7/2014	10/22/2014	54	7/12/2014	7/12/2014	65	66	216	76	0	2	NA	18.8	NA	17.8	NA		17	36	NA	136.9178385	12	8	1
2177284	2211735	G2FMO1								PHW65_MoG_0176/LH185	PHW65_MoG_0176/LH185	13WJWE:LH185:2547	GTF-29:08:39:884		NA		35	5/7/2014	10/22/2014	50	7/13/2014	7/12/2014	64.5	66	208	97	0	7	NA	16.6	NA	16.68	NA		17	36	NA	149.3879201	12	1	8
2177279	2211730	G2FMO1								PHW65_MoG_0271/LH185	PHW65_MoG_0271/LH185	13WJWE:LH185:2550	GTF-29:08:34:879		NA		35	5/7/2014	10/22/2014	54	7/11/2014	7/11/2014	64.5	65	231	99	0	0	NA	16.4	NA	23.92	NA		17	36	NA	161.3649707	12	3	10
2177265	2211716	G2FMO1								PHW65_MoG_0293/LH185	PHW65_MoG_0293/LH185	13WJWE:LH185:2553	GTF-29:08:20:865		NA		35	5/7/2014	10/22/2014	54	7/13/2014	7/13/2014	65	67	213.5	90	0	1	NA	16.6	NA	22.93	NA		17	36	NA	167.657455	12	5	2
2176437	2211536	G2FMO1								Wf9/C103	Wf9/C103	GTF-01:36	GTF-01:36		NA		35	5/7/2014	10/22/2014	54	7/14/2014	7/19/2014	67	73	232	113	10	4	NA	16.6	NA	17.44	NA		17	36	NA	136.6754294	12	5	3
2176438	2211537	G2FMO1								Wf9/H95	Wf9/H95	GTF-01:37	GTF-01:37		NA		35	5/7/2014	10/22/2014	54	7/13/2014	7/14/2014	66.5	68	232.5	108	11	1	NA	16.6	NA	15.28	NA		17	36	NA	121.1835367	12	3	7
2176439	2211538	G2FMO1								Wf9/MO17	Wf9/MO17	GTF-01:38	GTF-01:38		NA		35	5/7/2014	10/22/2014	54	7/12/2014	7/14/2014	65.5	68	240.5	139	9	1	NA	16.3	NA	17.49	NA		17	36	NA	123.0648246	12	2	10
2176440	2211539	G2FMO1								Wf9/OH43	Wf9/OH43	GTF-01:39	GTF-01:39		NA		35	5/7/2014	10/22/2014	54	7/10/2014	7/10/2014	63	64	218.5	91	0	2	NA	15.8	NA	15.24	NA		17	36	NA	139.1546178	12	9	4
2177175	2211650	G2FMO1								Z022E0003/LH185	Z022E0003/LH185	13WJWE:LH185:2868	GTF-26:02:16:775		NA		35	5/7/2014	10/22/2014	54	7/12/2014	7/11/2014	64.5	65	226.5	110	9	0	NA	15.4	NA	20.07	NA		17	36	NA	170.6786345	12	4	7
2177161	2211636	G2FMO1								Z022E0005/LH185	Z022E0005/LH185	13WJWE:LH185:2835	GTF-26:02:02:761		NA		35	5/7/2014	10/22/2014	49	7/13/2014	7/12/2014	65	66	221	85	10	0	NA	16.5	NA	16.06	NA		17	36	NA	157.2773174	12	7	8
2177184	2211659	G2FMO1								Z022E0006/LH185	Z022E0006/LH185	13WJWE:LH185:2781	GTF-26:02:25:784		NA		35	5/7/2014	10/22/2014	53	7/10/2014	7/11/2014	63.5	65	202	105	8	0	NA	17.7	NA	20.77	NA		17	36	NA	145.3712929	12	3	6
2177179	2211654	G2FMO1								Z022E0008/LH185	Z022E0008/LH185	13WJWE:LH185:2838	GTF-26:02:20:779		NA		35	5/7/2014	10/22/2014	51	7/12/2014	7/10/2014	65	64	212.5	108	5	1	NA	17.6	NA	20.25	NA		17	36	NA	123.9241316	12	4	8
2177166	2211641	G2FMO1								Z022E0009/LH185	Z022E0009/LH185	13WJWE:LH185:2856	GTF-26:02:07:766		NA		35	5/7/2014	10/22/2014	45	7/13/2014	7/10/2014	65	64	224	87	0	0	NA	16.7	NA	19.72	NA		17	36	NA	160.6013729	12	5	2
2177165	2211640	G2FMO1								Z022E0017/LH185	Z022E0017/LH185	13WJWE:LH185:2814	GTF-26:02:06:765		NA		35	5/7/2014	10/22/2014	54	7/12/2014	7/11/2014	64.5	65	224	91	3	1	NA	15.5	NA	22.54	NA		17	36	NA	184.752127	12	1	7
2177171	2211646	G2FMO1								Z022E0023/LH185	Z022E0023/LH185	13WJWE:LH185:2817	GTF-26:02:12:771		NA		35	5/7/2014	10/22/2014	54	7/10/2014	7/11/2014	64.5	65	209.5	101	12	0	NA	17.3	NA	17.3	NA		17	36	NA	108.2178972	12	6	3
2177164	2211639	G2FMO1								Z022E0025/LH185	Z022E0025/LH185	13WJWE:LH185:2784	GTF-26:02:05:764		NA		35	5/7/2014	10/22/2014	52	7/9/2014	7/9/2014	63	63	210	92	2	2	NA	16.5	NA	21.8	NA		17	36	NA	172.2199089	12	7	4
2177182	2211657	G2FMO1								Z022E0027/LH185	Z022E0027/LH185	13WJWE:LH185:2841	GTF-26:02:23:782		NA		35	5/7/2014	10/22/2014	54	7/11/2014	7/10/2014	64	64	213.5	110	4	2	NA	15.5	NA	19.29	NA		17	36	NA	155.3651642	12	9	8
2177185	2211660	G2FMO1								Z022E0042/LH185	Z022E0042/LH185	13WJWE:LH185:2844	GTF-26:02:26:785		NA		35	5/7/2014	10/22/2014	50	7/12/2014	7/12/2014	65.5	66	224.5	90	6	2	NA	17.2	NA	21.61	NA		17	36	NA	147.2327712	12	2	3
2177187	2211662	G2FMO1								Z022E0046/LH185	Z022E0046/LH185	13WJWE:LH185:2847	GTF-26:02:28:787		NA		35	5/7/2014	10/22/2014	48	7/13/2014	7/12/2014	67	66	216	99	4	2	NA	17	NA	18.34	NA		17	36	NA	127.3496271	12	1	1
2177176	2211651	G2FMO1								Z022E0048/LH185	Z022E0048/LH185	13WJWE:LH185:2820	GTF-26:02:17:776		NA		35	5/7/2014	10/22/2014	49	7/13/2014	7/14/2014	65	68	204	99	2	0	NA	18.5	NA	21.48	NA		17	36	NA	138.704771	12	8	2
2177170	2211645	G2FMO1								Z022E0051/LH185	Z022E0051/LH185	13WJWE:LH185:2823	GTF-26:02:11:770		NA		35	5/7/2014	10/22/2014	48	7/13/2014	7/14/2014	65.5	68	225.5	91	1	0	NA	16.6	NA	19.24	NA		17	36	NA	159.5781736	12	3	8
2177181	2211656	G2FMO1								Z022E0053/LH185	Z022E0053/LH185	13WJWE:LH185:2790	GTF-26:02:22:781		NA		35	5/7/2014	10/22/2014	54	7/11/2014	7/12/2014	64.5	66	229	121	1	1	NA	16.4	NA	20.58	NA		17	36	NA	153.8546196	12	10	7
2177168	2211643	G2FMO1								Z022E0059/LH185	Z022E0059/LH185	13WJWE:LH185:2766	GTF-26:02:09:768		NA		35	5/7/2014	10/22/2014	54	7/13/2014	7/14/2014	64.5	68	223	97	0	2	NA	17.4	NA	17.01	NA		17	36	NA	145.123559	12	4	5
2177167	2211642	G2FMO1								Z022E0073/LH185	Z022E0073/LH185	13WJWE:LH185:2850	GTF-26:02:08:767		NA		35	5/7/2014	10/22/2014	54	7/12/2014	7/12/2014	64.5	66	215	88	26	0	NA	17.8	NA	11.54	NA		17	36	NA	114.8992198	12	5	5
2177186	2211661	G2FMO1								Z022E0077/LH185	Z022E0077/LH185	13WJWE:LH185:2793	GTF-26:02:27:786		NA		35	5/7/2014	10/22/2014	50	7/11/2014	7/13/2014	64	67	225.5	107	5	1	NA	15.8	NA	18.94	NA		17	36	NA	149.5858364	12	9	2
2177177	2211652	G2FMO1								Z022E0095/LH185	Z022E0095/LH185	13WJWE:LH185:2772	GTF-26:02:18:777		NA		35	5/7/2014	10/22/2014	54	7/13/2014	7/12/2014	65	66	221	100	2	0	NA	17.3	NA	21.06	NA		17	36	NA	162.9898158	12	2	10
2177163	2211638	G2FMO1								Z022E0097/LH185	Z022E0097/LH185	13WJWE:LH185:2826	GTF-26:02:04:763		NA		35	5/7/2014	10/22/2014	51	7/13/2014	7/12/2014	65	66	236.5	98	1	0	NA	15.9	NA	17.1	NA		17	36	NA	146.6095107	12	4	6
2177160	2211635	G2FMO1								Z022E0105/LH185	Z022E0105/LH185	13WJWE:LH185:2829	GTF-26:02:01:760		NA		35	5/7/2014	10/22/2014	54	7/11/2014	7/12/2014	64.5	66	228.5	111	1	0	NA	16.5	NA	19.81	NA		17	36	NA	151.8256841	12	8	9
2177180	2211655	G2FMO1								Z022E0108/LH185	Z022E0108/LH185	13WJWE:LH185:2775	GTF-26:02:21:780		NA		35	5/7/2014	10/22/2014	54	7/11/2014	7/11/2014	64	65	221	97	7	0	NA	16.6	NA	20.23	NA		17	36	NA	164.8888377	12	2	3
2177189	2211664	G2FMO1								Z022E0110/LH185	Z022E0110/LH185	13WJWE:LH185:2799	GTF-26:02:30:789		NA		35	5/7/2014	10/22/2014	51	7/13/2014	7/13/2014	64.5	67	215	98	5	0	NA	17.8	NA	21.28	NA		17	36	NA	155.9388327	12	8	6
2177169	2211644	G2FMO1								Z022E0114/LH185	Z022E0114/LH185	13WJWE:LH185:2802	GTF-26:02:10:769		NA		35	5/7/2014	10/22/2014	50	7/14/2014	7/13/2014	66.5	67	225	105	15	1	NA	16.6	NA	16.01	NA		17	36	NA	89.73587066	12	5	7
2177172	2211647	G2FMO1								Z022E0121/LH185	Z022E0121/LH185	13WJWE:LH185:2859	GTF-26:02:13:772		NA		35	5/7/2014	10/22/2014	54	7/11/2014	7/10/2014	64	64	237.5	115	0	0	NA	16.5	NA	21	NA		17	36	NA	152.4778694	12	5	2
2177162	2211637	G2FMO1								Z022E0123/LH185	Z022E0123/LH185	13WJWE:LH185:2805	GTF-26:02:03:762		NA		35	5/7/2014	10/22/2014	54	7/11/2014	7/11/2014	64	65	230.5	115	1	0	NA	16.8	NA	23.15	NA		17	36	NA	165.4917921	12	2	4
2177183	2211658	G2FMO1								Z022E0130/LH185	Z022E0130/LH185	13WJWE:LH185:2865	GTF-26:02:24:783		NA		35	5/7/2014	10/22/2014	52	7/13/2014	7/12/2014	64.5	66	232.5	95	2	3	NA	17	NA	19.78	NA		17	36	NA	150.2858988	12	4	9
2177188	2211663	G2FMO1								Z022E0142/LH185	Z022E0142/LH185	13WJWE:LH185:2808	GTF-26:02:29:788		NA		35	5/7/2014	10/22/2014	54	7/14/2014	7/13/2014	66	67	221	99	0	3	NA	18.1	NA	15.46	NA		17	36	NA	138.4956187	12	5	6
2177174	2211649	G2FMO1								Z022E0149/LH185	Z022E0149/LH185	13WJWE:LH185:2832	GTF-26:02:15:774		NA		35	5/7/2014	10/22/2014	36	7/13/2014	7/13/2014	65.5	67	240.5	111	0	0	NA	17.3	NA	18.57	NA		17	36	NA	142.0421383	12	4	5
2177178	2211653	G2FMO1								Z022E0160/LH185	Z022E0160/LH185	13WJWE:LH185:2862	GTF-26:02:19:778		NA		35	5/7/2014	10/22/2014	54	7/14/2014	7/14/2014	66.5	68	208.5	96	3	2	NA	17.8	NA	21.48	NA		17	36	NA	158.2692003	12	5	8
2177173	2211648	G2FMO1								Z022E0166/LH185	Z022E0166/LH185	13WJWE:LH185:2811	GTF-26:02:14:773		NA		35	5/7/2014	10/22/2014	52	7/12/2014	7/12/2014	65	66	226	113	8	1	NA	16.4	NA	18.84	NA		17	36	NA	145.3266195	12	7	9
2176430	2212130	G2FMO2								B14A/H95	B14A/H95	GTF-01:29	GTF-01:29		NA		35	5/5/2014	11/13/2014	58	7/6/2014	7/7/2014	62	63	233.5	122	0	5	NA	12.4	NA	20.67	NA		17	36	NA	166.9165549	13	3	3
2176431	2212131	G2FMO2								B14A/MO17	B14A/MO17	GTF-01:30	GTF-01:30		NA		35	5/5/2014	11/13/2014	54	7/4/2014	7/5/2014	60	61	239.5	111	1	0	NA	12.4	NA	19.14	NA		17	36	NA	170.1044245	13	3	6
2176432	2212132	G2FMO2								B14A/OH43	B14A/OH43	GTF-01:31	GTF-01:31		NA		35	5/5/2014	11/13/2014	60	7/2/2014	7/3/2014	58.5	59	229.5	94	0	6	NA	12.3	NA	16.72	NA		17	36	NA	142.6486124	13	8	2
2176428	2212128	G2FMO2								B37/C103	B37/C103	GTF-01:27	GTF-01:27		NA		35	5/5/2014	11/13/2014	48	7/7/2014	7/10/2014	63	66	254.5	126	1	0	NA	13.3	NA	19	NA		17	36	NA	168.9552373	13	3	2
2176429	2212129	G2FMO2								B37/H95	B37/H95	GTF-01:28	GTF-01:28		NA		35	5/5/2014	11/13/2014	52	7/7/2014	7/7/2014	62.5	63	251	122	1	1	NA	13	NA	20.83	NA		17	36	NA	170.7582793	13	4	3
2176426	2212126	G2FMO2								B37/MO17	B37/MO17	GTF-01:25	GTF-01:25		NA		35	5/5/2014	11/13/2014	63	7/5/2014	7/5/2014	60.5	61	228	116	0	0	NA	12.9	NA	28.36	NA		17	36	NA	203.744783	13	3	10
2176427	2212127	G2FMO2								B37/OH43	B37/OH43	GTF-01:26	GTF-01:26		NA		35	5/5/2014	11/13/2014	53	7/4/2014	7/5/2014	59.5	61	241.5	109	1	0	NA	12.7	NA	19.35	NA		17	36	NA	163.544532	13	4	7
2176545	2212216	G2FMO2								B47/PB80	B47/PB80	WE13-80ISO-068-X-POL-80	GTF-05:04:02:145		NA		35	5/5/2014	11/13/2014	65	7/3/2014	7/2/2014	58.5	58	213.5	88	0	0	NA	12.9	NA	17.25	NA		17	36	NA	154.2080803	13	2	7
2176411	2212111	G2FMO2								B73/Mo17	B73/Mo17	GTF-01:10	GTF-01:10		NA		35	5/5/2014	11/13/2014	59	7/3/2014	7/4/2014	58.5	60	227	123	1	15	NA	12.2	NA	20.12	NA		17	36	NA	186.2742235	13	3	5
2176423	2212123	G2FMO2								B73/PHG35	B73/PHG35	GTF-01:22	GTF-01:22		NA		35	5/5/2014	11/13/2014	56	7/5/2014	7/3/2014	61	59	244	128	1	1	NA	12.6	NA	25.35	NA		17	36	NA	175.8416511	13	9	10
2176424	2212124	G2FMO2								B73/PHM49	B73/PHM49	GTF-01:23	GTF-01:23		NA		35	5/5/2014	11/13/2014	49	7/5/2014	7/6/2014	62	62	232.5	124	1	0	NA	13.1	NA	23.1	NA		17	36	NA	168.0393442	13	6	8
2176425	2212125	G2FMO2								B73/PHN82	B73/PHN82	GTF-01:24	GTF-01:24		NA		35	5/5/2014	11/13/2014	58	7/3/2014	7/6/2014	60	62	249	103	1	8	NA	12.3	NA	18.83	NA		17	36	NA	140.5714387	13	8	3
2176410	2212110	G2FMO2								B73/Tx205	B73/Tx205	GTF-01:09	GTF-01:09		NA		35	5/5/2014	11/13/2014	47	7/6/2014	7/6/2014	62	62	232.5	136	0	1	NA	12.5	NA	26.16	NA		17	36	NA	201.0524713	13	7	6
2176589	2212260	G2FMO2								B73_NC230-041-1-1-1-1/PB80	B73_NC230-041-1-1-1-1/PB80	WE13-80ISO-432-X-POL-80	GTF-06:08:31:189		NA		35	5/5/2014	11/13/2014	55	7/6/2014	7/6/2014	62	62	188.5	99	0	0	NA	13	NA	19.45	NA		17	36	NA	137.7329685	13	4	5
2176562	2212233	G2FMO2								B73_NC230-128-1-1-1-1/PB80	B73_NC230-128-1-1-1-1/PB80	WE13-80ISO-260-X-POL-80	GTF-06:08:04:162		NA		35	5/5/2014	11/13/2014	48	7/7/2014	7/7/2014	64	63	213	114	1	1	NA	13.1	NA	15.53	NA		17	36	NA	130.0714051	13	10	4
2176434	2212133	G2FMO2								F42/H95	F42/H95	GTF-01:33	GTF-01:33		NA		35	5/5/2014	11/13/2014	55	7/6/2014	7/7/2014	61.5	63	249.5	121	5	1	NA	12.4	NA	21.91	NA		17	36	NA	164.8222339	13	4	4
2176435	2212134	G2FMO2								F42/MO17	F42/MO17	GTF-01:34	GTF-01:34		NA		35	5/5/2014	11/13/2014	45	7/3/2014	7/5/2014	59	61	226.5	133	3	11	NA	12.5	NA	13.24	NA		17	36	NA	118.409008	13	3	3
2176436	2212135	G2FMO2								F42/OH43	F42/OH43	GTF-01:35	GTF-01:35		NA		35	5/5/2014	11/13/2014	50	7/3/2014	7/4/2014	58.5	60	242	115	2	3	NA	12.6	NA	19.15	NA		17	36	NA	148.526763	13	7	4
2176408	2212108	G2FMO2								LH132/LH51	LH132/LH51	GTF-01:07	GTF-01:07		NA		35	5/5/2014	11/13/2014	56	7/5/2014	7/5/2014	61.5	61	230	112	0	1	NA	13	NA	24.26	NA		17	36	NA	196.2900705	13	4	9
2176551	2212222	G2FMO2								LH212Ht/PB80	LH212Ht/PB80	WE13-80ISO-026-X-POL-80	GTF-05:06:03:151		NA		35	5/5/2014	11/13/2014	56	7/4/2014	7/2/2014	59.5	58	227.5	94	3	0	NA	12.8	NA	17.43	NA		17	36	NA	152.8906237	13	10	7
2176549	2212220	G2FMO2								LH51/PB80	LH51/PB80	WE13-80ISO-027-X-POL-80	GTF-05:06:01:149		NA		35	5/5/2014	11/13/2014	62	7/5/2014	7/4/2014	60.5	60	223.5	115	10	0	NA	12.9	NA	10.45	NA		17	36	NA	142.2786361	13	2	7
2176552	2212223	G2FMO2								LH57/PB80	LH57/PB80	WE13-80ISO-360-X-POL-80	GTF-05:06:04:152		NA		35	5/5/2014	11/13/2014	60	7/1/2014	7/1/2014	57	57	202	98	6	1	NA	12.8	NA	11.51	NA		17	36	NA	123.944934	13	9	7
2176550	2212221	G2FMO2								LH59/PB80	LH59/PB80	WE13-80ISO-409-X-POL-80.2	GTF-05:06:02:150		NA		35	5/5/2014	11/13/2014	58	7/3/2014	7/1/2014	58.5	57	203	81	1	0	NA	12.2	NA	15.49	NA		17	36	NA	130.5055936	13	3	5
2177321	2212224	G2FMO2								LH61/PB80	LH61/PB80	WE13-80ISO-070-X-POL-80	GTF-SUB		NA		35	5/5/2014	11/13/2014	54	6/29/2014	6/30/2014	56	56	194.5	77	1	0	NA	12.2	NA	5.04	NA		17	36	NA	112.2645774	13	7	5
2176412	2212112	G2FMO2								LH74/PHG35	LH74/PHG35	GTF-01:11	GTF-01:11		NA		35	5/5/2014	11/13/2014	52	7/4/2014	7/3/2014	59.5	59	214	101	0	3	NA	12.3	NA	19.12	NA		17	36	NA	167.6994208	13	4	6
2176413	2212113	G2FMO2								LH74/PHM49	LH74/PHM49	GTF-01:12	GTF-01:12		NA		35	5/5/2014	11/13/2014	47	7/4/2014	7/4/2014	59.5	60	207	96	0	0	NA	12.2	NA	17.91	NA		17	36	NA	170.7032274	13	4	6
2176414	2212114	G2FMO2								LH74/PHN82	LH74/PHN82	GTF-01:13	GTF-01:13		NA		35	5/5/2014	11/13/2014	65	7/2/2014	7/1/2014	59	57	195	75	0	1	NA	12.7	NA	16.61	NA		17	36	NA	133.505384	13	2	9
2176409	2212109	G2FMO2								LH74/Tx205	LH74/Tx205	GTF-01:08	GTF-01:08		NA		35	5/5/2014	11/13/2014	54	7/4/2014	7/4/2014	60	60	226	128	2	0	NA	12.1	NA	21.49	NA		17	36	NA	138.6881201	13	7	5
2176404	2212104	G2FMO2								LH82/CGR01	LH82/CGR01	GTF-01:03	GTF-01:03		NA		35	5/5/2014	11/13/2014	61	6/29/2014	6/28/2014	55	54	202.5	93	3	4	NA	12.2	NA	17.94	NA		17	36	NA	154.3413331	13	5	4
2177324	2212155	G2FMO2								M0001/PB80	M0001/PB80	WE13-80ISO-185-X-POL-80	GTF-SUB		NA		35	5/5/2014	11/13/2014	46	7/5/2014	7/6/2014	60.5	62	199	111	2	0	NA	12.3	NA	7.69	NA		17	36	NA	100.1569814	13	9	1
2177120	2212305	G2FMO2								M0003/LH185	M0003/LH185	13WJWE:LH185:2193	GTF-25:01:12:720		NA		35	5/5/2014	11/13/2014	60	7/3/2014	7/3/2014	58.5	59	218.5	101	1	1	NA	12.5	NA	22.47	NA		17	36	NA	172.8830594	13	1	1
2176496	2212167	G2FMO2								M0007/PB80	M0007/PB80	WE13-80ISO-009-X-POL-80.2	GTF-02:01:27:096		NA		35	5/5/2014	11/13/2014	43	7/3/2014	7/4/2014	58.5	60	201	108	3	2	NA	12.4	NA	16.83	NA		17	36	NA	127.6487127	13	8	8
2177116	2212301	G2FMO2								M0008/LH185	M0008/LH185	13WJWE:LH185:2064	GTF-25:01:08:716		NA		35	5/5/2014	11/13/2014	55	7/3/2014	7/1/2014	59	57	221	118	3	0	NA	12.5	NA	18.46	NA		17	36	NA	169.6068811	13	2	7
2176483	2212154	G2FMO2								M0008/PB80	M0008/PB80	WE13-80ISO-208-X-POL-80	GTF-02:01:14:083		NA		35	5/5/2014	11/13/2014	56	7/5/2014	7/5/2014	60.5	61	196.5	103	7	0	NA	12.7	NA	10.1	NA		17	36	NA	115.421311	13	9	10
2176480	2212151	G2FMO2								M0010/PB80	M0010/PB80	WE13-80ISO-184-X-POL-80	GTF-02:01:11:080		NA		35	5/5/2014	11/13/2014	43	7/3/2014	7/4/2014	58.5	60	216	115	3	2	NA	12.3	NA	13.44	NA		17	36	NA	95.10506142	13	6	2
2177325	2212164	G2FMO2								M0014/PB80	M0014/PB80	WE13-80ISO-145-X-POL-80	GTF-SUB		NA		35	5/5/2014	11/13/2014	46	7/4/2014	7/4/2014	59	60	203	93	0	1	NA	12.4	NA	13.37	NA		17	36	NA	106.9040054	13	3	3
2176477	2212148	G2FMO2								M0016/PB80	M0016/PB80	WE13-80ISO-393-X-POL-80	GTF-02:01:08:077		NA		35	5/5/2014	11/13/2014	55	7/3/2014	7/3/2014	60	59	194.5	102	2	1	NA	12.3	NA	9.79	NA		17	36	NA	98.40993898	13	9	1
2176488	2212159	G2FMO2								M0029/PB80	M0029/PB80	WE13-80ISO-370-X-POL-80.2	GTF-02:01:19:088		NA		35	5/5/2014	11/13/2014	52	7/7/2014	7/6/2014	62.5	62	187.5	97	3	0	NA	12.4	NA	9.35	NA		17	36	NA	116.418654	13	10	4
2177118	2212303	G2FMO2								M0030/LH185	M0030/LH185	13WJWE:LH185:2136	GTF-25:01:10:718		NA		35	5/5/2014	11/13/2014	57	7/3/2014	7/3/2014	58.5	59	211	93	1	2	NA	12.3	NA	18.26	NA		17	36	NA	142.7079511	13	9	2
2176490	2212161	G2FMO2								M0030/PB80	M0030/PB80	WE13-80ISO-374-X-POL-80.2	GTF-02:01:21:090		NA		35	5/5/2014	11/13/2014	47	7/4/2014	7/6/2014	59.5	62	220	128	9	0	NA	12.2	NA	13.89	NA		17	36	NA	146.0124677	13	8	7
2176481	2212152	G2FMO2								M0031/PB80	M0031/PB80	WE13-80ISO-113-X-POL-80	GTF-02:01:12:081		NA		35	5/5/2014	11/13/2014	47	7/5/2014	7/5/2014	61.5	61	225.5	101	0	0	NA	13.1	NA	15.16	NA		17	36	NA	137.0033947	13	4	9
2177327	2212170	G2FMO2								M0033/PB80	M0033/PB80	WE13-80ISO-018-X-POL-80	GTF-SUB		NA		35	5/5/2014	11/13/2014	56	7/5/2014	7/6/2014	59.5	62	212	96	1	1	NA	12.6	NA	13.14	NA		17	36	NA	98.78325445	13	7	9
2176492	2212163	G2FMO2								M0039/PB80	M0039/PB80	WE13-80ISO-084-X-POL-80	GTF-02:01:23:092		NA		35	5/5/2014	11/13/2014	46	7/6/2014	7/6/2014	60.5	62	212	133	0	1	NA	12.8	NA	14.41	NA		17	36	NA	127.6975375	13	9	7
2176487	2212158	G2FMO2								M0048/PB80	M0048/PB80	WE13-80ISO-281-X-POL-80.2	GTF-02:01:18:087		NA		35	5/5/2014	11/13/2014	60	7/9/2014	7/9/2014	65.5	65	225	127	2	1	NA	12.5	NA	16.67	NA		17	36	NA	133.7335338	13	4	5
2177111	2212296	G2FMO2								M0052/LH185	M0052/LH185	13WJWE:LH185:2115	GTF-25:01:03:711		NA		35	5/5/2014	11/13/2014	61	7/2/2014	7/1/2014	58	57	210	91	1	21	NA	12.4	NA	16.5	NA		17	36	NA	139.2497855	13	2	2
2176476	2212147	G2FMO2								M0075/PB80	M0075/PB80	WE13-80ISO-395-X-POL-80	GTF-02:01:07:076		NA		35	5/5/2014	11/13/2014	42	7/4/2014	7/4/2014	61	60	192.5	95	5	0	NA	12.6	NA	13.83	NA		17	36	NA	110.5865755	13	8	4
2177328	2212168	G2FMO2								M0099/PB80	M0099/PB80	WE13-80ISO-380-X-POL-80	GTF-SUB		NA		35	5/5/2014	11/13/2014	51	7/7/2014	7/9/2014	63	65	237	130	0	0	NA	13	NA	13.71	NA		17	36	NA	126.1540971	13	6	5
2177114	2212299	G2FMO2								M0101/LH185	M0101/LH185	13WJWE:LH185:2142	GTF-25:01:06:714		NA		35	5/5/2014	11/13/2014	53	7/4/2014	7/3/2014	59	59	221.5	92	1	1	NA	12.1	NA	17.12	NA		17	36	NA	154.2926437	13	6	3
2177123	2212308	G2FMO2								M0118/LH185	M0118/LH185	13WJWE:LH185:2124	GTF-25:01:15:723		NA		35	5/5/2014	11/13/2014	50	7/3/2014	7/3/2014	58.5	59	199.5	110	1	0	NA	12.4	NA	23.05	NA		17	36	NA	172.9541306	13	5	10
2177113	2212298	G2FMO2								M0143/LH185	M0143/LH185	13WJWE:LH185:2229	GTF-25:01:05:713		NA		35	5/5/2014	11/13/2014	55	7/3/2014	7/3/2014	59	59	215.5	103	0	0	NA	12.5	NA	19.12	NA		17	36	NA	163.0316011	13	8	7
2176489	2212160	G2FMO2								M0143/PB80	M0143/PB80	WE13-80ISO-022-X-POL-80	GTF-02:01:20:089		NA		35	5/5/2014	11/13/2014	55	7/5/2014	7/7/2014	61	63	206	117	1	0	NA	12.4	NA	14.54	NA		17	36	NA	136.2280645	13	9	10
[truncated: 1,516 more rows]
