# Supplementary material for: The effect of artificial selection on phenotypic plasticity in maize
Source: Nat Commun. 2017 Nov 7;8:1348. doi: 10.1038/s41467-017-01450-2 (PMC5677005; doi:10.1038/s41467-017-01450-2)
Supplement: Supplementary file 5 — Supplementary Data 1 [file 41467_2017_1450_MOESM5_ESM.csv]

Supplemental Data 1: Genotyping-by-sequencing Inbred Samples
GBS_sample_ID	Inbred_Name
B14A:MRG:2:250040044	B14A
B37:MRG:2:250040081	B37
B73:FlowLyza1:2:250011715	B73
C103:MRG:2:250039836	C103
CG102:C00R8ABXX:6:250007711	CG102
CG104:C00R8ABXX:6:250007735	CG104
CG105:C00R8ABXX:6:250007652	CG105
CG108:C00R8ABXX:6:250007680	CG108
CG110:C00R8ABXX:6:250007712	CG110
CG111:C00R8ABXX:6:250007724	CG111
CG118:C00R8ABXX:6:250007713	CG118
CG119:C00R8ABXX:6:250007725	CG119
CG120:C00R8ABXX:6:250007737	CG120
CG44:C00R8ABXX:5:250007557	CG44
CG60:C00R8ABXX:5:250007583	CG60
CG65:C00R8ABXX:5:250007588	CG65
CGR01:C00R8ABXX:6:250007689	CGR01
CGR03:C00R8ABXX:6:250007670	CGR03
H95:MRG:2:250039837	H95
LH132:C00R8ABXX:4:250007440	LH132
LH74:C00R8ABXX:4:250007439	LH74
LH82:C00R8ABXX:6:250007665	LH82
M0001:MRG:2:250046403	M0001
M0003:MRG:2:250046415	M0003
M0007:C05F2ACXX:5:250020988	M0007
M0008:C05F2ACXX:5:250020996	M0008
M0010:C05F2ACXX:5:250021024	M0010
M0012:MRG:2:250046404	M0012
M0014:C05F2ACXX:5:250021025	M0014
M0015:C05F2ACXX:5:250021028	M0015
M0016:C05F2ACXX:5:250020989	M0016
M0022:MRG:2:250046417	M0022
M0024:C05F2ACXX:5:250020998	M0024
M0027:C05F2ACXX:5:250020999	M0027
M0028:C05F2ACXX:5:250020991	M0028
M0029:MRG:2:250046406	M0029
M0030:C05F2ACXX:5:250020992	M0030
M0031:C05F2ACXX:5:250021001	M0031
M0033:C05F2ACXX:5:250021002	M0033
M0035:C05F2ACXX:5:250021014	M0035
M0038:MRG:2:250046407	M0038
M0039:MRG:2:250046419	M0039
M0041:MRG:2:250046443	M0041
M0042:MRG:2:250046470	M0042
M0045:C05F2ACXX:5:250021005	M0045
M0048:C05F2ACXX:5:250021006	M0048
M0051:C05F2ACXX:5:250021017	M0051
M0052:C05F2ACXX:5:250021007	M0052
M0056:MRG:2:250046507	M0056
M0057:MRG:2:250046409	M0057
M0058:MRG:2:250046421	M0058
M0061:C05F2ACXX:5:250021010	M0061
M0062:C05F2ACXX:5:250021020	M0062
M0066:C05F2ACXX:5:250021021	M0066
M0067:MRG:2:250046410	M0067
M0075:C05F2ACXX:5:250021013	M0075
M0076:C05F2ACXX:5:250021023	M0076
M0077:C05F2ACXX:5:250021034	M0077
M0083:MRG:2:250046447	M0083
M0085:MRG:2:250046474	M0085
M0087:MRG:2:250046498	M0087
M0088:MRG:2:250046510	M0088
M0092:MRG:2:250046436	M0092
M0099:MRG:2:250046413	M0099
M0101:MRG:2:250046425	M0101
M0106:MRG:2:250046476	M0106
M0114:MRG:2:250046426	M0114
M0118:MRG:2:250046450	M0118
M0125:MRG:3:250046529	M0125
M0127:MRG:3:250046553	M0127
M0143:MRG:3:250046566	M0143
M0154:MRG:3:250046543	M0154
M0159:MRG:3:250046594	M0159
M0162:MRG:3:250046630	M0162
M0163:MRG:3:250046532	M0163
M0164:MRG:3:250046544	M0164
M0172:MRG:3:250046533	M0172
M0186:MRG:3:250046558	M0186
M0262:C05F2ACXX:5:250021035	M0262
M0264:MRG:3:250046552	M0264
M0266:MRG:3:250046576	M0266
M0269:C05F2ACXX:5:250021049	M0269
M0272:MRG:2:250046667	M0272
M0275:MRG:2:250046691	M0275
M0276:MRG:2:250046718	M0276
M0287:MRG:2:250046731	M0287
M0296:MRG:2:250046681	M0296
M0297:MRG:2:250046693	M0297
M0309:C05F2ACXX:5:250021043	M0309
M0310:C05F2ACXX:5:250021055	M0310
M0311:C05F2ACXX:5:250021044	M0311
M0315:MRG:2:250046683	M0315
M0317:MRG:2:250046695	M0317
M0321:C05F2ACXX:5:250021057	M0321
M0323:MRG:2:250046672	M0323
M0325:MRG:2:250046684	M0325
M0326:MRG:2:250046696	M0326
M0328:MRG:2:250046735	M0328
M0341:C05F2ACXX:5:250021061	M0341
M0346:MRG:2:250046686	M0346
M0352:C05F2ACXX:5:250021063	M0352
M0354:MRG:2:250046663	M0354
M0355:MRG:2:250046675	M0355
M0357:MRG:2:250046699	M0357
M0360:MRG:2:250046726	M0360
M0365:C05F2ACXX:5:250021066	M0365
M0368:MRG:2:250046688	M0368
M0369:MRG:2:250046700	M0369
M0378:C05F2ACXX:5:250021079	M0378
M0382:MRG:2:250046701	M0382
M0383:MRG:2:250046728	M0383
Mo17:C05F2ACXX:5:250020994	Mo17
PHG35:D0KLPACXX:2:250066622	PHG35
PHG39:D0KLPACXX:2:250066632	PHG39
Tx204:81FE8ABXX:7:250032767	Tx204
Tx205:81N4HABXX:1:250032935	Tx205
Wf9:MRG:2:250040168	Wf9
Z013E0002:628DJAAXX:7:250024540	Z013E0002
Z013E0003:628NJAAXX:4:250024659	Z013E0003
Z013E0006:628NJAAXX:4:250024671	Z013E0006
Z013E0007:628NJAAXX:3:250024615	Z013E0007
Z013E0009:628DJAAXX:7:250024517	Z013E0009
Z013E0012:628DJAAXX:7:250024553	Z013E0012
Z013E0014:628NJAAXX:3:250024592	Z013E0014
Z013E0016:628NJAAXX:3:250024616	Z013E0016
Z013E0019:628DJAAXX:7:250024542	Z013E0019
Z013E0020:628DJAAXX:7:250024554	Z013E0020
Z013E0021:628NJAAXX:3:250024581	Z013E0021
Z013E0022:628NJAAXX:3:250024593	Z013E0022
Z013E0026:628DJAAXX:7:250024531	Z013E0026
Z013E0027:628DJAAXX:7:250024543	Z013E0027
Z013E0028:628DJAAXX:7:250024555	Z013E0028
Z013E0032:D260TACXX:5:250179054	Z013E0032
Z013E0034:628DJAAXX:7:250024532	Z013E0034
Z013E0035:628DJAAXX:7:250024544	Z013E0035
Z013E0036:628DJAAXX:7:250024556	Z013E0036
Z013E0037:628NJAAXX:3:250024583	Z013E0037
Z013E0039:628NJAAXX:3:250024607	Z013E0039
Z013E0042:628DJAAXX:7:250024521	Z013E0042
Z013E0044:628DJAAXX:7:250024545	Z013E0044
Z013E0045:628DJAAXX:7:250024557	Z013E0045
Z013E0046:628NJAAXX:3:250024584	Z013E0046
Z013E0047:628NJAAXX:3:250024596	Z013E0047
Z013E0052:628DJAAXX:7:250024534	Z013E0052
Z013E0055:628NJAAXX:3:250024585	Z013E0055
Z013E0056:628NJAAXX:3:250024597	Z013E0056
Z013E0058:628NJAAXX:3:250024621	Z013E0058
Z013E0059:628DJAAXX:7:250024523	Z013E0059
Z013E0061:628DJAAXX:7:250024547	Z013E0061
Z013E0062:628DJAAXX:7:250024559	Z013E0062
Z013E0063:628NJAAXX:3:250024586	Z013E0063
Z013E0066:628NJAAXX:3:250024610	Z013E0066
Z013E0067:628NJAAXX:3:250024622	Z013E0067
Z013E0069:628DJAAXX:7:250024536	Z013E0069
Z013E0072:628DJAAXX:7:250024560	Z013E0072
Z013E0073:628NJAAXX:3:250024587	Z013E0073
Z013E0074:628NJAAXX:3:250024599	Z013E0074
Z013E0078:628DJAAXX:7:250024537	Z013E0078
Z013E0079:628DJAAXX:7:250024549	Z013E0079
Z013E0080:D260TACXX:5:250179055	Z013E0080
Z013E0082:628NJAAXX:3:250024600	Z013E0082
Z013E0087:628DJAAXX:7:250024550	Z013E0087
Z013E0088:628DJAAXX:7:250024562	Z013E0088
Z013E0090:628NJAAXX:3:250024601	Z013E0090
Z013E0092:628NJAAXX:3:250024625	Z013E0092
Z013E0093:628DJAAXX:7:250024539	Z013E0093
Z013E0111:628NJAAXX:5:250024706	Z013E0111
Z022E0003:709G4AAXX:5:250026630	Z022E0003
Z022E0005:709G4AAXX:5:250026662	Z022E0005
Z022E0006:709G4AAXX:5:250026674	Z022E0006
Z022E0008:709G4AAXX:5:250026603	Z022E0008
Z022E0009:D260TACXX:5:250183108	Z022E0009
Z022E0016:709G4AAXX:5:250026604	Z022E0016
Z022E0017:709G4AAXX:5:250026612	Z022E0017
Z022E0020:709G4AAXX:5:250026652	Z022E0020
Z022E0023:709G4AAXX:5:250026676	Z022E0023
Z022E0025:709G4AAXX:5:250026640	Z022E0025
Z022E0027:709G4AAXX:5:250026613	Z022E0027
Z022E0029:709G4AAXX:5:250026648	Z022E0029
Z022E0036:627C3AAXX:3:250028516	Z022E0036
Z022E0042:709G4AAXX:5:250026605	Z022E0042
Z022E0044:709G4AAXX:5:250026623	Z022E0044
Z022E0046:709G4AAXX:5:250026649	Z022E0046
Z022E0048:D260TACXX:5:250183112	Z022E0048
Z022E0050:627C3AAXX:3:250028524	Z022E0050
Z022E0051:709G4AAXX:5:250026642	Z022E0051
Z022E0053:627C3AAXX:3:250028536	Z022E0053
Z022E0059:709G4AAXX:5:250026692	Z022E0059
Z022E0060:709G4AAXX:5:250026606	Z022E0060
Z022E0072:709G4AAXX:5:250026658	Z022E0072
Z022E0073:709G4AAXX:5:250026670	Z022E0073
Z022E0077:709G4AAXX:5:250026616	Z022E0077
Z022E0079:709G4AAXX:5:250026637	Z022E0079
Z022E0082:709G4AAXX:5:250026683	Z022E0082
Z022E0083:627C3AAXX:3:250028568	Z022E0083
Z022E0094:709G4AAXX:5:250026639	Z022E0094
Z022E0095:709G4AAXX:5:250026661	Z022E0095
Z022E0097:709G4AAXX:5:250026685	Z022E0097
Z022E0105:709G4AAXX:6:250026813	Z022E0105
Z022E0108:709G4AAXX:6:250026746	Z022E0108
Z022E0110:709G4AAXX:6:250026778	Z022E0110
Z022E0114:709G4AAXX:6:250026731	Z022E0114
Z022E0121:709G4AAXX:6:250026815	Z022E0121
Z022E0123:709G4AAXX:6:250026740	Z022E0123
Z022E0130:709G4AAXX:6:250026768	Z022E0130
Z022E0134:709G4AAXX:6:250026781	Z022E0134
Z022E0142:709G4AAXX:6:250026782	Z022E0142
Z022E0147:627C3AAXX:3:250028517	Z022E0147
Z022E0149:709G4AAXX:6:250026751	Z022E0149
Z022E0155:627C3AAXX:3:250028537	Z022E0155
Z022E0160:627C3AAXX:3:250028557	Z022E0160
Z022E0166:709G4AAXX:6:250026763	Z022E0166
Z022E0178:709G4AAXX:6:250026822	Z022E0178
B73_NC230-127-1-1-1-1:100000122	B73_NC230-127-1-1-1-1
LH198:100000234	LH198
LH185:100000283	LH185
M0151:100000294	M0151
Mo44_LH145_0127:100000268	Mo44_LH145_0127
Mo44_LH145_0143:100000266	Mo44_LH145_0143
Mo44_LH145_0081:100000019	Mo44_LH145_0081
Mo44_LH145_0138:100000270	Mo44_LH145_0138
Mo44_LH145_0047:100000135	Mo44_LH145_0047
Mo44_LH145_0107:100000124	Mo44_LH145_0107
Mo44_PHG47_0072:100000178	Mo44_PHG47_0072
Mo44_PHG47_0125:100000271	Mo44_PHG47_0125
Mo44_PHW65_0035:100000180	Mo44_PHW65_0035
Mo44_PHW65_0025:100000261	Mo44_PHW65_0025
Mo44_PHW65_0126:100000144	Mo44_PHW65_0126
Mo44_PHW65_0075:100000054	Mo44_PHW65_0075
MoG_LH123Ht-014-1-1-1-1-B:100000327	MoG_LH123Ht-014-1-1-1-1-B
MoG_LH123Ht-019-1-1-1-1-B:100000323	MoG_LH123Ht-019-1-1-1-1-B
Mo44_PHW65_0193:100000344	Mo44_PHW65_0193
MoG_LH123Ht-031-1-1-1-1-B:100000321	MoG_LH123Ht-031-1-1-1-1-B
MoG_LH123Ht-093-1-1-1-1-B:100000319	MoG_LH123Ht-093-1-1-1-1-B
MoG_LH123Ht-200-1-1-1-1-B:100000159	MoG_LH123Ht-200-1-1-1-1-B
MoG_LH123Ht-045-1-1-1-1-B:100000221	MoG_LH123Ht-045-1-1-1-1-B
MoG_LH123Ht-059-1-1-1-1-B:100000328	MoG_LH123Ht-059-1-1-1-1-B
MoG_LH145_0038:100000121	MoG_LH145_0038
MoG_LH145_0006:100000084	MoG_LH145_0006
MoG_LH123Ht-199-1-1-1-1-B:100000158	MoG_LH123Ht-199-1-1-1-1-B
MoG_LH123Ht-074-1-1-1-1-B:100000322	MoG_LH123Ht-074-1-1-1-1-B
MoG_LH145_0162:100000313	MoG_LH145_0162
MoG_LH145_0173:100000284	MoG_LH145_0173
MoG_LH145_0057:100000337	MoG_LH145_0057
MoG_LH145_0163:100000325	MoG_LH145_0163
MoG_Mo45-030-1-1-1-1-B:100000165	MoG_Mo45-030-1-1-1-1-B
MoG_Mo45-045-1-1-1-1-B:100000163	MoG_Mo45-045-1-1-1-1-B
MoG_LH145_0175:100000324	MoG_LH145_0175
MoG_LH145_0131:100000166	MoG_LH145_0131
MoG_Mo45-054-1-1-1-1-B:100000309	MoG_Mo45-054-1-1-1-1-B
MoG_Mo45-071-1-1-1-1-B:100000229	MoG_Mo45-071-1-1-1-1-B
MoG_Mo45-055-1-1-1-1-B:100000224	MoG_Mo45-055-1-1-1-1-B
MoG_Mo45-078-1-1-1-1-B:100000311	MoG_Mo45-078-1-1-1-1-B
MoG_Mo45-085-1-1-1-1-B:100000170	MoG_Mo45-085-1-1-1-1-B
MoG_Mo45-074-1-1-1-1-B:100000312	MoG_Mo45-074-1-1-1-1-B
MoG_Mo45-139-1-1-1-1-B:100000320	MoG_Mo45-139-1-1-1-1-B
MoG_Mo45-128-1-1-1-1-B:100000330	MoG_Mo45-128-1-1-1-1-B
MoG_NC230-007-1-1-1-1-B:100000364	MoG_NC230-007-1-1-1-1-B
MoG_NC230-011-1-1-1-1-B:100000168	MoG_NC230-011-1-1-1-1-B
MoG_NC230-009-1-1-1-1-B:100000354	MoG_NC230-009-1-1-1-1-B
MoG_NC230-008-1-1-1-1-B:100000314	MoG_NC230-008-1-1-1-1-B
MoG_NC230-010-1-1-1-1-B:100000359	MoG_NC230-010-1-1-1-1-B
MoG_NC230-028-1-1-1-1-B:100000362	MoG_NC230-028-1-1-1-1-B
MoG_NC230-043-1-1-1-1-B:100000167	MoG_NC230-043-1-1-1-1-B
MoG_Oh43_0071:100000053	MoG_Oh43_0071
MoG_Oh43_0300:100000225	MoG_Oh43_0300
MoG_NC230-183-1-1-1-1-B:100000357	MoG_NC230-183-1-1-1-1-B
MoG_Oh43_0170:100000304	MoG_Oh43_0170
MoG_Oh43_0439:100000351	MoG_Oh43_0439
MoG_Oh43_0367:100000187	MoG_Oh43_0367
MoG_Oh43_0179:100000308	MoG_Oh43_0179
MoG_Oh43_0402:100000227	MoG_Oh43_0402
MoG_PHG83-014-1-1-1-1-B:100000085	MoG_PHG83-014-1-1-1-1-B
MoG_Oh43_0416:100000226	MoG_Oh43_0416
MoG_PHG83-069-1-1-1-1-B:100000091	MoG_PHG83-069-1-1-1-1-B
MoG_PHG83-119-1-1-1-1-B:100000118	MoG_PHG83-119-1-1-1-1-B
MoG_PHG83-090-1-1-1-1-B:100000326	MoG_PHG83-090-1-1-1-1-B
MoG_PHG83-129-1-1-1-1-B:100000093	MoG_PHG83-129-1-1-1-1-B
MoG_PHG83-211-1-1-1-1-B:100000092	MoG_PHG83-211-1-1-1-1-B
MoG_PHG83-197-1-1-1-1-B:100000310	MoG_PHG83-197-1-1-1-1-B
MoG_PHG83-224-1-1-1-1-B:100000232	MoG_PHG83-224-1-1-1-1-B
PHN11_LH145_0003:100000186	PHN11_LH145_0003
PHN11_LH145_0002:100000273	PHN11_LH145_0002
PHN11_LH145_0028:100000011	PHN11_LH145_0028
PHN11_LH145_0085:100000191	PHN11_LH145_0085
PHN11_LH145_0029:100000007	PHN11_LH145_0029
PHN11_Oh43_0036:100000132	PHN11_Oh43_0036
PHN11_LH145_0058:100000184	PHN11_LH145_0058
PHN11_LH145_0036:100000033	PHN11_LH145_0036
PHN11_LH145_0062:100000189	PHN11_LH145_0062
PHN11_Oh43_0001:100000133	PHN11_Oh43_0001
PHN11_Oh43_0075:100000004	PHN11_Oh43_0075
PHN11_Oh43_0215:100000347	PHN11_Oh43_0215
PHN11_Oh43_0045:100000064	PHN11_Oh43_0045
PHN11_Oh43_0184:100000198	PHN11_Oh43_0184
PHN11_Oh43_0088:100000061	PHN11_Oh43_0088
PHN11_PHG47_0023:100000237	PHN11_PHG47_0023
PHN11_PHG47_0048:100000183	PHN11_PHG47_0048
PHN11_Oh43_0190:100000202	PHN11_Oh43_0190
PHN11_Oh43_0142:100000349	PHN11_Oh43_0142
PHN11_PHW65_0015:100000200	PHN11_PHW65_0015
PHN11_PHG47_0388:100000306	PHN11_PHG47_0388
PHN11_PHG47_0287:100000208	PHN11_PHG47_0287
PHN11_PHG47_0251:100000341	PHN11_PHG47_0251
PHN11_PHG47_0172:100000267	PHN11_PHG47_0172
PHN11_PHG47_0385:100000154	PHN11_PHG47_0385
PHN11_PHW65_0101:100000145	PHN11_PHW65_0101
PHN11_PHG47_0390:100000197	PHN11_PHG47_0390
PHN11_PHW65_0328:100000342	PHN11_PHW65_0328
PHN11_PHW65_0065:100000340	PHN11_PHW65_0065
PHN11_PHW65_0275:100000148	PHN11_PHW65_0275
PHN11_PHW65_0312:100000240	PHN11_PHW65_0312
PHN11_PHW65_0237:100000123	PHN11_PHW65_0237
PHN11_PHW65_0359:100000151	PHN11_PHW65_0359
PHN11_PHW65_0294:100000150	PHN11_PHW65_0294
PHN11_PHW65_0323:100000343	PHN11_PHW65_0323
PHW65_MoG_0029:100000278	PHW65_MoG_0029
PHW65_MoG_0012:100000350	PHW65_MoG_0012
PHW65_MoG_0293:100000363	PHW65_MoG_0293
PHW65_MoG_0176:100000360	PHW65_MoG_0176
PHW65_MoG_0137:100000281	PHW65_MoG_0137
PHW65_MoG_0311:100000279	PHW65_MoG_0311
PHW65_MoG_0511:100000293	PHW65_MoG_0511
PHW65_MoG_0271:100000356	PHW65_MoG_0271
W10004_0076:100000013	W10004_0076
W10004_0097:100000032	W10004_0097
W10004_0227:100000353	W10004_0227
W10004_0032:100000161	W10004_0032
W10004_0127:100000065	W10004_0127
W10005_0029:100000012	W10005_0029
W10005_0037:100000028	W10005_0037
W10005_0107:100000008	W10005_0107
W10005_0111:100000027	W10005_0111
W10005_0147:100000262	W10005_0147
W10005_0346:100000023	W10005_0346
W10005_0220:100000162	W10005_0220
